# Supplementary material for: Utilizing Genome-Wide mRNA Profiling to Identify the Cytotoxic Chemotherapeutic Mechanism of Triazoloacridone C-1305 as Direct Microtubule Stabilization
Source: Cancers (Basel). 2020 Apr 2;12(4):864. doi: 10.3390/cancers12040864 (PMC7226417; doi:10.3390/cancers12040864)
Supplement: Supplementary file 1 [file cancers-12-00864-s001.zip]

Archive with 3 entries (2 files):
- cancers-743562-SUPPL-FIANL/
- cancers-743562-SUPPL-FIANL/cancers-742562-supplemental Data Set S1 .xlsx
- cancers-743562-SUPPL-FIANL/cancers-743562-supplementary figures.pdf
