# Supplementary material for: Utilizing Genome-Wide mRNA Profiling to Identify the Cytotoxic Chemotherapeutic Mechanism of Triazoloacridone C-1305 as Direct Microtubule Stabilization
Source: Cancers (Basel). 2020 Apr 2;12(4):864. doi: 10.3390/cancers12040864 (PMC7226417; doi:10.3390/cancers12040864)
Supplement: Supplementary file 1 [file cancers-12-00864-s001.zip › cancers-743562-SUPPL-FIANL/cancers-742562-supplemental Data Set S1 .xlsx]

## Sheet: FC (+- 2) A549 24h C1305 3uM
test_id	gene_id	gene	locus	sample_1	sample_2	status	A549_24h_CTRL FPKM	24h_3uM_C1305 FPKM	24h_3uM_C1305 vs. A549_24h_CTRL fold change	log2(fold_change)	test_stat	p_value	q_value
XLOC_051949	XLOC_051949	LCN15	chr9:136759633-136766255	A549_24h_CTRL	24h_3uM_C1305	OK	0.00619629	3.43147	553.794	9.11321	0.196732	0.2439	0.489629
XLOC_002618	XLOC_002618	CFAP74	chr1:1921950-2003837	A549_24h_CTRL	24h_3uM_C1305	OK	0.0041235	1.99906	484.797	8.92124	0.122553	0.24125	0.486765
XLOC_036621	XLOC_036621	GPR87	chr3:151085696-151458709	A549_24h_CTRL	24h_3uM_C1305	OK	0.0114575	3.18243	277.76	8.11769	1.16363	0.1167	0.305182
XLOC_052258	XLOC_052258	RP3-326I13.1	chrX:43176993-43226598	A549_24h_CTRL	24h_3uM_C1305	OK	0.00795043	1.33719	168.191	7.39396	1.67327	0.1882	0.417677
XLOC_023058	XLOC_023058	CD79B	chr17:63928739-63932354	A549_24h_CTRL	24h_3uM_C1305	OK	0.0168341	2.20523	130.998	7.03339	0.303952	0.2477	0.494024
XLOC_000232	XLOC_000232	DRAXIN	chr1:11691728-11725857	A549_24h_CTRL	24h_3uM_C1305	OK	0.0120996	1.53587	126.936	6.98796	4.74751	0.08285	0.242072
XLOC_035452	XLOC_035452	FETUB	chr3:186538440-186773476	A549_24h_CTRL	24h_3uM_C1305	OK	0.0118537	1.38967	117.235	6.87327	0.2504	5e-05	0.000766025
XLOC_018198	XLOC_018198	RGMA	chr15:93035272-93089204	A549_24h_CTRL	24h_3uM_C1305	OK	0.0686825	7.74028	112.697	6.8163	1.19415	5e-05	0.000766025
XLOC_050801	XLOC_050801	HMCN2	chr9:130265881-130434123	A549_24h_CTRL	24h_3uM_C1305	OK	0.0334673	3.02466	90.3766	6.49788	1.93432	5e-05	0.000766025
XLOC_033684	XLOC_033684	PRODH	chr22:18906027-18936553	A549_24h_CTRL	24h_3uM_C1305	OK	0.00702961	0.608627	86.5805	6.43597	0.0948642	0.074	0.223993
XLOC_005357	XLOC_005357	ALOX5	chr10:45374175-45453121	A549_24h_CTRL	24h_3uM_C1305	OK	0.0595979	4.90805	82.3527	6.36375	1.00893	5e-05	0.000766025
XLOC_004208	XLOC_004208	NECTIN4	chr1:161070994-161089599	A549_24h_CTRL	24h_3uM_C1305	OK	0.0882054	7.14568	81.0118	6.34006	4.12998	0.00025	0.00302445
XLOC_026776	XLOC_026776	CGB7,CTB-60B18.23,NTF4	chr19:49054274-49065076	A549_24h_CTRL	24h_3uM_C1305	OK	0.0935092	7.19088	76.9002	6.26492	1.50026	5e-05	0.000766025
XLOC_049794	XLOC_049794	LY6D	chr8:142784879-142812120	A549_24h_CTRL	24h_3uM_C1305	OK	0.199131	14.2213	71.4168	6.15819	3.40664	0.0027	0.0198364
XLOC_009407	XLOC_009407	MIR194-2HG	chr11:64889559-64893449	A549_24h_CTRL	24h_3uM_C1305	OK	0.304182	21.4146	70.4006	6.13751	1.60417	5e-05	0.000766025
XLOC_044057	XLOC_044057	TREM2	chr6:41158505-41163186	A549_24h_CTRL	24h_3uM_C1305	OK	0.0272275	1.81293	66.5845	6.05711	1.13795	0.24345	0.48936
XLOC_021613	XLOC_021613	TBX4	chr17:61452403-61485110	A549_24h_CTRL	24h_3uM_C1305	OK	0.0157902	0.982715	62.2358	5.95968	0.305816	0.2406	0.486154
XLOC_022047	XLOC_022047	SLC52A1	chr17:5032599-5052009	A549_24h_CTRL	24h_3uM_C1305	OK	0.0312408	1.89659	60.7088	5.92383	2.32161	0.10195	0.279102
XLOC_036385	XLOC_036385	ALDH1L1	chr3:126103561-126210169	A549_24h_CTRL	24h_3uM_C1305	OK	0.0121006	0.700664	57.9032	5.85557	0.166491	0.0736	0.223287
XLOC_001030	XLOC_001030	WDR63	chr1:84999146-85133138	A549_24h_CTRL	24h_3uM_C1305	OK	0.0119824	0.667133	55.6761	5.79898	0.310505	0.00335	0.0234198
XLOC_026698	XLOC_026698	AC006262.5	chr19:46101121-46203083	A549_24h_CTRL	24h_3uM_C1305	OK	0.738399	38.5153	52.1606	5.70489	3.906	0.0002	0.0025146
XLOC_020126	XLOC_020126	ZNF423	chr16:49487523-49857919	A549_24h_CTRL	24h_3uM_C1305	OK	0.0246967	1.19829	48.5202	5.60051	0.784847	5e-05	0.000766025
XLOC_014886	XLOC_014886	RP11-7F17.1	chr14:76968682-76969145	A549_24h_CTRL	24h_3uM_C1305	OK	0.331772	15.8586	47.7997	5.57893	3.76368	0.08285	0.242072
XLOC_007257	XLOC_007257	OR56B1,TRIM22	chr11:5663556-5938619	A549_24h_CTRL	24h_3uM_C1305	OK	0.0902633	4.01987	44.5349	5.47687	1.01534	5e-05	0.000766025
XLOC_034967	XLOC_034967	CSTA	chr3:122325243-122341972	A549_24h_CTRL	24h_3uM_C1305	OK	0.0303027	1.18005	38.9421	5.28326	1.10081	0.1903	0.419869
XLOC_007910	XLOC_007910	RP11-399J13.2	chr11:65118309-65119111	A549_24h_CTRL	24h_3uM_C1305	OK	0.0268611	1.03961	38.7032	5.27438	1.36479	0.1882	0.417677
XLOC_018324	XLOC_018324	LA16c-380A1.2	chr16:707649-709067	A549_24h_CTRL	24h_3uM_C1305	OK	0.0401714	1.52868	38.0539	5.24998	3.46063	0.09655	0.269633
XLOC_025390	XLOC_025390	AC006262.6	chr19:46203425-46214837	A549_24h_CTRL	24h_3uM_C1305	OK	0.0176287	0.646584	36.6779	5.19684	1.03814	0.1811	0.407385
XLOC_002179	XLOC_002179	CAMK1G	chr1:209583716-209613938	A549_24h_CTRL	24h_3uM_C1305	OK	0.0156405	0.571636	36.5484	5.19174	0.446326	0.10735	0.288784
XLOC_052966	XLOC_052966	SMIM10L2A	chrX:135421942-135428074	A549_24h_CTRL	24h_3uM_C1305	OK	0.0304654	1.07747	35.367	5.14434	4.93075	0.0024	0.0182234
XLOC_022674	XLOC_022674	KRT17	chr17:41619436-41624842	A549_24h_CTRL	24h_3uM_C1305	OK	0.185578	6.55113	35.3012	5.14164	2.44635	5e-05	0.000766025
XLOC_048320	XLOC_048320	RP11-347C18.3	chr8:94813310-95116455	A549_24h_CTRL	24h_3uM_C1305	OK	0.0681597	2.39055	35.0728	5.13228	0.609256	0.1405	0.345685
XLOC_002663	XLOC_002663	HES2	chr1:6412417-6424670	A549_24h_CTRL	24h_3uM_C1305	OK	0.657123	22.9494	34.9241	5.12615	3.70737	5e-05	0.000766025
XLOC_041101	XLOC_041101	CTD-2263F21.1	chr5:38258408-38468339	A549_24h_CTRL	24h_3uM_C1305	OK	0.241059	8.1547	33.8286	5.08017	2.89633	0.25245	0.4988
XLOC_045212	XLOC_045212	SUGCT	chr7:40134976-40860763	A549_24h_CTRL	24h_3uM_C1305	OK	0.357057	11.9781	33.5467	5.0681	3.1368	5e-05	0.000766025
XLOC_048699	XLOC_048699	RP11-439C15.4	chr8:1971396-2006936	A549_24h_CTRL	24h_3uM_C1305	OK	0.0504982	1.65936	32.8598	5.03825	0.577361	0.08535	0.246539
XLOC_029665	XLOC_029665	AC133644.2	chr2:87439522-87606805	A549_24h_CTRL	24h_3uM_C1305	OK	0.145599	4.48193	30.7827	4.94405	0.827317	0.1098	0.293338
XLOC_023158	XLOC_023158	GRIN2C	chr17:74842022-74861504	A549_24h_CTRL	24h_3uM_C1305	OK	0.330306	10.1264	30.6576	4.93817	6.71238	5e-05	0.000766025
XLOC_026522	XLOC_026522	RINL	chr19:38867833-38878279	A549_24h_CTRL	24h_3uM_C1305	OK	0.745722	22.3446	29.9637	4.90515	3.38606	5e-05	0.000766025
XLOC_027598	XLOC_027598	EMX1	chr2:72916259-72936071	A549_24h_CTRL	24h_3uM_C1305	OK	0.101285	3.00427	29.6615	4.89052	2.03592	0.00075	0.00722188
XLOC_017188	XLOC_017188	AC068831.10,AC068831.11	chr15:91022618-91036611	A549_24h_CTRL	24h_3uM_C1305	OK	0.337036	9.75479	28.9429	4.85513	1.8606	0.0007	0.00683428
XLOC_020455	XLOC_020455	MAFTRR	chr16:79675684-79827150	A549_24h_CTRL	24h_3uM_C1305	OK	0.0371023	1.06856	28.8004	4.84801	0.507992	0.2509	0.49704
XLOC_007398	XLOC_007398	SAA1	chr11:18266173-18269977	A549_24h_CTRL	24h_3uM_C1305	OK	0.128312	3.59144	27.9899	4.80683	0.82976	0.1009	0.277207
XLOC_028859	XLOC_028859	INPP5D	chr2:233059966-233207903	A549_24h_CTRL	24h_3uM_C1305	OK	0.405851	11.3253	27.9051	4.80246	2.69112	5e-05	0.000766025
XLOC_033456	XLOC_033456	APOBEC3H	chr22:39097223-39104067	A549_24h_CTRL	24h_3uM_C1305	OK	0.157549	4.34255	27.5632	4.78467	1.68975	0.09505	0.266709
XLOC_045504	XLOC_045504	WBSCR28	chr7:73861158-73865893	A549_24h_CTRL	24h_3uM_C1305	OK	0.0529875	1.44589	27.2874	4.77017	1.78224	0.2578	0.505601
XLOC_043368	XLOC_043368	RP11-545I5.3	chr6:145793501-145964423	A549_24h_CTRL	24h_3uM_C1305	OK	0.0351211	0.933626	26.5831	4.73243	0.239336	5e-05	0.000766025
XLOC_044650	XLOC_044650	COX5BP2,RP13-143G15.4	chr6:135851695-136225751	A549_24h_CTRL	24h_3uM_C1305	OK	0.0424957	1.12863	26.5587	4.73111	0.212857	5e-05	0.000766025
XLOC_014885	XLOC_014885	LINC01629	chr14:76959637-76965802	A549_24h_CTRL	24h_3uM_C1305	OK	0.360729	9.53775	26.4402	4.72466	4.61808	0.00355	0.024458
XLOC_008292	XLOC_008292	IZUMO1R	chr11:94305591-94307721	A549_24h_CTRL	24h_3uM_C1305	OK	0.0278852	0.707585	25.3749	4.66534	0.877955	0.25485	0.501558
XLOC_002155	XLOC_002155	IL24	chr1:206897442-206904139	A549_24h_CTRL	24h_3uM_C1305	OK	0.0288201	0.722424	25.0667	4.6477	0.281063	0.2508	0.496976
XLOC_006696	XLOC_006696	RP11-369J21.13,TMEM254-AS1	chr10:80046859-80092557	A549_24h_CTRL	24h_3uM_C1305	OK	0.213488	5.34427	25.0331	4.64577	1.38702	0.02055	0.0905861
XLOC_004207	XLOC_004207	ARHGAP30	chr1:161046945-161069970	A549_24h_CTRL	24h_3uM_C1305	OK	0.0239255	0.573188	23.9572	4.58239	0.502119	0.0921	0.260667
XLOC_006752	XLOC_006752	ACTA2	chr10:88879733-89015785	A549_24h_CTRL	24h_3uM_C1305	OK	5.17998	123.632	23.8673	4.57696	5.56271	5e-05	0.000766025
XLOC_021612	XLOC_021612	C17orf82	chr17:61411750-61413280	A549_24h_CTRL	24h_3uM_C1305	OK	0.0377472	0.827217	21.9147	4.45382	2.97644	0.07085	0.217318
XLOC_008827	XLOC_008827	HPX	chr11:6431048-6442617	A549_24h_CTRL	24h_3uM_C1305	OK	0.608447	13.2818	21.829	4.44817	2.82761	5e-05	0.000766025
XLOC_040771	XLOC_040771	RP11-1379J22.5	chr5:179657761-179664432	A549_24h_CTRL	24h_3uM_C1305	OK	0.0588335	1.28191	21.7888	4.44552	0.672966	0.25665	0.50409
XLOC_049484	XLOC_049484	TP53INP1	chr8:94813310-95116455	A549_24h_CTRL	24h_3uM_C1305	OK	0.223625	4.78614	21.4025	4.41971	2.79682	0.1092	0.292
XLOC_028907	XLOC_028907	KLHL30	chr2:238138721-238155994	A549_24h_CTRL	24h_3uM_C1305	OK	0.0908516	1.9349	21.2974	4.4126	6.26403	5e-05	0.000766025
XLOC_037071	XLOC_037071	NSG1	chr4:4348139-4710938	A549_24h_CTRL	24h_3uM_C1305	OK	0.322531	6.81175	21.1197	4.40051	1.49865	5e-05	0.000766025
XLOC_051587	XLOC_051587	GABBR2	chr9:98288081-98709197	A549_24h_CTRL	24h_3uM_C1305	OK	0.329826	6.92987	21.0107	4.39305	1.37198	5e-05	0.000766025
XLOC_006154	XLOC_006154	ITIH5	chr10:7559269-7666998	A549_24h_CTRL	24h_3uM_C1305	OK	0.0515241	1.05964	20.5659	4.36219	1.10128	0.08285	0.242072
XLOC_028945	XLOC_028945	RP11-367H1.1	chr2:241581921-241582726	A549_24h_CTRL	24h_3uM_C1305	OK	0.0297129	0.603847	20.3227	4.34502	1.24086	0.19735	0.430393
XLOC_020618	XLOC_020618	CTD-2545H1.2	chr17:1934676-2025345	A549_24h_CTRL	24h_3uM_C1305	OK	0.126789	2.56635	20.2411	4.33921	0.981311	0.1455	0.353965
XLOC_023203	XLOC_023203	CYGB	chr17:76527355-76557683	A549_24h_CTRL	24h_3uM_C1305	OK	1.35637	27.3536	20.1668	4.33391	6.52865	5e-05	0.000766025
XLOC_026460	XLOC_026460	NPHS1	chr19:35825963-35879791	A549_24h_CTRL	24h_3uM_C1305	OK	0.0338384	0.669923	19.7977	4.30726	0.534551	0.0087	0.0483724
XLOC_028483	XLOC_028483	C2orf88	chr2:189879608-190371665	A549_24h_CTRL	24h_3uM_C1305	OK	0.0705389	1.38251	19.5993	4.29273	0.509626	0.0009	0.00829725
XLOC_019618	XLOC_019618	CDIP1	chr16:4510674-4538828	A549_24h_CTRL	24h_3uM_C1305	OK	1.15008	21.9392	19.0762	4.25371	3.38051	5e-05	0.000766025
XLOC_000743	XLOC_000743	FAAHP1	chr1:46432128-46482493	A549_24h_CTRL	24h_3uM_C1305	OK	0.091253	1.68787	18.4966	4.20919	0.709517	0.0809	0.238266
XLOC_000192	XLOC_000192	RP3-510D11.2	chr1:9148010-9196983	A549_24h_CTRL	24h_3uM_C1305	OK	0.221682	4.09215	18.4596	4.20629	1.82962	0.05975	0.193553
XLOC_003125	XLOC_003125	COL9A2	chr1:40300486-40317816	A549_24h_CTRL	24h_3uM_C1305	OK	0.0509192	0.929684	18.258	4.19046	0.376546	0.2389	0.483681
XLOC_023204	XLOC_023204	ST6GALNAC2	chr17:76565378-76586956	A549_24h_CTRL	24h_3uM_C1305	OK	0.111157	1.97996	17.8123	4.1548	1.01945	5e-05	0.000766025
XLOC_000056	XLOC_000056	AC007325.2	KI270734.1:138081-161852	A549_24h_CTRL	24h_3uM_C1305	OK	0.0783988	1.38353	17.6473	4.14138	3.77988	0.00135	0.0115693
XLOC_027726	XLOC_027726	TEX37	chr2:88524650-88529584	A549_24h_CTRL	24h_3uM_C1305	OK	0.0302144	0.527348	17.4535	4.12545	1.17858	0.19735	0.430393
XLOC_043458	XLOC_043458	RP5-933K21.3	chr6:157323963-157324477	A549_24h_CTRL	24h_3uM_C1305	OK	0.051694	0.89922	17.3951	4.1206	1.23251	0.18825	0.417725
XLOC_032896	XLOC_032896	LINC00313	chr21:43462093-43479534	A549_24h_CTRL	24h_3uM_C1305	OK	0.0729169	1.26588	17.3606	4.11775	0.537874	0.2505	0.496782
XLOC_019926	XLOC_019926	AC009133.12	chr16:29806105-29848039	A549_24h_CTRL	24h_3uM_C1305	OK	1.35111	22.5795	16.7118	4.0628	0.756611	0.0009	0.00829725
XLOC_038292	XLOC_038292	MXD4	chr4:2247431-2262294	A549_24h_CTRL	24h_3uM_C1305	OK	15.0803	249.278	16.53	4.04702	0.566254	0.00035	0.00392464
XLOC_024922	XLOC_024922	GDF15	chr19:18374730-18389176	A549_24h_CTRL	24h_3uM_C1305	OK	41.766	665.446	15.9327	3.99392	6.0575	5e-05	0.000766025
XLOC_032970	XLOC_032970	LINC01297	chr22:15746629-15778297	A549_24h_CTRL	24h_3uM_C1305	OK	0.169681	2.6603	15.6782	3.97069	2.34927	0.22925	0.472628
XLOC_041602	XLOC_041602	MCC	chr5:113022098-113488830	A549_24h_CTRL	24h_3uM_C1305	OK	0.0791611	1.23733	15.6305	3.9663	1.08505	5e-05	0.000766025
XLOC_026265	XLOC_026265	ZNF506	chr19:19757365-19836073	A549_24h_CTRL	24h_3uM_C1305	OK	0.106605	1.64095	15.3928	3.94419	0.774425	5e-05	0.000766025
XLOC_003674	XLOC_003674	MYBPHL	chr1:109292364-109307041	A549_24h_CTRL	24h_3uM_C1305	OK	0.0668821	1.0228	15.2926	3.93476	1.0785	0.25535	0.502005
XLOC_002919	XLOC_002919	RP1-317E23.3	chr1:25800175-25859458	A549_24h_CTRL	24h_3uM_C1305	OK	0.0545483	0.832569	15.263	3.93196	0.333931	0.05655	0.186678
XLOC_051926	XLOC_051926	RP11-83N9.5	chr9:136107807-136109424	A549_24h_CTRL	24h_3uM_C1305	OK	0.567834	8.65387	15.2401	3.9298	4.97361	5e-05	0.000766025
XLOC_050452	XLOC_050452	RP11-100G15.7	chr9:92132397-92138629	A549_24h_CTRL	24h_3uM_C1305	OK	0.0401873	0.611921	15.2267	3.92853	2.18214	0.04395	0.155884
XLOC_019492	XLOC_019492	SSTR5-AS1	chr16:1064092-1078731	A549_24h_CTRL	24h_3uM_C1305	OK	0.230052	3.47228	15.0935	3.91585	2.10531	0.00055	0.0056469
XLOC_037373	XLOC_037373	SPATA18	chr4:52051330-52097292	A549_24h_CTRL	24h_3uM_C1305	OK	0.195405	2.82606	14.4626	3.85425	1.78777	5e-05	0.000766025
XLOC_009392	XLOC_009392	RP11-783K16.14	chr11:64206677-64234352	A549_24h_CTRL	24h_3uM_C1305	OK	0.0926161	1.32991	14.3594	3.84393	0.477046	0.12425	0.318311
XLOC_033863	XLOC_033863	AC002059.10	chr22:29312932-29319679	A549_24h_CTRL	24h_3uM_C1305	OK	0.0586614	0.839368	14.3087	3.83882	1.14283	0.1967	0.429421
XLOC_022867	XLOC_022867	SUMO2P17	chr17:48874859-48929056	A549_24h_CTRL	24h_3uM_C1305	OK	0.16476	2.35561	14.2972	3.83766	0.241883	0.162	0.379371
XLOC_044229	XLOC_044229	RP5-1148A21.3	chr6:63521760-63583587	A549_24h_CTRL	24h_3uM_C1305	OK	0.281123	3.97866	14.1527	3.82301	0.824915	0.05435	0.181615
XLOC_025392	XLOC_025392	IGFL1	chr19:46228963-46231243	A549_24h_CTRL	24h_3uM_C1305	OK	0.0632021	0.886515	14.0267	3.8101	2.13559	0.116	0.303891
XLOC_010937	XLOC_010937	RP11-611O2.1	chr12:68808175-68971570	A549_24h_CTRL	24h_3uM_C1305	OK	0.190469	2.64349	13.8788	3.79482	0.35414	0.2542	0.500882
XLOC_002103	XLOC_002103	BTG2	chr1:203305490-203309602	A549_24h_CTRL	24h_3uM_C1305	OK	3.18334	44.0884	13.8497	3.79178	9.32021	5e-05	0.000766025
XLOC_020555	XLOC_020555	AC138028.1,SNAI3	chr16:88663297-88687186	A549_24h_CTRL	24h_3uM_C1305	OK	0.0690497	0.953662	13.8112	3.78777	0.246147	0.0911	0.258682
XLOC_009324	XLOC_009324	VWCE	chr11:61258285-61295424	A549_24h_CTRL	24h_3uM_C1305	OK	0.244239	3.37235	13.8076	3.78739	2.82653	5e-05	0.000766025
XLOC_049793	XLOC_049793	LYNX1	chr8:142763115-142778224	A549_24h_CTRL	24h_3uM_C1305	OK	1.08083	14.788	13.6821	3.77421	3.88532	5e-05	0.000766025
XLOC_000161	XLOC_000161	ESPN	chr1:6424787-6520061	A549_24h_CTRL	24h_3uM_C1305	OK	0.0981882	1.33882	13.6352	3.76927	0.503012	5e-05	0.000766025
XLOC_024712	XLOC_024712	ICAM1	chr19:10251900-10289019	A549_24h_CTRL	24h_3uM_C1305	OK	0.0446532	0.605093	13.5509	3.76032	0.318974	0.00715	0.0418068
XLOC_023151	XLOC_023151	AC079325.6	chr17:74560715-74567343	A549_24h_CTRL	24h_3uM_C1305	OK	0.10789	1.41872	13.1497	3.71695	2.16974	0.2536	0.500132
XLOC_022521	XLOC_022521	CCL5	chr17:35868966-35885863	A549_24h_CTRL	24h_3uM_C1305	OK	0.176251	2.299	13.0439	3.7053	2.65015	0.00025	0.00302445
XLOC_000571	XLOC_000571	GJB5	chr1:34712736-34859816	A549_24h_CTRL	24h_3uM_C1305	OK	0.0727722	0.945603	12.994	3.69978	0.656461	0.2742	0.524292
XLOC_050109	XLOC_050109	LINC00950	chr9:35858737-35865518	A549_24h_CTRL	24h_3uM_C1305	OK	0.0506408	0.651485	12.8648	3.68536	5.02015	5e-05	0.000766025
XLOC_025134	XLOC_025134	FXYD1,FXYD7	chr19:35124512-35154301	A549_24h_CTRL	24h_3uM_C1305	OK	0.101479	1.295	12.7613	3.6737	0.561783	5e-05	0.000766025
XLOC_002972	XLOC_002972	PTAFR	chr1:28147165-28193936	A549_24h_CTRL	24h_3uM_C1305	OK	0.332565	4.22996	12.7192	3.66894	5.56435	5e-05	0.000766025
XLOC_019924	XLOC_019924	AC009133.21	chr16:29790718-29805385	A549_24h_CTRL	24h_3uM_C1305	OK	0.0998696	1.26685	12.685	3.66506	0.265657	0.3208	0.570565
XLOC_033904	XLOC_033904	PIK3IP1	chr22:31281592-31346232	A549_24h_CTRL	24h_3uM_C1305	OK	0.112688	1.38894	12.3255	3.62358	0.888076	0.00585	0.0359923
XLOC_028747	XLOC_028747	DES	chr2:219418376-219426739	A549_24h_CTRL	24h_3uM_C1305	OK	0.0868521	1.05859	12.1884	3.60744	1.17523	0.13325	0.333817
XLOC_028720	XLOC_028720	SLC11A1	chr2:218382028-218396894	A549_24h_CTRL	24h_3uM_C1305	OK	0.136078	1.6411	12.06	3.59216	0.878036	5e-05	0.000766025
XLOC_025884	XLOC_025884	AC005264.2	chr19:3136192-3163769	A549_24h_CTRL	24h_3uM_C1305	OK	0.195572	2.35772	12.0555	3.59162	5.22694	5e-05	0.000766025
XLOC_045650	XLOC_045650	AC004012.1	chr7:95471834-95473998	A549_24h_CTRL	24h_3uM_C1305	OK	0.0485754	0.582445	11.9905	3.58382	1.03846	0.1886	0.418063
XLOC_029341	XLOC_029341	AC093732.1	chr2:46899274-47176601	A549_24h_CTRL	24h_3uM_C1305	OK	0.0551261	0.651433	11.8171	3.56281	0.104246	0.29835	0.548527
XLOC_001517	XLOC_001517	FLG-AS1	chr1:152122533-152445456	A549_24h_CTRL	24h_3uM_C1305	OK	0.104925	1.23664	11.7859	3.55899	0.636922	5e-05	0.000766025
XLOC_015816	XLOC_015816	PGF	chr14:74941833-74955784	A549_24h_CTRL	24h_3uM_C1305	OK	0.565658	6.61215	11.6893	3.54712	4.6524	5e-05	0.000766025
XLOC_016005	XLOC_016005	DEGS2	chr14:99971448-100160163	A549_24h_CTRL	24h_3uM_C1305	OK	0.111411	1.29803	11.6508	3.54236	0.59194	0.0309	0.121935
XLOC_026115	XLOC_026115	CACNA1A	chr19:13206441-13633025	A549_24h_CTRL	24h_3uM_C1305	OK	0.221177	2.56719	11.6069	3.53692	1.37931	5e-05	0.000766025
XLOC_004717	XLOC_004717	CAPN8	chr1:223538006-223665734	A549_24h_CTRL	24h_3uM_C1305	OK	0.0490204	0.568922	11.6058	3.53678	0.321065	0.0818	0.2401
XLOC_023159	XLOC_023159	FDXR	chr17:74862496-74873031	A549_24h_CTRL	24h_3uM_C1305	OK	47.2021	541.448	11.4708	3.5199	8.14546	5e-05	0.000766025
XLOC_042572	XLOC_042572	LST1	chr6:31586123-31592985	A549_24h_CTRL	24h_3uM_C1305	OK	0.212824	2.44059	11.4676	3.5195	0.53946	0.2415	0.487136
XLOC_011586	XLOC_011586	RP5-1063M23.3	chr12:3296201-3366122	A549_24h_CTRL	24h_3uM_C1305	OK	0.0551722	0.630118	11.4209	3.51361	1.42364	0.00025	0.00302445
XLOC_016073	XLOC_016073	GPR132	chr14:105049388-105065445	A549_24h_CTRL	24h_3uM_C1305	OK	0.088523	1.01013	11.4109	3.51235	1.47104	5e-05	0.000766025
XLOC_035654	XLOC_035654	TMEM40	chr3:12733524-12769457	A549_24h_CTRL	24h_3uM_C1305	OK	1.09107	12.3522	11.3212	3.50095	4.03403	5e-05	0.000766025
XLOC_021911	XLOC_021911	RP13-516M14.10	chr17:82228396-82273731	A549_24h_CTRL	24h_3uM_C1305	OK	0.0767265	0.868626	11.3211	3.50094	0.1377	0.2704	0.519929
XLOC_019528	XLOC_019528	HS3ST6	chr16:1911462-1918440	A549_24h_CTRL	24h_3uM_C1305	OK	0.168604	1.89212	11.2223	3.4883	3.79211	0.00085	0.00794575
XLOC_001686	XLOC_001686	RP11-190A12.8	chr1:159826749-159900163	A549_24h_CTRL	24h_3uM_C1305	OK	0.0990084	1.10968	11.2079	3.48645	1.72649	0.12665	0.322161
XLOC_025977	XLOC_025977	PCP2	chr19:7629736-7647873	A549_24h_CTRL	24h_3uM_C1305	OK	0.0524131	0.58708	11.201	3.48556	0.370406	0.04825	0.167149
XLOC_008480	XLOC_008480	UPK2	chr11:118883765-118958559	A549_24h_CTRL	24h_3uM_C1305	OK	0.115368	1.29115	11.1916	3.48434	0.291392	0.1356	0.338036
XLOC_007151	XLOC_007151	MUC2	chr11:1074874-1110511	A549_24h_CTRL	24h_3uM_C1305	OK	0.287188	3.18987	11.1073	3.47343	2.06715	0.0033	0.0231582
XLOC_023986	XLOC_023986	GACAT2	chr18:8695855-8832778	A549_24h_CTRL	24h_3uM_C1305	OK	10.2022	112.821	11.0585	3.46708	2.79868	0.00315	0.0223291
XLOC_000412	XLOC_000412	GRHL3	chr1:24307555-24472976	A549_24h_CTRL	24h_3uM_C1305	OK	0.0924048	1.02099	11.0491	3.46586	0.628543	0.0043	0.0284534
XLOC_022058	XLOC_022058	NLRP1	chr17:5499426-5619424	A549_24h_CTRL	24h_3uM_C1305	OK	0.681875	7.47554	10.9632	3.4546	5.20214	5e-05	0.000766025
XLOC_009847	XLOC_009847	CASP1	chr11:105025442-105035250	A549_24h_CTRL	24h_3uM_C1305	OK	0.104003	1.13899	10.9515	3.45306	0.638995	5e-05	0.000766025
XLOC_002701	XLOC_002701	MIR34A	chr1:9148010-9196983	A549_24h_CTRL	24h_3uM_C1305	OK	0.955674	10.3649	10.8456	3.43904	3.50147	5e-05	0.000766025
XLOC_020894	XLOC_020894	LGALS9C	chr17:18476736-18494945	A549_24h_CTRL	24h_3uM_C1305	OK	0.0840324	0.907653	10.8012	3.43312	0.517346	0.07475	0.225383
XLOC_025809	XLOC_025809	SHC2	chr19:416582-460996	A549_24h_CTRL	24h_3uM_C1305	OK	0.294685	3.16056	10.7252	3.42293	2.78129	5e-05	0.000766025
XLOC_000992	XLOC_000992	FAM73A	chr1:77779623-77879539	A549_24h_CTRL	24h_3uM_C1305	OK	1.4351	15.3033	10.6636	3.41462	4.23369	5e-05	0.000766025
XLOC_020573	XLOC_020573	RP11-104N10.1	chr16:89490916-89557768	A549_24h_CTRL	24h_3uM_C1305	OK	0.555985	5.92658	10.6596	3.41408	0.541545	0.0617	0.197824
XLOC_030894	XLOC_030894	RP4-794I6.4	chr20:3239704-3245382	A549_24h_CTRL	24h_3uM_C1305	OK	0.0699936	0.745157	10.6461	3.41225	4.95935	5e-05	0.000766025
XLOC_026601	XLOC_026601	CTD-2575K13.6	chr19:41883160-41930150	A549_24h_CTRL	24h_3uM_C1305	OK	0.103338	1.09988	10.6435	3.4119	0.220959	0.13845	0.342588
XLOC_018595	XLOC_018595	CTD-2288F12.1	chr16:18926862-18937043	A549_24h_CTRL	24h_3uM_C1305	OK	0.0618138	0.655372	10.6024	3.40631	1.05837	0.19	0.419647
XLOC_036279	XLOC_036279	RP11-757F18.3	chr3:112140886-112294258	A549_24h_CTRL	24h_3uM_C1305	OK	0.0508774	0.539421	10.6024	3.40631	0.998908	0.07355	0.223228
XLOC_015191	XLOC_015191	RP11-736N17.11	chr14:103084209-103090027	A549_24h_CTRL	24h_3uM_C1305	OK	0.0608239	0.641734	10.5507	3.39927	1.7215	0.25365	0.500132
XLOC_051544	XLOC_051544	RP11-54O15.3	chr9:94726700-95087218	A549_24h_CTRL	24h_3uM_C1305	OK	0.0565996	0.594241	10.499	3.39218	0.261006	0.2823	0.532586
XLOC_002994	XLOC_002994	LAPTM5	chr1:30732468-30757820	A549_24h_CTRL	24h_3uM_C1305	OK	1.0566	11.0899	10.4958	3.39173	6.12669	5e-05	0.000766025
XLOC_025912	XLOC_025912	EIF1P6	chr19:4324042-4360086	A549_24h_CTRL	24h_3uM_C1305	OK	0.121183	1.25978	10.3957	3.37791	0.690159	0.37815	0.623822
XLOC_028015	XLOC_028015	AC016745.3	chr2:113424494-113425324	A549_24h_CTRL	24h_3uM_C1305	OK	0.0544044	0.564289	10.3721	3.37464	1.0301	0.1949	0.426376
XLOC_022614	XLOC_022614	CCR7	chr17:40553768-40565472	A549_24h_CTRL	24h_3uM_C1305	OK	0.0681215	0.693745	10.1839	3.34822	1.65182	0.069	0.213556
XLOC_000187	XLOC_000187	ENO1-AS1	chr1:8861001-8879894	A549_24h_CTRL	24h_3uM_C1305	OK	0.0655634	0.666903	10.1719	3.34652	0.0435002	0.29325	0.543563
XLOC_011422	XLOC_011422	DNAH10	chr12:123762187-124316024	A549_24h_CTRL	24h_3uM_C1305	OK	0.16874	1.71367	10.1557	3.34421	0.500132	0.0182	0.0833205
XLOC_026746	XLOC_026746	CTC-241F20.4	chr19:48170691-48287608	A549_24h_CTRL	24h_3uM_C1305	OK	0.722928	7.30465	10.1043	3.33689	0.826493	0.15715	0.372157
XLOC_033240	XLOC_033240	POM121L9P	chr22:24251827-24265525	A549_24h_CTRL	24h_3uM_C1305	OK	0.0761673	0.767843	10.081	3.33357	1.71588	0.0003	0.00349162
XLOC_019937	XLOC_019937	YPEL3	chr16:30092313-30104116	A549_24h_CTRL	24h_3uM_C1305	OK	1.83234	18.4619	10.0756	3.33279	5.14052	5e-05	0.000766025
XLOC_007167	XLOC_007167	LSP1	chr11:1852969-1892267	A549_24h_CTRL	24h_3uM_C1305	OK	0.0774751	0.779141	10.0567	3.33008	0.222336	0.2452	0.491034
XLOC_001933	XLOC_001933	MR1	chr1:181033424-181061938	A549_24h_CTRL	24h_3uM_C1305	OK	2.18536	21.9688	10.0527	3.32951	5.73794	5e-05	0.000766025
XLOC_001624	XLOC_001624	SEMA4A	chr1:156147365-156177752	A549_24h_CTRL	24h_3uM_C1305	OK	0.275893	2.76713	10.0297	3.32621	1.83275	5e-05	0.000766025
XLOC_031999	XLOC_031999	SULF2	chr20:47501901-47786616	A549_24h_CTRL	24h_3uM_C1305	OK	12.266	122.819	10.013	3.3238	2.76254	5e-05	0.000766025
XLOC_015961	XLOC_015961	SERPINA1	chr14:94376746-94390693	A549_24h_CTRL	24h_3uM_C1305	OK	0.174448	1.7461	10.0093	3.32326	1.17595	5e-05	0.000766025
XLOC_000516	XLOC_000516	PTPRU	chr1:29236515-29326813	A549_24h_CTRL	24h_3uM_C1305	OK	11.3515	112.661	9.92477	3.31104	4.62718	5e-05	0.000766025
XLOC_020734	XLOC_020734	SHBG	chr17:7561874-7633383	A549_24h_CTRL	24h_3uM_C1305	OK	0.273447	2.71034	9.91176	3.30914	0.118704	0.0353	0.133845
XLOC_021842	XLOC_021842	C1QTNF1	chr17:79019208-79049788	A549_24h_CTRL	24h_3uM_C1305	OK	3.78808	37.5358	9.90892	3.30873	6.69136	5e-05	0.000766025
XLOC_018041	XLOC_018041	RASGRF1	chr15:78959946-79090773	A549_24h_CTRL	24h_3uM_C1305	OK	0.301237	2.97214	9.86645	3.30253	1.87443	0.0001	0.0014089
XLOC_025994	XLOC_025994	KANK3	chr19:8302126-8343262	A549_24h_CTRL	24h_3uM_C1305	OK	4.68496	46.0812	9.83599	3.29807	1.61234	0.00275	0.0200835
XLOC_045063	XLOC_045063	IL6	chr7:22725394-22732002	A549_24h_CTRL	24h_3uM_C1305	OK	0.518921	5.09354	9.81564	3.29508	2.90789	5e-05	0.000766025
XLOC_048643	XLOC_048643	FAM83H-AS1	chr8:143734139-143790644	A549_24h_CTRL	24h_3uM_C1305	OK	0.981416	9.61279	9.79482	3.29202	4.06602	5e-05	0.000766025
XLOC_001242	XLOC_001242	PIFO	chr1:111346287-111353013	A549_24h_CTRL	24h_3uM_C1305	OK	0.0822824	0.802887	9.7577	3.28654	1.37395	0.1355	0.337901
XLOC_014205	XLOC_014205	CTD-2314B22.1	chr14:19024089-19055551	A549_24h_CTRL	24h_3uM_C1305	OK	0.681633	6.57732	9.64936	3.27043	3.58923	0.00035	0.00392464
XLOC_046209	XLOC_046209	SSPO	chr7:149776041-149833979	A549_24h_CTRL	24h_3uM_C1305	OK	0.12593	1.20434	9.56357	3.25756	1.03824	0.0002	0.0025146
XLOC_043490	XLOC_043490	RP1-276N6.2	chr6:160171060-160277638	A549_24h_CTRL	24h_3uM_C1305	OK	0.123716	1.17496	9.49724	3.24751	1.66462	0.24135	0.4869
XLOC_048947	XLOC_048947	NEFL	chr8:24950954-24957110	A549_24h_CTRL	24h_3uM_C1305	OK	0.452963	4.24453	9.37059	3.22814	5.26479	5e-05	0.000766025
XLOC_020770	XLOC_020770	NTN1	chr17:9021541-9244000	A549_24h_CTRL	24h_3uM_C1305	OK	1.24477	11.6287	9.34205	3.22374	6.48763	5e-05	0.000766025
XLOC_006248	XLOC_006248	RP11-275N1.1	chr10:21340232-21372950	A549_24h_CTRL	24h_3uM_C1305	OK	0.424881	3.95623	9.31138	3.219	2.33789	0.01635	0.0766628
XLOC_019887	XLOC_019887	NUPR1	chr16:28532707-28539174	A549_24h_CTRL	24h_3uM_C1305	OK	6.54996	60.8982	9.29749	3.21684	5.62372	5e-05	0.000766025
XLOC_026615	XLOC_026615	CEACAM1	chr19:42397127-42652355	A549_24h_CTRL	24h_3uM_C1305	OK	0.941542	8.72447	9.26615	3.21197	1.9095	0.0003	0.00349162
XLOC_026726	XLOC_026726	BBC3	chr19:47220821-47232766	A549_24h_CTRL	24h_3uM_C1305	OK	4.67551	43.17	9.23322	3.20683	6.72942	5e-05	0.000766025
XLOC_006845	XLOC_006845	LOXL4	chr10:98247689-98268250	A549_24h_CTRL	24h_3uM_C1305	OK	1.43948	13.2429	9.19978	3.2016	7.49351	5e-05	0.000766025
XLOC_019159	XLOC_019159	C16orf86	chr16:67662944-67668758	A549_24h_CTRL	24h_3uM_C1305	OK	0.062292	0.568091	9.11981	3.189	0.451251	0.01345	0.066362
XLOC_025456	XLOC_025456	CTB-60B18.12	chr19:49054274-49065076	A549_24h_CTRL	24h_3uM_C1305	OK	0.371245	3.37762	9.09809	3.18557	2.25123	0.01225	0.061872
XLOC_000120	XLOC_000120	CALML6	chr1:1914826-1917296	A549_24h_CTRL	24h_3uM_C1305	OK	0.21319	1.92771	9.04222	3.17668	1.75008	0.00175	0.0142349
XLOC_043413	XLOC_043413	PLEKHG1	chr6:150599882-150843665	A549_24h_CTRL	24h_3uM_C1305	OK	0.131933	1.18764	9.00184	3.17022	1.95257	5e-05	0.000766025
XLOC_036954	XLOC_036954	APOD	chr3:195568701-195584205	A549_24h_CTRL	24h_3uM_C1305	OK	0.22008	1.97181	8.95951	3.16342	2.0165	0.1026	0.280308
XLOC_007409	XLOC_007409	TMEM86A	chr11:18693121-18792721	A549_24h_CTRL	24h_3uM_C1305	OK	0.206658	1.84194	8.91299	3.15591	1.56882	0.0008	0.00760387
XLOC_000713	XLOC_000713	C1orf228	chr1:44674691-44725591	A549_24h_CTRL	24h_3uM_C1305	OK	0.300871	2.67212	8.88128	3.15077	0.900507	0.0749	0.225604
XLOC_003341	XLOC_003341	RP4-794H19.1	chr1:58785159-58903747	A549_24h_CTRL	24h_3uM_C1305	OK	0.198812	1.75956	8.85037	3.14574	1.17107	0.0101	0.0540343
XLOC_041701	XLOC_041701	FBN2	chr5:128257908-129033642	A549_24h_CTRL	24h_3uM_C1305	OK	0.13027	1.15104	8.8358	3.14337	2.15116	5e-05	0.000766025
XLOC_003907	XLOC_003907	RP11-495P10.6	chr1:148271883-148280749	A549_24h_CTRL	24h_3uM_C1305	OK	0.0740286	0.651515	8.80086	3.13764	1.03127	0.19345	0.424276
XLOC_003598	XLOC_003598	LINC01057	chr1:94613813-94895246	A549_24h_CTRL	24h_3uM_C1305	OK	0.22344	1.96328	8.78661	3.13531	1.00147	0.00025	0.00302445
XLOC_009137	XLOC_009137	RP11-750H9.7	chr11:47465943-47584562	A549_24h_CTRL	24h_3uM_C1305	OK	0.0707785	0.615597	8.69751	3.1206	0.150137	0.32845	0.577405
XLOC_023985	XLOC_023985	TOMM20P3	chr18:8688021-8688410	A549_24h_CTRL	24h_3uM_C1305	OK	0.0862725	0.750357	8.69752	3.1206	1.08252	0.19345	0.424276
XLOC_053123	XLOC_053123	PLXNB3,SRPK3	chrX:153724867-153785732	A549_24h_CTRL	24h_3uM_C1305	OK	2.49182	21.5739	8.65789	3.11402	1.96808	5e-05	0.000766025
XLOC_011387	XLOC_011387	RP11-7M8.2	chr12:121839526-121863596	A549_24h_CTRL	24h_3uM_C1305	OK	0.0717932	0.612154	8.52663	3.09198	0.970377	0.2272	0.470143
XLOC_041917	XLOC_041917	CTC-367J11.1	chr5:150475530-150558211	A549_24h_CTRL	24h_3uM_C1305	OK	0.100188	0.85427	8.52667	3.09198	0.188175	0.31465	0.564331
XLOC_017546	XLOC_017546	BMF	chr15:40087889-40108892	A549_24h_CTRL	24h_3uM_C1305	OK	0.270233	2.29556	8.49474	3.08657	1.66272	5e-05	0.000766025
XLOC_018032	XLOC_018032	CHRNA3	chr15:78565519-78621295	A549_24h_CTRL	24h_3uM_C1305	OK	0.14317	1.2139	8.47873	3.08386	0.603429	0.0061	0.0371117
XLOC_018037	XLOC_018037	ADAMTS7	chr15:78759202-78898133	A549_24h_CTRL	24h_3uM_C1305	OK	2.45461	20.7793	8.46542	3.08158	2.20971	0.0008	0.00760387
XLOC_022894	XLOC_022894	RP11-1094H24.4	chr17:50050348-50055739	A549_24h_CTRL	24h_3uM_C1305	OK	0.195293	1.64013	8.3983	3.0701	4.69017	5e-05	0.000766025
XLOC_006743	XLOC_006743	KLLN	chr10:87859160-87971930	A549_24h_CTRL	24h_3uM_C1305	OK	0.210358	1.76195	8.37596	3.06625	1.91035	0.0797	0.235627
XLOC_022788	XLOC_022788	AC002117.1	chr17:45148501-45171584	A549_24h_CTRL	24h_3uM_C1305	OK	0.120118	1.00428	8.36078	3.06364	0.292636	0.1394	0.344071
XLOC_002889	XLOC_002889	RP1-150O5.3	chr1:23549138-23550915	A549_24h_CTRL	24h_3uM_C1305	OK	0.201743	1.68367	8.34562	3.06102	1.75488	0.0428	0.153134
XLOC_050495	XLOC_050495	RP11-80I15.1	chr9:95099053-95426796	A549_24h_CTRL	24h_3uM_C1305	OK	0.113566	0.945596	8.3264	3.05769	0.395887	0.3835	0.628971
XLOC_013545	XLOC_013545	TMEM255B	chr13:113759239-113864067	A549_24h_CTRL	24h_3uM_C1305	OK	1.2324	10.2572	8.32295	3.05708	2.19327	5e-05	0.000766025
XLOC_012160	XLOC_012160	HOXC13-AS	chr12:53935327-53946544	A549_24h_CTRL	24h_3uM_C1305	OK	0.0992739	0.800269	8.06122	3.011	1.34386	0.2267	0.469306
XLOC_030600	XLOC_030600	ABCA12	chr2:214810228-215138428	A549_24h_CTRL	24h_3uM_C1305	OK	0.160177	1.27692	7.97193	2.99493	2.32242	5e-05	0.000766025
XLOC_040914	XLOC_040914	RP11-1C1.4,RP11-1C1.6	chr5:10493290-10502728	A549_24h_CTRL	24h_3uM_C1305	OK	0.419781	3.33235	7.93831	2.98883	2.42113	0.022	0.0949314
XLOC_010128	XLOC_010128	TCEB2P2	chr11:130032865-130033220	A549_24h_CTRL	24h_3uM_C1305	OK	0.116882	0.925302	7.91655	2.98487	1.22741	0.20335	0.438477
XLOC_053275	XLOC_053275	NHS-AS1	chrX:17375419-17735994	A549_24h_CTRL	24h_3uM_C1305	OK	0.109204	0.864516	7.91652	2.98487	0.660672	0.50155	0.733372
XLOC_040289	XLOC_040289	CSF2	chr5:132073789-132076170	A549_24h_CTRL	24h_3uM_C1305	OK	0.315831	2.48977	7.88324	2.97879	3.26245	0.0018	0.0145293
XLOC_047166	XLOC_047166	EFCAB10	chr7:105532084-105600875	A549_24h_CTRL	24h_3uM_C1305	OK	1.2668	9.95945	7.8619	2.97487	1.8747	0.01685	0.0785817
XLOC_038346	XLOC_038346	ABLIM2	chr4:7965309-8158832	A549_24h_CTRL	24h_3uM_C1305	OK	0.139958	1.09206	7.80277	2.96398	1.13032	5e-05	0.000766025
XLOC_007573	XLOC_007573	CD82	chr11:44564426-44620363	A549_24h_CTRL	24h_3uM_C1305	OK	9.55077	73.6367	7.71003	2.94674	5.75554	5e-05	0.000766025
XLOC_008704	XLOC_008704	H19	chr11:1995162-2001470	A549_24h_CTRL	24h_3uM_C1305	OK	0.916095	7.01243	7.6547	2.93635	2.08154	5e-05	0.000766025
XLOC_008003	XLOC_008003	CTD-2655K5.1	chr11:68122052-68130518	A549_24h_CTRL	24h_3uM_C1305	OK	0.13862	1.06077	7.65236	2.9359	1.58586	0.22615	0.468629
XLOC_000496	XLOC_000496	SESN2	chr1:28259526-28282491	A549_24h_CTRL	24h_3uM_C1305	OK	3.01603	23.0317	7.63643	2.9329	7.44607	5e-05	0.000766025
XLOC_035671	XLOC_035671	GRIP2	chr3:14402575-14556075	A549_24h_CTRL	24h_3uM_C1305	OK	0.484808	3.6983	7.62838	2.93137	0.326336	0.02455	0.102801
XLOC_029196	XLOC_029196	LINC01460	chr2:27705785-27715732	A549_24h_CTRL	24h_3uM_C1305	OK	0.138842	1.04666	7.5385	2.91428	4.04902	5e-05	0.000766025
XLOC_020283	XLOC_020283	CTC-277H1.6	chr16:67205174-67206849	A549_24h_CTRL	24h_3uM_C1305	OK	0.0797	0.600579	7.5355	2.9137	2.2447	0.0147	0.0708903
XLOC_001202	XLOC_001202	KIAA1324	chr1:109105950-109206781	A549_24h_CTRL	24h_3uM_C1305	OK	2.23589	16.8413	7.53226	2.91308	2.6817	5e-05	0.000766025
XLOC_044471	XLOC_044471	SESN1	chr6:108986436-109094819	A549_24h_CTRL	24h_3uM_C1305	OK	1.51966	11.4276	7.51984	2.91071	4.57707	5e-05	0.000766025
XLOC_027146	XLOC_027146	GREB1	chr2:11482340-11642788	A549_24h_CTRL	24h_3uM_C1305	OK	1.09178	8.20534	7.51556	2.90988	2.3901	5e-05	0.000766025
XLOC_025530	XLOC_025530	CTD-2616J11.3	chr19:51410020-51417803	A549_24h_CTRL	24h_3uM_C1305	OK	0.181082	1.35112	7.46137	2.89944	1.62344	0.1024	0.280021
XLOC_031709	XLOC_031709	LINC01431	chr20:23356593-23358116	A549_24h_CTRL	24h_3uM_C1305	OK	0.383183	2.85848	7.45983	2.89914	2.28209	0.00745	0.0431157
XLOC_022865	XLOC_022865	TTLL6	chr17:48762234-48817214	A549_24h_CTRL	24h_3uM_C1305	OK	0.467211	3.47331	7.43414	2.89416	2.48135	5e-05	0.000766025
XLOC_002121	XLOC_002121	RP11-430C7.5	chr1:204617169-204685733	A549_24h_CTRL	24h_3uM_C1305	OK	0.0815217	0.603772	7.40627	2.88875	0.876111	0.2293	0.472628
XLOC_009405	XLOC_009405	CDC42BPG	chr11:64823386-64844569	A549_24h_CTRL	24h_3uM_C1305	OK	1.22978	9.0814	7.38457	2.88451	1.66849	0.00445	0.029093
XLOC_018229	XLOC_018229	LINC00923	chr15:97572184-97874550	A549_24h_CTRL	24h_3uM_C1305	OK	0.0732375	0.540237	7.37651	2.88294	0.531793	0.00915	0.0503609
XLOC_015595	XLOC_015595	NID2	chr14:51989474-52069228	A549_24h_CTRL	24h_3uM_C1305	OK	0.918074	6.76275	7.36624	2.88093	1.46043	0.0009	0.00829725
XLOC_000473	XLOC_000473	SYTL1	chr1:27342019-27353937	A549_24h_CTRL	24h_3uM_C1305	OK	0.819267	6.02817	7.358	2.87932	3.38653	5e-05	0.000766025
XLOC_038621	XLOC_038621	IGFBP7	chr4:56963369-57205510	A549_24h_CTRL	24h_3uM_C1305	OK	8.36199	61.3684	7.33897	2.87558	3.39346	0.0002	0.0025146
XLOC_046585	XLOC_046585	ELMO1	chr7:36854360-37449249	A549_24h_CTRL	24h_3uM_C1305	OK	0.159465	1.16943	7.33346	2.87449	0.932374	5e-05	0.000766025
XLOC_021484	XLOC_021484	RP5-875H18.9	chr17:50094064-50094647	A549_24h_CTRL	24h_3uM_C1305	OK	3.02584	22.0286	7.28016	2.86397	5.42325	5e-05	0.000766025
XLOC_026932	XLOC_026932	TMC4	chr19:54160107-54173250	A549_24h_CTRL	24h_3uM_C1305	OK	0.275486	2.0049	7.27768	2.86348	1.35888	5e-05	0.000766025
XLOC_024725	XLOC_024725	C19orf38	chr19:10836574-10869790	A549_24h_CTRL	24h_3uM_C1305	OK	0.0774129	0.559669	7.22966	2.85393	1.10544	0.05395	0.180935
XLOC_010797	XLOC_010797	DGKA	chr12:55901412-55954027	A549_24h_CTRL	24h_3uM_C1305	OK	27.2314	196.233	7.20613	2.84922	2.74978	5e-05	0.000766025
XLOC_024562	XLOC_024562	S1PR4	chr19:3172345-3180332	A549_24h_CTRL	24h_3uM_C1305	OK	0.405385	2.9047	7.16529	2.84102	2.47661	0.0001	0.0014089
XLOC_017860	XLOC_017860	IGDCC4	chr15:65381463-65423072	A549_24h_CTRL	24h_3uM_C1305	OK	1.13714	8.08592	7.11075	2.83	4.27003	5e-05	0.000766025
XLOC_037091	XLOC_037091	RN7SKP292	chr4:6909241-7057952	A549_24h_CTRL	24h_3uM_C1305	OK	0.137806	0.978792	7.10268	2.82836	0.23725	0.36955	0.616013
XLOC_000322	XLOC_000322	PADI4	chr1:17308194-17364004	A549_24h_CTRL	24h_3uM_C1305	OK	0.123853	0.876112	7.07381	2.82249	0.929347	0.2709	0.520687
XLOC_015184	XLOC_015184	CTD-2555C10.3	chr14:102545253-102555826	A549_24h_CTRL	24h_3uM_C1305	OK	0.107534	0.75982	7.06586	2.82087	2.59031	0.00575	0.0355106
XLOC_024693	XLOC_024693	ZNF561-AS1	chr19:9604679-9675086	A549_24h_CTRL	24h_3uM_C1305	OK	1.65613	11.6608	7.04099	2.81578	1.13785	0.00685	0.0405519
XLOC_021374	XLOC_021374	RUNDC3A	chr17:44299573-44318671	A549_24h_CTRL	24h_3uM_C1305	OK	0.191417	1.3476	7.04013	2.81561	1.62613	0.0024	0.0182234
XLOC_049090	XLOC_049090	ANK1	chr8:41653219-41896762	A549_24h_CTRL	24h_3uM_C1305	OK	1.77779	12.4919	7.02665	2.81283	3.53807	5e-05	0.000766025
XLOC_026787	XLOC_026787	SLC17A7	chr19:49429400-49442360	A549_24h_CTRL	24h_3uM_C1305	OK	0.162472	1.1415	7.02583	2.81267	2.00935	5e-05	0.000766025
XLOC_025263	XLOC_025263	CTC-492K19.7	chr19:40426114-40426702	A549_24h_CTRL	24h_3uM_C1305	OK	0.13599	0.952371	7.00324	2.80802	1.53307	0.00055	0.0056469
XLOC_021128	XLOC_021128	RP11-227G15.10	chr17:32408012-32408309	A549_24h_CTRL	24h_3uM_C1305	OK	0.163241	1.14258	6.99934	2.80722	1.1889	0.20715	0.443488
XLOC_044309	XLOC_044309	DBIP1	chr6:79436907-79437167	A549_24h_CTRL	24h_3uM_C1305	OK	0.237756	1.66414	6.99936	2.80722	1.37232	0.20715	0.443488
XLOC_001556	XLOC_001556	BX470102.3	chr1:153533602-153536244	A549_24h_CTRL	24h_3uM_C1305	OK	0.108989	0.759314	6.96689	2.80051	0.0966816	0.3391	0.587223
XLOC_007145	XLOC_007145	CRACR2B	chr11:818901-842545	A549_24h_CTRL	24h_3uM_C1305	OK	0.544311	3.78768	6.95867	2.79881	0.294595	0.0139	0.0678772
XLOC_026438	XLOC_026438	LGI4	chr19:35124512-35154301	A549_24h_CTRL	24h_3uM_C1305	OK	0.155208	1.07522	6.92761	2.79236	1.1072	0.0008	0.00760387
XLOC_031790	XLOC_031790	DUSP15	chr20:31847636-31952092	A549_24h_CTRL	24h_3uM_C1305	OK	0.0822253	0.569351	6.92428	2.79167	0.488278	0.00705	0.0413699
XLOC_029552	XLOC_029552	RP11-434P11.1	chr2:73761268-73761781	A549_24h_CTRL	24h_3uM_C1305	OK	0.158917	1.09969	6.9199	2.79075	1.98424	0.08435	0.244851
XLOC_034479	XLOC_034479	CCRL2	chr3:46407162-46412997	A549_24h_CTRL	24h_3uM_C1305	OK	0.101188	0.700066	6.91847	2.79045	0.853869	0.09195	0.260392
XLOC_012659	XLOC_012659	MYL2	chr12:110910818-110920722	A549_24h_CTRL	24h_3uM_C1305	OK	0.088844	0.613169	6.90164	2.78694	0.658032	0.26435	0.513054
XLOC_003034	XLOC_003034	RP11-114B7.6	chr1:32717733-32725237	A549_24h_CTRL	24h_3uM_C1305	OK	0.0836034	0.57653	6.89601	2.78576	0.919447	0.20445	0.439947
XLOC_046636	XLOC_046636	AC005537.2	chr7:42954134-43566001	A549_24h_CTRL	24h_3uM_C1305	OK	0.0952151	0.649666	6.82314	2.77044	0.361081	0.00235	0.0179177
XLOC_010526	XLOC_010526	RP11-8P13.1	chr12:32790744-32896840	A549_24h_CTRL	24h_3uM_C1305	OK	0.143377	0.97228	6.78128	2.76155	0.422948	0.35955	0.60582
XLOC_009492	XLOC_009492	ACY3	chr11:67642554-67650659	A549_24h_CTRL	24h_3uM_C1305	OK	0.0895386	0.604344	6.74954	2.75479	1.40239	0.1601	0.376362
XLOC_022951	XLOC_022951	RP11-166P13.3	chr17:57078297-57085024	A549_24h_CTRL	24h_3uM_C1305	OK	0.400214	2.67479	6.6834	2.74058	2.26641	0.00205	0.0160373
XLOC_014415	XLOC_014415	RP11-298I3.4	chr14:22982697-23010166	A549_24h_CTRL	24h_3uM_C1305	OK	1.18193	7.89863	6.68282	2.74046	2.04341	0.043	0.153588
XLOC_027168	XLOC_027168	RP11-120J4.1	chr2:15869938-15870243	A549_24h_CTRL	24h_3uM_C1305	OK	0.157054	1.0493	6.68114	2.74009	1.15548	0.21015	0.447568
XLOC_032395	XLOC_032395	LINC01426	chr21:34745756-34784886	A549_24h_CTRL	24h_3uM_C1305	OK	0.0859646	0.573662	6.67324	2.73839	1.33393	0.0712	0.218073
XLOC_033948	XLOC_033948	APOL3	chr22:36140329-36166177	A549_24h_CTRL	24h_3uM_C1305	OK	0.326582	2.17837	6.67021	2.73773	1.15235	5e-05	0.000766025
XLOC_008492	XLOC_008492	ABCG4	chr11:119149011-119162653	A549_24h_CTRL	24h_3uM_C1305	OK	0.0856566	0.569638	6.65025	2.73341	1.16947	0.0002	0.0025146
XLOC_023249	XLOC_023249	RP11-353N14.3	chr17:79848057-79850110	A549_24h_CTRL	24h_3uM_C1305	OK	0.27976	1.8537	6.62604	2.72815	1.70307	0.2552	0.501979
XLOC_010089	XLOC_010089	FEZ1	chr11:125445744-125499528	A549_24h_CTRL	24h_3uM_C1305	OK	0.136797	0.905024	6.61582	2.72592	0.691073	0.0002	0.0025146
XLOC_033705	XLOC_033705	ARVCF	chr22:19875516-20016808	A549_24h_CTRL	24h_3uM_C1305	OK	3.07771	20.3093	6.59883	2.72221	0.638613	0.0029	0.0208582
XLOC_033436	XLOC_033436	CTA-228A9.3	chr22:38084888-38110670	A549_24h_CTRL	24h_3uM_C1305	OK	0.150447	0.989435	6.57663	2.71735	0.88212	0.22505	0.467534
XLOC_039632	XLOC_039632	LINC01021	chr5:27472291-27496401	A549_24h_CTRL	24h_3uM_C1305	OK	0.47087	3.06876	6.51721	2.70425	2.21393	5e-05	0.000766025
XLOC_024504	XLOC_024504	GRIN3B	chr19:999795-1021179	A549_24h_CTRL	24h_3uM_C1305	OK	1.09363	7.0976	6.48995	2.69821	0.691879	0.0883	0.252239
XLOC_018323	XLOC_018323	LA16c-313D11.12	chr16:684621-705829	A549_24h_CTRL	24h_3uM_C1305	OK	1.13776	7.31318	6.4277	2.6843	0.888699	0.0225	0.0965794
XLOC_022280	XLOC_022280	ALDH3A1	chr17:19737681-19748943	A549_24h_CTRL	24h_3uM_C1305	OK	1728.37	11044.1	6.38989	2.67579	4.67798	5e-05	0.000766025
XLOC_003324	XLOC_003324	RP11-377K22.2	chr1:56494746-56645301	A549_24h_CTRL	24h_3uM_C1305	OK	2.10818	13.4692	6.38902	2.67559	0.666167	0.38565	0.631442
XLOC_020412	XLOC_020412	LDHD	chr16:75111859-75116771	A549_24h_CTRL	24h_3uM_C1305	OK	0.276229	1.76367	6.38481	2.67464	2.63327	5e-05	0.000766025
XLOC_033782	XLOC_033782	VPREB3	chr22:23752742-23754468	A549_24h_CTRL	24h_3uM_C1305	OK	0.511428	3.25023	6.35521	2.66794	2.45523	0.0061	0.0371117
XLOC_004919	XLOC_004919	PLD5	chr1:242082985-242524696	A549_24h_CTRL	24h_3uM_C1305	OK	0.212571	1.35055	6.35341	2.66754	1.86235	5e-05	0.000766025
XLOC_032612	XLOC_032612	CYP4F29P	chr21:13843132-13848364	A549_24h_CTRL	24h_3uM_C1305	OK	0.273152	1.72621	6.31959	2.65983	1.85912	0.0045	0.0293547
XLOC_017110	XLOC_017110	LINC00933	chr15:84507884-84580175	A549_24h_CTRL	24h_3uM_C1305	OK	0.112877	0.713051	6.31706	2.65926	0.582831	0.02175	0.0941839
XLOC_020159	XLOC_020159	RP11-467J12.4	chr16:53035689-53052873	A549_24h_CTRL	24h_3uM_C1305	OK	0.507724	3.19942	6.30149	2.6557	2.96729	5e-05	0.000766025
XLOC_033250	XLOC_033250	CRIP1P4	chr22:24712291-24712520	A549_24h_CTRL	24h_3uM_C1305	OK	0.391385	2.46418	6.29605	2.65445	1.56632	0.21735	0.456758
XLOC_015815	XLOC_015815	RPS6KL1	chr14:74903953-74923396	A549_24h_CTRL	24h_3uM_C1305	OK	0.157225	0.987595	6.28141	2.65109	0.901873	0.09805	0.272273
XLOC_024585	XLOC_024585	EBI3	chr19:4229497-4237531	A549_24h_CTRL	24h_3uM_C1305	OK	3.73791	23.391	6.25778	2.64565	3.34111	5e-05	0.000766025
XLOC_004555	XLOC_004555	GOLT1A	chr1:204198159-204214092	A549_24h_CTRL	24h_3uM_C1305	OK	1.0434	6.5206	6.24938	2.64372	3.77276	5e-05	0.000766025
XLOC_049978	XLOC_049978	RP11-363E7.4	chr9:19453208-19455173	A549_24h_CTRL	24h_3uM_C1305	OK	0.559839	3.4948	6.24251	2.64213	4.79656	5e-05	0.000766025
XLOC_029569	XLOC_029569	DQX1	chr2:74518130-74526336	A549_24h_CTRL	24h_3uM_C1305	OK	0.253199	1.57822	6.23312	2.63995	0.802627	0.00225	0.0173166
XLOC_049977	XLOC_049977	ACER2	chr9:19409058-19452020	A549_24h_CTRL	24h_3uM_C1305	OK	0.634993	3.9345	6.19613	2.63137	5.05939	5e-05	0.000766025
XLOC_021833	XLOC_021833	AC061992.2	chr17:78315728-78347798	A549_24h_CTRL	24h_3uM_C1305	OK	0.563083	3.47888	6.17827	2.6272	3.07246	0.00045	0.00479056
XLOC_032468	XLOC_032468	ABCG1	chr21:42199688-42297244	A549_24h_CTRL	24h_3uM_C1305	OK	0.430839	2.65333	6.15852	2.62258	3.51939	5e-05	0.000766025
XLOC_021276	XLOC_021276	CTD-2267D19.4	chr17:40367951-40368438	A549_24h_CTRL	24h_3uM_C1305	OK	0.355883	2.19058	6.15534	2.62184	2.25499	0.0961	0.268682
XLOC_021471	XLOC_021471	NGFR	chr17:49494222-49583827	A549_24h_CTRL	24h_3uM_C1305	OK	0.135937	0.836227	6.15158	2.62096	2.16735	5e-05	0.000766025
XLOC_050837	XLOC_050837	CEL	chr9:133061977-133087355	A549_24h_CTRL	24h_3uM_C1305	OK	0.41092	2.52775	6.15144	2.62093	4.08893	5e-05	0.000766025
XLOC_012768	XLOC_012768	OASL	chr12:121019110-121039242	A549_24h_CTRL	24h_3uM_C1305	OK	1.46395	8.96373	6.12298	2.61423	4.79017	5e-05	0.000766025
XLOC_051585	XLOC_051585	TBC1D2	chr9:98198998-98255721	A549_24h_CTRL	24h_3uM_C1305	OK	11.5858	70.88	6.11783	2.61302	7.29025	5e-05	0.000766025
XLOC_000684	XLOC_000684	FAM183A	chr1:43145152-43156396	A549_24h_CTRL	24h_3uM_C1305	OK	0.268253	1.63135	6.08139	2.6044	1.05636	0.12995	0.328287
XLOC_032590	XLOC_032590	bP-21264C1.1	chr21:9369284-9376645	A549_24h_CTRL	24h_3uM_C1305	OK	0.0904405	0.549583	6.07674	2.6033	1.31719	0.0429	0.153342
XLOC_016603	XLOC_016603	GCHFR	chr15:40764019-40815084	A549_24h_CTRL	24h_3uM_C1305	OK	0.919378	5.56354	6.05142	2.59727	1.07634	0.0495	0.170397
XLOC_002213	XLOC_002213	ATF3	chr1:212565333-212620777	A549_24h_CTRL	24h_3uM_C1305	OK	5.66564	34.2389	6.04325	2.59532	3.65541	5e-05	0.000766025
XLOC_031195	XLOC_031195	VSTM2L	chr20:37903103-37945350	A549_24h_CTRL	24h_3uM_C1305	OK	0.657092	3.95855	6.02435	2.59081	3.4728	5e-05	0.000766025
XLOC_002853	XLOC_002853	KIF17	chr1:20664013-20718017	A549_24h_CTRL	24h_3uM_C1305	OK	0.382122	2.30096	6.02153	2.59013	2.03708	5e-05	0.000766025
XLOC_036847	XLOC_036847	LAMP3	chr3:183122212-183163839	A549_24h_CTRL	24h_3uM_C1305	OK	0.188646	1.13229	6.00219	2.5855	1.65119	0.00025	0.00302445
XLOC_006057	XLOC_006057	DPYSL4	chr10:132186899-132205776	A549_24h_CTRL	24h_3uM_C1305	OK	7.15757	42.8044	5.9803	2.58021	5.80411	5e-05	0.000766025
XLOC_020616	XLOC_020616	SERPINF1	chr17:1761958-1777574	A549_24h_CTRL	24h_3uM_C1305	OK	3.50595	20.9373	5.97193	2.5782	4.60272	5e-05	0.000766025
XLOC_025930	XLOC_025930	TINCR	chr19:5558166-5568034	A549_24h_CTRL	24h_3uM_C1305	OK	0.631397	3.77015	5.97112	2.578	2.52284	0.0001	0.0014089
XLOC_036996	XLOC_036996	RUBCN	chr3:197671392-197787596	A549_24h_CTRL	24h_3uM_C1305	OK	10.3672	61.8582	5.96672	2.57694	3.51536	5e-05	0.000766025
XLOC_026742	XLOC_026742	PLA2G4C	chr19:48047842-48110817	A549_24h_CTRL	24h_3uM_C1305	OK	6.168	36.7621	5.96013	2.57534	3.62838	5e-05	0.000766025
XLOC_022316	XLOC_022316	NATD1	chr17:21238869-21253410	A549_24h_CTRL	24h_3uM_C1305	OK	0.906306	5.39702	5.95496	2.57409	5.80649	5e-05	0.000766025
XLOC_019610	XLOC_019610	LINC01569	chr16:4245824-4253789	A549_24h_CTRL	24h_3uM_C1305	OK	0.42006	2.49677	5.94384	2.57139	2.9581	5e-05	0.000766025
XLOC_020613	XLOC_020613	RP11-961A15.3	chr17:1650628-1685151	A549_24h_CTRL	24h_3uM_C1305	OK	0.376316	2.23195	5.93105	2.56829	0.102398	0.303	0.552454
XLOC_048604	XLOC_048604	PTP4A3	chr8:141389938-141432454	A549_24h_CTRL	24h_3uM_C1305	OK	2.27262	13.3523	5.87529	2.55466	4.20729	5e-05	0.000766025
XLOC_041796	XLOC_041796	AC034243.1	chr5:138610966-138935034	A549_24h_CTRL	24h_3uM_C1305	OK	0.12564	0.737161	5.86725	2.55268	0.147261	0.3443	0.592188
XLOC_002088	XLOC_002088	LGR6	chr1:202193900-202319781	A549_24h_CTRL	24h_3uM_C1305	OK	0.237868	1.39491	5.86422	2.55194	1.56309	0.00175	0.0142349
XLOC_035845	XLOC_035845	RP4-613B23.1	chr3:42547968-42665854	A549_24h_CTRL	24h_3uM_C1305	OK	0.131542	0.766224	5.82494	2.54224	0.255229	0.15775	0.372918
XLOC_037086	XLOC_037086	S100P	chr4:6693068-6697170	A549_24h_CTRL	24h_3uM_C1305	OK	2.86639	16.6814	5.81965	2.54094	2.86058	0.00015	0.00195785
XLOC_002093	XLOC_002093	PCAT6	chr1:202810953-202812156	A549_24h_CTRL	24h_3uM_C1305	OK	0.248747	1.44715	5.81776	2.54046	1.68257	0.00565	0.0350548
XLOC_017463	XLOC_017463	RP11-16E12.2	chr15:31216019-31230838	A549_24h_CTRL	24h_3uM_C1305	OK	0.120073	0.695186	5.78969	2.53349	0.753113	0.0037	0.0252083
XLOC_025883	XLOC_025883	AC005262.2	chr19:3094409-3124004	A549_24h_CTRL	24h_3uM_C1305	OK	0.128095	0.741126	5.78575	2.5325	0.166711	0.35535	0.601612
XLOC_021204	XLOC_021204	CTB-75G16.3	chr17:36634068-36634698	A549_24h_CTRL	24h_3uM_C1305	OK	0.23863	1.37443	5.75967	2.52599	2.07721	0.1026	0.280308
XLOC_040373	XLOC_040373	REEP2	chr5:138439016-138446969	A549_24h_CTRL	24h_3uM_C1305	OK	5.982	34.3744	5.74631	2.52264	4.20419	5e-05	0.000766025
XLOC_009566	XLOC_009566	PDE2A	chr11:72576140-72674591	A549_24h_CTRL	24h_3uM_C1305	OK	1.09735	6.3001	5.74119	2.52136	2.23046	5e-05	0.000766025
XLOC_007348	XLOC_007348	RP13-631K18.5	chr11:12086890-12089441	A549_24h_CTRL	24h_3uM_C1305	OK	0.0993446	0.569994	5.73754	2.52043	1.24548	0.2595	0.507319
XLOC_001560	XLOC_001560	NPR1	chr1:153678636-153693992	A549_24h_CTRL	24h_3uM_C1305	OK	0.466626	2.67227	5.72679	2.51773	3.48028	5e-05	0.000766025
XLOC_020284	XLOC_020284	LRRC29	chr16:67207138-67227048	A549_24h_CTRL	24h_3uM_C1305	OK	0.729656	4.17452	5.72122	2.51632	3.23488	5e-05	0.000766025
XLOC_020583	XLOC_020583	URAHP	chr16:90004864-90047773	A549_24h_CTRL	24h_3uM_C1305	OK	0.218672	1.24829	5.7085	2.51312	0.331016	0.0638	0.202267
XLOC_003881	XLOC_003881	ANKRD34A	chr1:145911349-145978848	A549_24h_CTRL	24h_3uM_C1305	OK	0.120848	0.687292	5.68724	2.50773	0.260979	0.0713	0.218289
XLOC_031437	XLOC_031437	LAMA5-AS1	chr20:62302092-62367312	A549_24h_CTRL	24h_3uM_C1305	OK	1.38368	7.86702	5.68558	2.50731	0.213007	0.0324	0.125997
XLOC_053623	XLOC_053623	EDA2R	chrX:66595636-66639298	A549_24h_CTRL	24h_3uM_C1305	OK	1.24651	7.03416	5.64308	2.49648	5.46125	5e-05	0.000766025
XLOC_006842	XLOC_006842	LINC00866	chr10:97828477-97849798	A549_24h_CTRL	24h_3uM_C1305	OK	0.160178	0.903585	5.64113	2.49599	1.35436	0.25985	0.507599
XLOC_032893	XLOC_032893	LINC00322	chr21:43322416-43332039	A549_24h_CTRL	24h_3uM_C1305	OK	0.200308	1.12835	5.63308	2.49392	2.08117	0.108	0.289897
XLOC_050912	XLOC_050912	CYSRT1	chr9:137224634-137226311	A549_24h_CTRL	24h_3uM_C1305	OK	2.82468	15.8725	5.61922	2.49037	5.33014	5e-05	0.000766025
XLOC_022754	XLOC_022754	HDAC5	chr17:44076745-44123702	A549_24h_CTRL	24h_3uM_C1305	OK	5.14272	28.7295	5.58644	2.48193	3.28722	5e-05	0.000766025
XLOC_022352	XLOC_022352	LYRM9,NOS2,RP1-66C13.4	chr17:27756765-27894752	A549_24h_CTRL	24h_3uM_C1305	OK	1.48447	8.29161	5.58557	2.48171	2.95681	5e-05	0.000766025
XLOC_000572	XLOC_000572	GJB4	chr1:34712736-34859816	A549_24h_CTRL	24h_3uM_C1305	OK	0.145537	0.809451	5.56182	2.47556	0.82349	0.2594	0.507191
XLOC_007130	XLOC_007130	LRRC56	chr11:537526-564021	A549_24h_CTRL	24h_3uM_C1305	OK	0.183005	1.01659	5.55498	2.47379	0.923711	0.22875	0.472023
XLOC_017063	XLOC_017063	TMC3-AS1	chr15:81324376-81374213	A549_24h_CTRL	24h_3uM_C1305	OK	0.395515	2.19289	5.54439	2.47103	1.54784	0.12055	0.312035
XLOC_039861	XLOC_039861	MAST4	chr5:66596360-67169595	A549_24h_CTRL	24h_3uM_C1305	OK	0.754804	4.17999	5.53785	2.46933	1.63333	5e-05	0.000766025
XLOC_024495	XLOC_024495	AZU1	chr19:825096-832018	A549_24h_CTRL	24h_3uM_C1305	OK	0.137758	0.761861	5.53043	2.4674	1.74495	0.01755	0.0811267
XLOC_045502	XLOC_045502	ABHD11-AS1	chr7:73735037-73736054	A549_24h_CTRL	24h_3uM_C1305	OK	0.241661	1.32638	5.4886	2.45643	1.83535	0.1155	0.302851
XLOC_031817	XLOC_031817	RP5-1125A11.6	chr20:33983051-34112332	A549_24h_CTRL	24h_3uM_C1305	OK	0.273053	1.49636	5.48011	2.45421	0.200798	0.23885	0.483681
XLOC_037016	XLOC_037016	MYL5	chr4:672435-689441	A549_24h_CTRL	24h_3uM_C1305	OK	6.35353	34.8175	5.48002	2.45418	2.17164	0.0163	0.0765258
XLOC_000718	XLOC_000718	BTBD19	chr1:44808481-44815585	A549_24h_CTRL	24h_3uM_C1305	OK	1.68725	9.20014	5.45274	2.44698	3.40885	5e-05	0.000766025
XLOC_025834	XLOC_025834	AC005329.7	chr19:1383526-1396467	A549_24h_CTRL	24h_3uM_C1305	OK	0.470472	2.55689	5.43473	2.44221	1.12433	0.0656	0.20633
XLOC_021887	XLOC_021887	TSPAN10	chr17:81556886-81648749	A549_24h_CTRL	24h_3uM_C1305	OK	1.04777	5.67825	5.41937	2.43813	0.586526	0.02485	0.103733
XLOC_046020	XLOC_046020	JHDM1D-AS1	chr7:140177260-140179640	A549_24h_CTRL	24h_3uM_C1305	OK	0.739682	4.00631	5.41626	2.4373	4.84387	5e-05	0.000766025
XLOC_019543	XLOC_019543	CASKIN1	chr16:2155697-2196525	A549_24h_CTRL	24h_3uM_C1305	OK	0.912785	4.92974	5.40077	2.43317	0.302136	0.13535	0.337698
XLOC_001435	XLOC_001435	AC245100.1	chr1:148362994-148460150	A549_24h_CTRL	24h_3uM_C1305	OK	0.119853	0.647085	5.39899	2.43268	1.29223	0.11015	0.293793
XLOC_028014	XLOC_028014	IGKV1OR2-108	chr2:113406395-113406872	A549_24h_CTRL	24h_3uM_C1305	OK	0.236777	1.2769	5.39284	2.43105	1.71161	0.255	0.501719
XLOC_012845	XLOC_012845	LINC00944	chr12:126726269-126772411	A549_24h_CTRL	24h_3uM_C1305	OK	0.169345	0.908058	5.36218	2.42282	0.641826	0.0031	0.0220489
XLOC_012256	XLOC_012256	AGAP2	chr12:57723760-57760407	A549_24h_CTRL	24h_3uM_C1305	OK	0.135147	0.723515	5.35354	2.42049	0.238252	0.0633	0.201332
XLOC_004410	XLOC_004410	NMNAT2	chr1:183248236-183418602	A549_24h_CTRL	24h_3uM_C1305	OK	0.308319	1.64901	5.34839	2.4191	2.03441	0.0001	0.0014089
XLOC_016606	XLOC_016606	SPINT1	chr15:40835807-40858207	A549_24h_CTRL	24h_3uM_C1305	OK	0.11066	0.591657	5.34662	2.41863	0.696533	0.0002	0.0025146
XLOC_022676	XLOC_022676	HAP1	chr17:41717741-41734644	A549_24h_CTRL	24h_3uM_C1305	OK	0.279801	1.49266	5.33472	2.41542	1.67974	5e-05	0.000766025
XLOC_026764	XLOC_026764	HSD17B14	chr19:48813016-48836678	A549_24h_CTRL	24h_3uM_C1305	OK	3.50003	18.63	5.32281	2.41219	3.57832	5e-05	0.000766025
XLOC_000332	XLOC_000332	KLHDC7A	chr1:18480981-18486126	A549_24h_CTRL	24h_3uM_C1305	OK	3.13155	16.6155	5.30584	2.40758	6.44513	5e-05	0.000766025
XLOC_036449	XLOC_036449	FAM86HP	chr3:130081830-130120579	A549_24h_CTRL	24h_3uM_C1305	OK	1.17535	6.2356	5.30531	2.40744	2.53438	0.0001	0.0014089
XLOC_025531	XLOC_025531	CTD-2616J11.2	chr19:51410020-51417803	A549_24h_CTRL	24h_3uM_C1305	OK	0.121503	0.644203	5.30195	2.40653	0.957865	0.03875	0.142202
XLOC_038113	XLOC_038113	CPE	chr4:165361193-165498320	A549_24h_CTRL	24h_3uM_C1305	OK	0.122726	0.649085	5.2889	2.40297	0.77815	0.014	0.0682523
XLOC_018197	XLOC_018197	CTD-2313J17.1	chr15:92602909-92809884	A549_24h_CTRL	24h_3uM_C1305	OK	0.125135	0.659229	5.26814	2.39729	0.501554	0.5112	0.739622
XLOC_027991	XLOC_027991	FBLN7	chr2:112138384-112188216	A549_24h_CTRL	24h_3uM_C1305	OK	0.183602	0.966362	5.26335	2.39599	1.90588	0.0004	0.0043527
XLOC_024095	XLOC_024095	RP11-13N13.5	chr18:21650896-21704805	A549_24h_CTRL	24h_3uM_C1305	OK	0.366078	1.9246	5.25735	2.39434	0.636892	0.3866	0.632435
XLOC_036978	XLOC_036978	LINC01063	chr3:196631497-196632587	A549_24h_CTRL	24h_3uM_C1305	OK	0.220055	1.15518	5.24951	2.39218	1.57757	0.26565	0.514559
XLOC_010601	XLOC_010601	RP5-1057I20.4	chr12:47706084-47837898	A549_24h_CTRL	24h_3uM_C1305	OK	1.09647	5.75551	5.24913	2.39207	0.729982	0.42995	0.673994
XLOC_019987	XLOC_019987	ZNF843	chr16:31432592-31443160	A549_24h_CTRL	24h_3uM_C1305	OK	0.178305	0.93571	5.24781	2.39172	2.66187	0.0004	0.0043527
XLOC_053860	XLOC_053860	BEX2	chrX:103309345-103311046	A549_24h_CTRL	24h_3uM_C1305	OK	0.612168	3.19694	5.22232	2.38469	2.87078	0.0003	0.00349162
XLOC_024531	XLOC_024531	AC005256.1	chr19:1748055-1748745	A549_24h_CTRL	24h_3uM_C1305	OK	4.4823	23.4074	5.22219	2.38465	3.101	0.00015	0.00195785
XLOC_006843	XLOC_006843	CRTAC1	chr10:97850238-98030828	A549_24h_CTRL	24h_3uM_C1305	OK	0.413108	2.15667	5.2206	2.38421	1.05122	0.0688	0.213116
XLOC_018282	XLOC_018282	RP11-89K11.1	chr15:101737098-101746870	A549_24h_CTRL	24h_3uM_C1305	OK	0.107161	0.557025	5.19802	2.37796	0.725969	0.2651	0.513967
XLOC_004102	XLOC_004102	PAQR6	chr1:156212981-156248117	A549_24h_CTRL	24h_3uM_C1305	OK	2.25108	11.6722	5.18516	2.37439	1.56057	0.0145	0.0701095
XLOC_040569	XLOC_040569	CYFIP2	chr5:157260121-157575775	A549_24h_CTRL	24h_3uM_C1305	OK	20.3123	105.247	5.18144	2.37335	3.2843	5e-05	0.000766025
XLOC_049676	XLOC_049676	FBXO32	chr8:123497888-123541206	A549_24h_CTRL	24h_3uM_C1305	OK	2.84229	14.698	5.17118	2.3705	3.72946	5e-05	0.000766025
XLOC_003142	XLOC_003142	EDN2	chr1:41478774-41484673	A549_24h_CTRL	24h_3uM_C1305	OK	0.790319	4.06557	5.14421	2.36295	2.59079	5e-05	0.000766025
XLOC_026223	XLOC_026223	UNC13A	chr19:17601327-17688365	A549_24h_CTRL	24h_3uM_C1305	OK	0.367953	1.88802	5.13114	2.35928	1.60902	0.0035	0.0242268
XLOC_022912	XLOC_022912	RP11-94C24.8	chr17:50532542-50555852	A549_24h_CTRL	24h_3uM_C1305	OK	0.252887	1.29696	5.12861	2.35857	0.262845	0.11435	0.301015
XLOC_005689	XLOC_005689	CFL1P1	chr10:87751511-87845612	A549_24h_CTRL	24h_3uM_C1305	OK	0.189257	0.969869	5.12461	2.35744	0.475197	0.16085	0.377522
XLOC_051904	XLOC_051904	LL09NC01-251B2.3	chr9:134132241-134159968	A549_24h_CTRL	24h_3uM_C1305	OK	0.176344	0.903417	5.12304	2.357	0.260793	0.1876	0.4171
XLOC_022972	XLOC_022972	SEPT4	chr17:58519836-58692055	A549_24h_CTRL	24h_3uM_C1305	OK	0.923286	4.72937	5.12232	2.3568	1.87628	5e-05	0.000766025
XLOC_021498	XLOC_021498	MYCBPAP	chr17:50508383-50531501	A549_24h_CTRL	24h_3uM_C1305	OK	0.92515	4.7211	5.10306	2.35136	1.87258	0.00015	0.00195785
XLOC_024940	XLOC_024940	SLC25A42	chr19:19063998-19112888	A549_24h_CTRL	24h_3uM_C1305	OK	1.47324	7.50319	5.09299	2.34851	1.80027	0.00185	0.0148191
XLOC_014797	XLOC_014797	SUSD6	chr14:69611595-69715142	A549_24h_CTRL	24h_3uM_C1305	OK	2.6913	13.7051	5.09237	2.34834	4.80932	5e-05	0.000766025
XLOC_026926	XLOC_026926	VSTM1	chr19:54040824-54063953	A549_24h_CTRL	24h_3uM_C1305	OK	0.530169	2.69773	5.08843	2.34722	1.98158	0.0008	0.00760387
XLOC_002366	XLOC_002366	TRIM67	chr1:231162111-231221556	A549_24h_CTRL	24h_3uM_C1305	OK	0.333367	1.69627	5.0883	2.34718	4.08095	5e-05	0.000766025
XLOC_018156	XLOC_018156	RHCG	chr15:89471397-89496613	A549_24h_CTRL	24h_3uM_C1305	OK	0.454348	2.31006	5.08434	2.34606	2.82843	5e-05	0.000766025
XLOC_004510	XLOC_004510	PHLDA3	chr1:201464382-201469237	A549_24h_CTRL	24h_3uM_C1305	OK	51.3158	259.812	5.063	2.33999	5.70956	5e-05	0.000766025
XLOC_001699	XLOC_001699	VANGL2	chr1:160400585-160428678	A549_24h_CTRL	24h_3uM_C1305	OK	0.249665	1.2599	5.04636	2.33524	1.55358	0.0094	0.0514293
XLOC_026322	XLOC_026322	RPL34P34	chr19:22368598-22368952	A549_24h_CTRL	24h_3uM_C1305	OK	0.109214	0.54999	5.03589	2.33225	0.822465	0.32625	0.575393
XLOC_027471	XLOC_027471	RP11-334G22.1	chr2:57907650-58241686	A549_24h_CTRL	24h_3uM_C1305	OK	0.121578	0.612255	5.0359	2.33225	0.358747	0.47465	0.713601
XLOC_037683	XLOC_037683	COX7A2P2	chr4:96902800-96903050	A549_24h_CTRL	24h_3uM_C1305	OK	0.27615	1.39066	5.03589	2.33225	1.11719	0.32625	0.575393
XLOC_049827	XLOC_049827	MIR661	chr8:143915146-143976734	A549_24h_CTRL	24h_3uM_C1305	OK	22.2327	111.961	5.03587	2.33225	0.0491502	0.38735	0.632748
XLOC_010476	XLOC_010476	RP11-1060J15.9	chr12:27696387-27710770	A549_24h_CTRL	24h_3uM_C1305	OK	0.16517	0.8301	5.02573	2.32933	1.03314	0.1239	0.317746
XLOC_006943	XLOC_006943	RP11-525A16.4	chr10:110428839-110496204	A549_24h_CTRL	24h_3uM_C1305	OK	2.09227	10.4637	5.00112	2.32225	2.61598	0.00245	0.0185076
XLOC_025973	XLOC_025973	CTB-133G6.2	chr19:7348942-7472477	A549_24h_CTRL	24h_3uM_C1305	OK	0.214446	1.07087	4.99366	2.32009	0.221539	0.41315	0.658526
XLOC_001474	XLOC_001474	FALEC	chr1:150515756-150518032	A549_24h_CTRL	24h_3uM_C1305	OK	0.139272	0.695362	4.99283	2.31986	1.39397	0.05755	0.188584
XLOC_008671	XLOC_008671	LMNTD2	chr11:537526-564021	A549_24h_CTRL	24h_3uM_C1305	OK	2.14677	10.7037	4.98596	2.31786	1.78757	0.00305	0.0217458
XLOC_053451	XLOC_053451	SYN1	chrX:47561099-47619853	A549_24h_CTRL	24h_3uM_C1305	OK	0.292498	1.45829	4.98564	2.31777	0.588356	0.21925	0.459504
XLOC_027324	XLOC_027324	RASGRP3	chr2:33436323-33564750	A549_24h_CTRL	24h_3uM_C1305	OK	0.13335	0.664467	4.98288	2.31698	0.532655	0.0004	0.0043527
XLOC_042213	XLOC_042213	RP11-420L9.5	chr6:3722613-3753871	A549_24h_CTRL	24h_3uM_C1305	OK	0.297023	1.47845	4.97756	2.31544	1.48569	0.0433	0.154173
XLOC_007094	XLOC_007094	CALY	chr10:133278629-133352683	A549_24h_CTRL	24h_3uM_C1305	OK	0.330521	1.63336	4.94177	2.30503	0.255477	0.0708	0.217255
XLOC_031481	XLOC_031481	RNU1-134P	chr20:63895181-63936031	A549_24h_CTRL	24h_3uM_C1305	OK	1.11082	5.48276	4.93578	2.30328	0.789881	0.5007	0.732857
XLOC_022110	XLOC_022110	ALOX12B	chr17:8072635-8087703	A549_24h_CTRL	24h_3uM_C1305	OK	0.71999	3.5503	4.93104	2.30189	1.78748	0.00995	0.0534454
XLOC_007607	XLOC_007607	DDB2	chr11:47214464-47239240	A549_24h_CTRL	24h_3uM_C1305	OK	80.0103	393.831	4.92225	2.29932	5.66752	5e-05	0.000766025
XLOC_022011	XLOC_022011	RP11-235E17.4	chr17:3565443-3636322	A549_24h_CTRL	24h_3uM_C1305	OK	0.724533	3.55327	4.90422	2.29403	0.480215	0.4251	0.668955
XLOC_016682	XLOC_016682	C15orf48	chr15:45430528-45586304	A549_24h_CTRL	24h_3uM_C1305	OK	14.5916	71.3973	4.89304	2.29073	4.93568	5e-05	0.000766025
XLOC_008672	XLOC_008672	MIR210HG	chr11:565659-568457	A549_24h_CTRL	24h_3uM_C1305	OK	2.55196	12.4318	4.87147	2.28436	2.80971	0.0003	0.00349162
XLOC_010585	XLOC_010585	RP11-446N19.1	chr12:46383678-46876159	A549_24h_CTRL	24h_3uM_C1305	OK	0.211424	1.02956	4.86965	2.28382	1.10983	0.1805	0.406594
XLOC_023291	XLOC_023291	PDE6G	chr17:81650458-81663112	A549_24h_CTRL	24h_3uM_C1305	OK	2.11587	10.2881	4.86235	2.28165	3.48296	5e-05	0.000766025
XLOC_018099	XLOC_018099	UBE2Q2P11	chr15:84412772-84421837	A549_24h_CTRL	24h_3uM_C1305	OK	0.563177	2.73786	4.86146	2.28139	2.30523	0.33725	0.585534
XLOC_045681	XLOC_045681	MYH16	chr7:99238793-99311130	A549_24h_CTRL	24h_3uM_C1305	OK	0.247806	1.2037	4.85743	2.28019	1.00385	0.0092	0.0505228
XLOC_040324	XLOC_040324	CTD-2410N18.3	chr5:134114710-134371047	A549_24h_CTRL	24h_3uM_C1305	OK	0.18028	0.874095	4.84854	2.27755	0.253195	0.25175	0.498188
XLOC_003708	XLOC_003708	DENND2D	chr1:111187173-111243440	A549_24h_CTRL	24h_3uM_C1305	OK	0.185315	0.897685	4.8441	2.27623	1.34109	0.0001	0.0014089
XLOC_026697	XLOC_026697	AC006262.4	chr19:46101121-46203083	A549_24h_CTRL	24h_3uM_C1305	OK	0.88274	4.27522	4.84312	2.27594	1.49135	0.0118	0.0602815
XLOC_022081	XLOC_022081	ASGR1	chr17:7173430-7179564	A549_24h_CTRL	24h_3uM_C1305	OK	0.178398	0.860921	4.82584	2.27078	1.1479	0.0004	0.0043527
XLOC_018034	XLOC_018034	CHRNB4	chr15:78624118-78735495	A549_24h_CTRL	24h_3uM_C1305	OK	0.514018	2.47984	4.82442	2.27035	2.2126	0.0002	0.0025146
XLOC_026813	XLOC_026813	FAM71E1	chr19:50466784-50490870	A549_24h_CTRL	24h_3uM_C1305	OK	1.21567	5.8575	4.81833	2.26854	0.899572	0.0745	0.224813
XLOC_012012	XLOC_012012	RAPGEF3	chr12:47706084-47837898	A549_24h_CTRL	24h_3uM_C1305	OK	0.953687	4.58378	4.80638	2.26495	0.766251	0.00095	0.00867671
XLOC_021834	XLOC_021834	RP11-806H10.4	chr17:78360452-78373911	A549_24h_CTRL	24h_3uM_C1305	OK	0.46317	2.22068	4.79452	2.26139	1.6871	0.00595	0.0363795
XLOC_000717	XLOC_000717	PLK3	chr1:44800224-44806675	A549_24h_CTRL	24h_3uM_C1305	OK	6.49917	31.0766	4.78163	2.2575	4.57853	5e-05	0.000766025
XLOC_025369	XLOC_025369	KLC3	chr19:45333433-45370918	A549_24h_CTRL	24h_3uM_C1305	OK	0.11151	0.533109	4.78082	2.25726	0.515463	0.07625	0.228269
XLOC_004590	XLOC_004590	RP11-343H5.6	chr1:206634648-206684419	A549_24h_CTRL	24h_3uM_C1305	OK	0.114689	0.546896	4.76851	2.25354	0.419995	0.46125	0.701186
XLOC_024258	XLOC_024258	MTCO2P2	chr18:47808956-47931146	A549_24h_CTRL	24h_3uM_C1305	OK	0.414224	1.97523	4.76851	2.25354	0.385297	0.43085	0.674902
XLOC_039881	XLOC_039881	CHCHD2P2	chr5:69333928-69334249	A549_24h_CTRL	24h_3uM_C1305	OK	0.148458	0.707922	4.7685	2.25354	0.909236	0.33385	0.582516
XLOC_018336	XLOC_018336	SSTR5	chr16:1078780-1080142	A549_24h_CTRL	24h_3uM_C1305	OK	0.230205	1.09575	4.75989	2.25093	2.79531	0.00135	0.0115693
XLOC_022013	XLOC_022013	RP11-235E17.6	chr17:3636467-3661542	A549_24h_CTRL	24h_3uM_C1305	OK	2.45165	11.6671	4.75888	2.25062	1.83112	0.02145	0.0932138
XLOC_031490	XLOC_031490	OPRL1	chr20:64080172-64100643	A549_24h_CTRL	24h_3uM_C1305	OK	0.128527	0.611536	4.75804	2.25036	2.43431	0.00055	0.0056469
XLOC_050108	XLOC_050108	TMEM8B	chr9:35812959-35854847	A549_24h_CTRL	24h_3uM_C1305	OK	2.97464	14.1291	4.74985	2.24788	2.53664	0.00085	0.00794575
XLOC_004857	XLOC_004857	RP11-443B7.1	chr1:234957230-234970062	A549_24h_CTRL	24h_3uM_C1305	OK	1.10799	5.25776	4.74531	2.2465	1.9053	0.00065	0.00645746
XLOC_048654	XLOC_048654	SCX	chr8:144262101-144291370	A549_24h_CTRL	24h_3uM_C1305	OK	0.419854	1.98532	4.7286	2.24141	0.323885	0.3197	0.569365
XLOC_050453	XLOC_050453	LINC00475	chr9:92141297-92160114	A549_24h_CTRL	24h_3uM_C1305	OK	0.65564	3.09929	4.72712	2.24096	1.79349	0.00105	0.00944359
XLOC_049828	XLOC_049828	PARP10	chr8:143977152-144047085	A549_24h_CTRL	24h_3uM_C1305	OK	3.04055	14.3586	4.72237	2.23951	0.995766	0.00085	0.00794575
XLOC_015778	XLOC_015778	RP1-146I3.1	chr14:72926331-72959703	A549_24h_CTRL	24h_3uM_C1305	OK	0.301591	1.42412	4.72202	2.23941	0.490034	0.43405	0.677751
XLOC_032442	XLOC_032442	SH3BGR	chr21:39445854-39515506	A549_24h_CTRL	24h_3uM_C1305	OK	0.644722	3.04192	4.71819	2.23823	1.35276	0.0011	0.00983321
XLOC_051882	XLOC_051882	AK8	chr9:132725577-132890201	A549_24h_CTRL	24h_3uM_C1305	OK	0.763173	3.59808	4.71463	2.23715	1.35143	0.00455	0.0296283
XLOC_050897	XLOC_050897	LCN12	chr9:136949550-136955497	A549_24h_CTRL	24h_3uM_C1305	OK	0.445254	2.09607	4.70758	2.23499	0.939069	0.0905	0.257375
XLOC_010936	XLOC_010936	MDM2	chr12:68808175-68971570	A549_24h_CTRL	24h_3uM_C1305	OK	62.4932	293.663	4.69912	2.23239	2.29507	5e-05	0.000766025
XLOC_005350	XLOC_005350	RASSF4	chr10:44811023-44995891	A549_24h_CTRL	24h_3uM_C1305	OK	0.508083	2.38135	4.68693	2.22864	1.28604	0.00255	0.0189902
XLOC_011476	XLOC_011476	RP11-669N7.2	chr12:129071724-129903666	A549_24h_CTRL	24h_3uM_C1305	OK	0.431191	2.01757	4.67906	2.22622	1.21443	0.0044	0.0288815
XLOC_001465	XLOC_001465	RNU2-17P	chr1:150236966-150237156	A549_24h_CTRL	24h_3uM_C1305	OK	0.72951	3.41087	4.67556	2.22514	1.33037	0.3297	0.578704
XLOC_006876	XLOC_006876	RP11-108L7.4	chr10:100969457-100994401	A549_24h_CTRL	24h_3uM_C1305	OK	0.127365	0.595502	4.67555	2.22514	0.162635	0.41125	0.656991
XLOC_044469	XLOC_044469	RP11-249L21.4	chr6:108848415-108974472	A549_24h_CTRL	24h_3uM_C1305	OK	0.267362	1.25006	4.67553	2.22514	1.04255	0.33805	0.586094
XLOC_014444	XLOC_014444	RNA5SP383	chr14:24143361-24167402	A549_24h_CTRL	24h_3uM_C1305	OK	14.2289	66.2707	4.65747	2.21954	0.181356	0.29705	0.547162
XLOC_037294	XLOC_037294	RP11-539G18.3	chr4:39639139-39666644	A549_24h_CTRL	24h_3uM_C1305	OK	0.326486	1.51948	4.65404	2.21849	1.47842	0.04935	0.16996
XLOC_035517	XLOC_035517	FAM43A	chr3:194686543-194689037	A549_24h_CTRL	24h_3uM_C1305	OK	2.39481	11.1352	4.64972	2.21715	5.13643	5e-05	0.000766025
XLOC_015504	XLOC_015504	RP11-407N17.5	chr14:39230230-39388513	A549_24h_CTRL	24h_3uM_C1305	OK	0.115723	0.537851	4.64775	2.21653	0.461416	0.20125	0.435352
XLOC_025974	XLOC_025974	PEX11G	chr19:7476874-7521026	A549_24h_CTRL	24h_3uM_C1305	OK	1.62422	7.53764	4.64078	2.21437	1.39041	0.1185	0.308247
XLOC_044025	XLOC_044025	TMEM217	chr6:37212179-37332970	A549_24h_CTRL	24h_3uM_C1305	OK	0.14921	0.692423	4.64059	2.21431	0.544188	0.0822	0.240842
XLOC_023417	XLOC_023417	RP11-376P6.3	chr18:7566781-8406953	A549_24h_CTRL	24h_3uM_C1305	OK	0.158917	0.736698	4.63574	2.2128	0.278582	0.37765	0.623264
XLOC_025835	XLOC_025835	GAMT	chr19:1397083-1401570	A549_24h_CTRL	24h_3uM_C1305	OK	22.0091	102.017	4.63522	2.21264	5.8294	5e-05	0.000766025
XLOC_005533	XLOC_005533	UNC5B	chr10:71212569-71302864	A549_24h_CTRL	24h_3uM_C1305	OK	0.156483	0.724956	4.63281	2.21189	3.97114	5e-05	0.000766025
XLOC_042588	XLOC_042588	C2,CFB,XXbac-BPG116M5.17	chr6:31897784-31952084	A549_24h_CTRL	24h_3uM_C1305	OK	0.61717	2.85537	4.62655	2.20994	1.36146	5e-05	0.000766025
XLOC_003033	XLOC_003033	SYNC	chr1:32651141-32703596	A549_24h_CTRL	24h_3uM_C1305	OK	0.974122	4.50114	4.62071	2.20811	0.838306	0.05275	0.178169
XLOC_011535	XLOC_011535	RP11-46H11.12	chr12:132768908-132956306	A549_24h_CTRL	24h_3uM_C1305	OK	0.138514	0.639485	4.61675	2.20687	0.157432	0.34505	0.592647
XLOC_043094	XLOC_043094	PRDM1	chr6:106045422-106325820	A549_24h_CTRL	24h_3uM_C1305	OK	0.334574	1.54373	4.61402	2.20602	1.27601	0.00955	0.0520565
XLOC_004606	XLOC_004606	PLXNA2	chr1:208022241-208244320	A549_24h_CTRL	24h_3uM_C1305	OK	0.853131	3.91762	4.59205	2.19914	2.63838	5e-05	0.000766025
XLOC_044104	XLOC_044104	RP1-261G23.7	chr6:43770183-43786487	A549_24h_CTRL	24h_3uM_C1305	OK	0.756646	3.46741	4.58261	2.19617	0.782181	0.45635	0.696325
XLOC_012626	XLOC_012626	SELPLG	chr12:108622276-108641318	A549_24h_CTRL	24h_3uM_C1305	OK	0.327841	1.50071	4.57755	2.19457	3.04986	5e-05	0.000766025
XLOC_026208	XLOC_026208	ABHD8	chr19:17292130-17334829	A549_24h_CTRL	24h_3uM_C1305	OK	1.32157	6.04034	4.57058	2.19238	1.01688	0.0732	0.222532
XLOC_037049	XLOC_037049	NOP14-AS1	chr4:2934898-2963385	A549_24h_CTRL	24h_3uM_C1305	OK	6.44511	29.419	4.56455	2.19047	1.23939	0.0282	0.113564
XLOC_002743	XLOC_002743	RP11-474O21.5	chr1:12618899-12619244	A549_24h_CTRL	24h_3uM_C1305	OK	0.472389	2.1549	4.56171	2.18958	1.6207	0.0767	0.229197
XLOC_052838	XLOC_052838	LINC01285	chrX:118839553-118919669	A549_24h_CTRL	24h_3uM_C1305	OK	0.120966	0.551759	4.56127	2.18944	1.52387	0.0018	0.0145293
XLOC_009572	XLOC_009572	RP11-800A3.7	chr11:73307234-73369091	A549_24h_CTRL	24h_3uM_C1305	OK	0.272739	1.24386	4.56062	2.18923	0.685144	0.44865	0.690232
XLOC_007136	XLOC_007136	EPS8L2	chr11:644232-727727	A549_24h_CTRL	24h_3uM_C1305	OK	124.242	566.219	4.55739	2.1882	3.01819	5e-05	0.000766025
XLOC_029041	XLOC_029041	CYS1	chr2:10056779-10080944	A549_24h_CTRL	24h_3uM_C1305	OK	0.427059	1.94212	4.54766	2.18513	2.1967	0.00035	0.00392464
XLOC_006723	XLOC_006723	GRID1	chr10:85577730-86366493	A549_24h_CTRL	24h_3uM_C1305	OK	4.14016	18.657	4.50635	2.17196	1.20517	0.09725	0.270971
XLOC_002134	XLOC_002134	CDK18	chr1:205504594-205532793	A549_24h_CTRL	24h_3uM_C1305	OK	1.21252	5.45692	4.50048	2.17008	2.13454	5e-05	0.000766025
XLOC_050803	XLOC_050803	ASS1	chr9:130444928-130501274	A549_24h_CTRL	24h_3uM_C1305	OK	8.1899	36.853	4.49981	2.16987	3.78398	5e-05	0.000766025
XLOC_025162	XLOC_025162	APLP1	chr19:35825963-35879791	A549_24h_CTRL	24h_3uM_C1305	OK	49.277	221.619	4.49741	2.1691	4.10099	5e-05	0.000766025
XLOC_035947	XLOC_035947	GPX1	chr3:49357175-49358600	A549_24h_CTRL	24h_3uM_C1305	OK	166.244	747.66	4.49737	2.16908	6.73999	5e-05	0.000766025
XLOC_001557	XLOC_001557	S100A1	chr1:153618786-153646306	A549_24h_CTRL	24h_3uM_C1305	OK	0.274369	1.23273	4.49296	2.16767	0.282319	0.11745	0.306327
XLOC_010582	XLOC_010582	RP11-96H19.1	chr12:46383678-46876159	A549_24h_CTRL	24h_3uM_C1305	OK	5.22002	23.4478	4.4919	2.16733	2.55335	0.00355	0.024458
XLOC_008682	XLOC_008682	PIDD1	chr11:790474-812880	A549_24h_CTRL	24h_3uM_C1305	OK	10.2118	45.8313	4.48807	2.16609	1.18445	0.00715	0.0418068
XLOC_000320	XLOC_000320	PADI3	chr1:17249097-17284233	A549_24h_CTRL	24h_3uM_C1305	OK	3.65873	16.411	4.48544	2.16525	5.48254	5e-05	0.000766025
XLOC_010824	XLOC_010824	LRP1	chr12:57088893-57213351	A549_24h_CTRL	24h_3uM_C1305	OK	14.7964	66.3168	4.48196	2.16412	1.18695	0.00015	0.00195785
XLOC_018953	XLOC_018953	CTC-527H23.3	chr16:48623435-48744921	A549_24h_CTRL	24h_3uM_C1305	OK	0.151985	0.67978	4.47268	2.16114	1.08304	0.27145	0.520956
XLOC_018320	XLOC_018320	RHBDL1	chr16:675665-678268	A549_24h_CTRL	24h_3uM_C1305	OK	1.00219	4.46705	4.45729	2.15617	3.82092	5e-05	0.000766025
XLOC_021275	XLOC_021275	CTD-2267D19.3	chr17:40360654-40364693	A549_24h_CTRL	24h_3uM_C1305	OK	5.19361	23.0467	4.43751	2.14975	5.35913	5e-05	0.000766025
XLOC_025210	XLOC_025210	CATSPERG	chr19:38335774-38370943	A549_24h_CTRL	24h_3uM_C1305	OK	0.886232	3.93047	4.43504	2.14895	2.29373	5e-05	0.000766025
XLOC_026225	XLOC_026225	INSL3	chr19:17816511-17821574	A549_24h_CTRL	24h_3uM_C1305	OK	0.251114	1.11241	4.4299	2.14727	1.63798	0.0136	0.0668111
XLOC_000491	XLOC_000491	SMPDL3B	chr1:27934992-27968096	A549_24h_CTRL	24h_3uM_C1305	OK	0.232939	1.03124	4.42708	2.14635	0.985738	0.0295	0.1178
XLOC_025964	XLOC_025964	CTD-3128G10.6	chr19:6737924-6751526	A549_24h_CTRL	24h_3uM_C1305	OK	0.277096	1.22557	4.42291	2.145	0.297519	0.29375	0.54401
XLOC_020274	XLOC_020274	RRAD	chr16:66921678-66925644	A549_24h_CTRL	24h_3uM_C1305	OK	1.1094	4.90532	4.4216	2.14457	2.49044	5e-05	0.000766025
XLOC_044448	XLOC_044448	RP1-60O19.1	chr6:106717451-106787541	A549_24h_CTRL	24h_3uM_C1305	OK	0.999416	4.40085	4.40342	2.13863	1.85289	0.00175	0.0142349
XLOC_011279	XLOC_011279	OAS2	chr12:112906776-113017751	A549_24h_CTRL	24h_3uM_C1305	OK	0.148157	0.652172	4.4019	2.13812	0.227858	0.0736	0.223287
XLOC_015070	XLOC_015070	MEG3,MEG3_2,MEG8,MEG8_1,MEG8_2,SNHG23,SNORD112,SNORD113,SNORD113-4,SNORD114-10,SNORD114-26	chr14:100779409-101027415	A549_24h_CTRL	24h_3uM_C1305	OK	5.02519	22.1137	4.40057	2.13769	2.35502	5e-05	0.000766025
XLOC_004668	XLOC_004668	UBBP2	chr1:217631323-217871696	A549_24h_CTRL	24h_3uM_C1305	OK	0.684809	3.01345	4.40042	2.13764	1.65266	0.2318	0.475916
XLOC_026638	XLOC_026638	PHLDB3	chr19:43474953-43504935	A549_24h_CTRL	24h_3uM_C1305	OK	6.42449	28.1678	4.38444	2.13239	2.99182	5e-05	0.000766025
XLOC_020205	XLOC_020205	PLLP	chr16:57245097-57284687	A549_24h_CTRL	24h_3uM_C1305	OK	1.34377	5.87909	4.37507	2.12931	0.883146	0.096	0.268556
XLOC_004028	XLOC_004028	S100A5	chr1:153537146-153541765	A549_24h_CTRL	24h_3uM_C1305	OK	0.432853	1.8909	4.36846	2.12712	1.98858	0.18865	0.418063
XLOC_021751	XLOC_021751	RAB37	chr17:74670577-74769353	A549_24h_CTRL	24h_3uM_C1305	OK	0.665727	2.90415	4.36237	2.12511	0.476878	0.0331	0.127875
XLOC_003720	XLOC_003720	FAM212B	chr1:111483347-111768016	A549_24h_CTRL	24h_3uM_C1305	OK	1.14226	4.97871	4.35865	2.12388	1.37378	0.0054	0.0338028
XLOC_024630	XLOC_024630	TNFSF9	chr19:6530998-6535928	A549_24h_CTRL	24h_3uM_C1305	OK	8.01506	34.8646	4.34989	2.12098	5.40122	5e-05	0.000766025
XLOC_034400	XLOC_034400	TTC21A	chr3:39051997-39138903	A549_24h_CTRL	24h_3uM_C1305	OK	0.507448	2.20467	4.34462	2.11923	0.523242	0.0058	0.0357444
XLOC_015841	XLOC_015841	RP11-488C13.6	chr14:76762188-76826246	A549_24h_CTRL	24h_3uM_C1305	OK	0.566707	2.45694	4.33547	2.11618	0.370237	0.2112	0.449025
XLOC_046350	XLOC_046350	AC092610.12	chr7:4797054-4883719	A549_24h_CTRL	24h_3uM_C1305	OK	0.191569	0.829642	4.33077	2.11463	0.443328	0.5276	0.752257
XLOC_040511	XLOC_040511	ARHGEF37	chr5:149551946-149634968	A549_24h_CTRL	24h_3uM_C1305	OK	0.29762	1.28781	4.32703	2.11338	1.48731	0.0021	0.0163675
XLOC_000098	XLOC_000098	SCNN1D	chr1:1275222-1292029	A549_24h_CTRL	24h_3uM_C1305	OK	2.65829	11.4856	4.32067	2.11125	1.67711	0.00365	0.0249484
XLOC_000088	XLOC_000088	ISG15	chr1:1001137-1014541	A549_24h_CTRL	24h_3uM_C1305	OK	9.21105	39.7742	4.3181	2.1104	4.76546	5e-05	0.000766025
XLOC_040331	XLOC_040331	RN7SL541P	chr5:134517809-134518092	A549_24h_CTRL	24h_3uM_C1305	OK	0.384492	1.65846	4.31338	2.10882	1.64015	0.2842	0.534527
XLOC_026232	XLOC_026232	PDE4C	chr19:18204729-18255419	A549_24h_CTRL	24h_3uM_C1305	OK	0.277687	1.19505	4.30359	2.10554	0.909478	0.00125	0.0108962
XLOC_032020	XLOC_032020	LINC01271	chr20:50292719-50321342	A549_24h_CTRL	24h_3uM_C1305	OK	0.122754	0.526225	4.28683	2.09991	1.08763	0.15675	0.371987
XLOC_024584	XLOC_024584	ANKRD24	chr19:4183353-4224814	A549_24h_CTRL	24h_3uM_C1305	OK	0.382293	1.63314	4.27196	2.0949	1.81948	0.0034	0.0236794
XLOC_033452	XLOC_033452	APOBEC3C,APOBEC3D	chr22:39014082-39033276	A549_24h_CTRL	24h_3uM_C1305	OK	36.6086	156.226	4.26747	2.09338	5.83427	5e-05	0.000766025
XLOC_000121	XLOC_000121	GABRD	chr1:2019323-2030751	A549_24h_CTRL	24h_3uM_C1305	OK	0.386909	1.65085	4.26677	2.09314	3.41455	5e-05	0.000766025
XLOC_025407	XLOC_025407	NPAS1	chr19:47019819-47045775	A549_24h_CTRL	24h_3uM_C1305	OK	2.52227	10.7495	4.26184	2.09147	3.28465	5e-05	0.000766025
XLOC_025961	XLOC_025961	C3	chr19:6677703-6737603	A549_24h_CTRL	24h_3uM_C1305	OK	13.919	59.2463	4.25651	2.08967	1.49359	0.0024	0.0182234
XLOC_015195	XLOC_015195	NDUFB4P11	chr14:103139674-103141959	A549_24h_CTRL	24h_3uM_C1305	OK	0.17838	0.757635	4.24731	2.08655	1.10808	0.3158	0.565498
XLOC_014273	XLOC_014273	TMEM253	chr14:21016762-21104722	A549_24h_CTRL	24h_3uM_C1305	OK	0.376835	1.5987	4.24244	2.0849	0.471308	0.20505	0.440658
XLOC_048403	XLOC_048403	CTHRC1	chr8:103371514-103382997	A549_24h_CTRL	24h_3uM_C1305	OK	0.127787	0.540978	4.23344	2.08183	0.815671	0.0369	0.137713
XLOC_031724	XLOC_031724	CST1	chr20:23747552-23751268	A549_24h_CTRL	24h_3uM_C1305	OK	1.24941	5.27258	4.22006	2.07726	3.17843	5e-05	0.000766025
XLOC_021885	XLOC_021885	FSCN2	chr17:81528395-81537130	A549_24h_CTRL	24h_3uM_C1305	OK	0.496993	2.09603	4.21742	2.07636	2.72339	5e-05	0.000766025
XLOC_020681	XLOC_020681	RP5-1050D4.3	chr17:4967991-4987652	A549_24h_CTRL	24h_3uM_C1305	OK	0.125244	0.528103	4.21659	2.07608	0.202602	0.45425	0.694416
XLOC_024557	XLOC_024557	TLE6	chr19:2977445-2995184	A549_24h_CTRL	24h_3uM_C1305	OK	2.73055	11.4905	4.20813	2.07318	2.75838	5e-05	0.000766025
XLOC_044059	XLOC_044059	TREML3P	chr6:41208712-41217947	A549_24h_CTRL	24h_3uM_C1305	OK	0.348192	1.46176	4.19814	2.06975	1.88355	0.0027	0.0198364
XLOC_021649	XLOC_021649	PRR29	chr17:63996070-64020634	A549_24h_CTRL	24h_3uM_C1305	OK	0.274532	1.14931	4.18643	2.06573	1.11705	0.00085	0.00794575
XLOC_012175	XLOC_012175	ZNF385A	chr12:54353660-54548238	A549_24h_CTRL	24h_3uM_C1305	OK	10.6038	44.3881	4.18606	2.06559	2.67276	5e-05	0.000766025
XLOC_022405	XLOC_022405	CORO6	chr17:29560546-30186475	A549_24h_CTRL	24h_3uM_C1305	OK	2.15449	9.00126	4.17791	2.06278	0.585411	0.0126	0.0632492
XLOC_002974	XLOC_002974	RP5-1092A3.4	chr1:28236108-28246906	A549_24h_CTRL	24h_3uM_C1305	OK	0.332327	1.38787	4.17622	2.0622	0.834989	0.3559	0.602082
XLOC_013895	XLOC_013895	THSD1	chr13:52377166-52406494	A549_24h_CTRL	24h_3uM_C1305	OK	3.67885	15.356	4.17413	2.06148	5.19615	5e-05	0.000766025
XLOC_009624	XLOC_009624	WNT11	chr11:76186324-76210736	A549_24h_CTRL	24h_3uM_C1305	OK	0.205529	0.857756	4.17341	2.06122	1.17138	0.0093	0.0509579
XLOC_005862	XLOC_005862	NEURL1	chr10:103479602-103592552	A549_24h_CTRL	24h_3uM_C1305	OK	0.194447	0.810704	4.16928	2.0598	0.963036	0.0492	0.169602
XLOC_043398	XLOC_043398	RP11-350J20.12	chr6:149724314-149923121	A549_24h_CTRL	24h_3uM_C1305	OK	3.32647	13.8677	4.16889	2.05966	0.43948	0.27705	0.527412
XLOC_052886	XLOC_052886	RP11-349N19.2	chrX:123514472-123514872	A549_24h_CTRL	24h_3uM_C1305	OK	0.172102	0.717262	4.16766	2.05923	1.08468	0.27975	0.529744
XLOC_020465	XLOC_020465	PKD1L2	chr16:81100874-81220370	A549_24h_CTRL	24h_3uM_C1305	OK	2.5849	10.7689	4.16608	2.05869	3.1534	5e-05	0.000766025
XLOC_027701	XLOC_027701	RP11-548P2.2	chr2:85904278-85904727	A549_24h_CTRL	24h_3uM_C1305	OK	0.13485	0.561408	4.1632	2.05769	1.17668	0.28535	0.535834
XLOC_026226	XLOC_026226	JAK3	chr19:17824779-17848071	A549_24h_CTRL	24h_3uM_C1305	OK	0.262418	1.09153	4.15951	2.05641	2.21798	5e-05	0.000766025
XLOC_008871	XLOC_008871	SCUBE2	chr11:9004161-9138114	A549_24h_CTRL	24h_3uM_C1305	OK	0.471437	1.95672	4.15054	2.0533	1.45389	0.0007	0.00683428
XLOC_016062	XLOC_016062	RP11-982M15.7	chr14:104653547-104655787	A549_24h_CTRL	24h_3uM_C1305	OK	0.233532	0.968835	4.14862	2.05263	1.20879	0.21855	0.458298
XLOC_034984	XLOC_034984	KALRN	chr3:124080022-124726325	A549_24h_CTRL	24h_3uM_C1305	OK	0.428852	1.77848	4.14707	2.0521	1.44226	5e-05	0.000766025
XLOC_050828	XLOC_050828	SPACA9	chr9:132725577-132890201	A549_24h_CTRL	24h_3uM_C1305	OK	2.85435	11.8336	4.14581	2.05165	3.53784	5e-05	0.000766025
XLOC_022763	XLOC_022763	RUNDC3A-AS1	chr17:44299573-44318671	A549_24h_CTRL	24h_3uM_C1305	OK	0.223347	0.92401	4.13711	2.04862	2.96191	5e-05	0.000766025
XLOC_033432	XLOC_033432	RP5-1039K5.12	chr22:37943049-38041915	A549_24h_CTRL	24h_3uM_C1305	OK	3.52377	14.5722	4.1354	2.04803	2.55057	0.00185	0.0148191
XLOC_051847	XLOC_051847	RP11-167N5.5	chr9:128920894-129028303	A549_24h_CTRL	24h_3uM_C1305	OK	0.164034	0.678217	4.13461	2.04776	0.133493	0.4387	0.681931
XLOC_024617	XLOC_024617	AC104532.2,CAPS,VMAC	chr19:5904840-5978142	A549_24h_CTRL	24h_3uM_C1305	OK	2.27649	9.4075	4.13246	2.047	1.30305	0.03835	0.141157
XLOC_024552	XLOC_024552	ZNF554	chr19:2819873-2835773	A549_24h_CTRL	24h_3uM_C1305	OK	0.395008	1.6293	4.12473	2.0443	2.93625	5e-05	0.000766025
XLOC_018805	XLOC_018805	ITGAX	chr16:31355133-31382997	A549_24h_CTRL	24h_3uM_C1305	OK	1.21485	5.00394	4.11898	2.04229	2.75867	5e-05	0.000766025
XLOC_037953	XLOC_037953	HHIP	chr4:144642921-144745271	A549_24h_CTRL	24h_3uM_C1305	OK	0.32104	1.32209	4.11815	2.042	1.24044	0.00235	0.0179177
XLOC_015559	XLOC_015559	RP11-596C23.6	chr14:49861175-49864379	A549_24h_CTRL	24h_3uM_C1305	OK	0.414551	1.70481	4.11243	2.03999	0.924584	0.1185	0.308247
XLOC_007150	XLOC_007150	RP13-870H17.3	chr11:1049879-1055749	A549_24h_CTRL	24h_3uM_C1305	OK	0.245809	1.00917	4.1055	2.03756	2.28607	0.0052	0.0328723
XLOC_014099	XLOC_014099	GGACT	chr13:100089014-100589528	A549_24h_CTRL	24h_3uM_C1305	OK	1.22922	5.04164	4.1015	2.03615	1.35143	0.00565	0.0350548
XLOC_022035	XLOC_022035	VMO1	chr17:4785284-4786433	A549_24h_CTRL	24h_3uM_C1305	OK	0.877521	3.59348	4.09504	2.03388	2.68197	0.0001	0.0014089
XLOC_032876	XLOC_032876	RSPH1	chr21:42472485-42581440	A549_24h_CTRL	24h_3uM_C1305	OK	0.15955	0.653099	4.09338	2.0333	0.564986	0.21485	0.453511
XLOC_025141	XLOC_025141	CD22	chr19:35319260-35347355	A549_24h_CTRL	24h_3uM_C1305	OK	4.42128	18.0874	4.09099	2.03245	2.87859	5e-05	0.000766025
XLOC_031530	XLOC_031530	SLC4A11	chr20:3227416-3239190	A549_24h_CTRL	24h_3uM_C1305	OK	2.54269	10.3834	4.08363	2.02986	3.7495	5e-05	0.000766025
XLOC_012779	XLOC_012779	RP11-87C12.5	chr12:122007433-122062044	A549_24h_CTRL	24h_3uM_C1305	OK	0.278118	1.13298	4.07374	2.02635	0.537921	0.51005	0.738757
XLOC_033449	XLOC_033449	RP3-508I15.22	chr22:38705722-38794198	A549_24h_CTRL	24h_3uM_C1305	OK	0.314926	1.28064	4.06648	2.02378	0.180028	0.4798	0.71673
XLOC_019566	XLOC_019566	SRRM2-AS1	chr16:2737075-2777297	A549_24h_CTRL	24h_3uM_C1305	OK	0.955882	3.87971	4.05878	2.02104	0.238678	0.0204	0.0901679
XLOC_024662	XLOC_024662	CTD-2325M2.1	chr19:8008728-8016025	A549_24h_CTRL	24h_3uM_C1305	OK	0.381423	1.54735	4.05678	2.02034	1.24719	0.1412	0.347002
XLOC_015772	XLOC_015772	RP1-261D10.2	chr14:71292728-71741229	A549_24h_CTRL	24h_3uM_C1305	OK	0.186713	0.757434	4.05668	2.0203	0.304765	0.40375	0.650302
XLOC_006450	XLOC_006450	ANXA8	chr10:47460161-47484158	A549_24h_CTRL	24h_3uM_C1305	OK	4.89753	19.8648	4.05609	2.02009	4.52428	5e-05	0.000766025
XLOC_047070	XLOC_047070	KPNA7	chr7:99173573-99207506	A549_24h_CTRL	24h_3uM_C1305	OK	0.13251	0.537281	4.05464	2.01958	2.12935	0.0078	0.0445632
XLOC_017779	XLOC_017779	RP11-30K9.6	chr15:58768071-58770974	A549_24h_CTRL	24h_3uM_C1305	OK	0.314514	1.27494	4.05368	2.01923	2.79709	0.00065	0.00645746
XLOC_030632	XLOC_030632	CATIP-AS1	chr2:218270391-218368099	A549_24h_CTRL	24h_3uM_C1305	OK	0.160562	0.647397	4.03207	2.01152	0.146724	0.27585	0.52608
XLOC_034531	XLOC_034531	FAM212A	chr3:49803253-49805030	A549_24h_CTRL	24h_3uM_C1305	OK	0.470197	1.89297	4.02591	2.00931	2.82727	0.0005	0.00523205
XLOC_046603	XLOC_046603	TRGV7	chr7:38335040-38335514	A549_24h_CTRL	24h_3uM_C1305	OK	0.322903	1.29891	4.0226	2.00813	1.51945	0.1064	0.28712
XLOC_033796	XLOC_033796	GGT5	chr22:24219653-24245142	A549_24h_CTRL	24h_3uM_C1305	OK	0.620541	2.49524	4.02107	2.00758	2.63308	5e-05	0.000766025
XLOC_029137	XLOC_029137	PFN4	chr2:24076525-24201698	A549_24h_CTRL	24h_3uM_C1305	OK	1.03821	4.17244	4.01888	2.00679	0.361602	0.0995	0.274848
XLOC_042665	XLOC_042665	ARMC12	chr6:35737031-35749079	A549_24h_CTRL	24h_3uM_C1305	OK	0.514181	2.0639	4.01396	2.00503	2.39631	0.00025	0.00302445
XLOC_002136	XLOC_002136	MFSD4A	chr1:205568884-205631962	A549_24h_CTRL	24h_3uM_C1305	OK	0.407431	1.63375	4.00988	2.00356	0.65854	0.02595	0.10711
XLOC_043926	XLOC_043926	NEU1	chr6:31857658-31862906	A549_24h_CTRL	24h_3uM_C1305	OK	7.78019	31.1384	4.00227	2.00082	5.19209	5e-05	0.000766025
XLOC_046651	XLOC_046651	CAMK2B	chr7:44217149-44334577	A549_24h_CTRL	24h_3uM_C1305	OK	0.154504	0.61768	3.99783	1.99922	0.548614	5e-05	0.000766025
XLOC_018411	XLOC_018411	ZG16B	chr16:2830168-2842744	A549_24h_CTRL	24h_3uM_C1305	OK	0.72835	2.90885	3.99375	1.99775	2.71177	5e-05	0.000766025
XLOC_043799	XLOC_043799	TOB2P1	chr6:28217642-28218634	A549_24h_CTRL	24h_3uM_C1305	OK	0.564185	2.25171	3.99108	1.99678	2.9259	0.00035	0.00392464
XLOC_049860	XLOC_049860	DOCK8	chr9:212823-746106	A549_24h_CTRL	24h_3uM_C1305	OK	0.216914	0.864779	3.98674	1.99521	0.493961	0.0048	0.0308604
XLOC_028955	XLOC_028955	AC093642.3	chr2:241881362-242084138	A549_24h_CTRL	24h_3uM_C1305	OK	0.160865	0.640993	3.98466	1.99446	0.923756	0.0667	0.208453
XLOC_021601	XLOC_021601	RP11-15E18.1	chr17:60526292-60550798	A549_24h_CTRL	24h_3uM_C1305	OK	0.139213	0.554272	3.98147	1.9933	1.00473	0.23205	0.475964
XLOC_053672	XLOC_053672	RGAG4	chrX:71910817-72161750	A549_24h_CTRL	24h_3uM_C1305	OK	2.03929	8.11867	3.98113	1.99318	4.3549	5e-05	0.000766025
XLOC_049707	XLOC_049707	CCAT1	chr8:127207865-127219088	A549_24h_CTRL	24h_3uM_C1305	OK	0.279761	1.10963	3.96635	1.98781	3.15591	5e-05	0.000766025
XLOC_016071	XLOC_016071	AHNAK2	chr14:104924815-104978357	A549_24h_CTRL	24h_3uM_C1305	OK	70.2283	277.813	3.95586	1.98399	4.3725	5e-05	0.000766025
XLOC_002886	XLOC_002886	TCEA3	chr1:23381060-23424740	A549_24h_CTRL	24h_3uM_C1305	OK	0.669724	2.64733	3.95287	1.9829	2.62793	5e-05	0.000766025
XLOC_024512	XLOC_024512	HMGB2P1	chr19:1177557-1238027	A549_24h_CTRL	24h_3uM_C1305	OK	2.51485	9.92969	3.94842	1.98128	0.720792	0.47685	0.714717
XLOC_002188	XLOC_002188	HHAT	chr1:210328251-210676296	A549_24h_CTRL	24h_3uM_C1305	OK	1.03292	4.07764	3.94768	1.981	3.81784	5e-05	0.000766025
XLOC_049845	XLOC_049845	CTD-2517M22.14	chr8:144477968-144507174	A549_24h_CTRL	24h_3uM_C1305	OK	0.976341	3.84984	3.94313	1.97934	0.418079	0.1236	0.317308
XLOC_034542	XLOC_034542	SEMA3B	chr3:50267557-50277546	A549_24h_CTRL	24h_3uM_C1305	OK	4.21842	16.594	3.9337	1.97589	3.55296	5e-05	0.000766025
XLOC_000546	XLOC_000546	TSSK3	chr1:32351520-32364312	A549_24h_CTRL	24h_3uM_C1305	OK	0.337287	1.32561	3.93021	1.97461	0.531119	0.2241	0.46635
XLOC_007974	XLOC_007974	RHOD	chr11:67056817-67072013	A549_24h_CTRL	24h_3uM_C1305	OK	10.3968	40.7572	3.92017	1.97091	4.7134	5e-05	0.000766025
XLOC_035793	XLOC_035793	TRANK1	chr3:36826819-36945057	A549_24h_CTRL	24h_3uM_C1305	OK	1.19799	4.69523	3.91926	1.97058	2.02206	5e-05	0.000766025
XLOC_043909	XLOC_043909	LTB	chr6:31580524-31582522	A549_24h_CTRL	24h_3uM_C1305	OK	0.161387	0.631433	3.91254	1.9681	1.07132	0.02945	0.117632
XLOC_047110	XLOC_047110	ACHE	chr7:100889993-100896974	A549_24h_CTRL	24h_3uM_C1305	OK	0.584843	2.28539	3.9077	1.96632	1.66294	5e-05	0.000766025
XLOC_020670	XLOC_020670	ZMYND15	chr17:4740014-4746119	A549_24h_CTRL	24h_3uM_C1305	OK	0.136322	0.532359	3.90516	1.96538	1.46636	0.0027	0.0198364
XLOC_010737	XLOC_010737	HOXC13	chr12:53935327-53946544	A549_24h_CTRL	24h_3uM_C1305	OK	1.36214	5.31866	3.90464	1.96519	4.05987	5e-05	0.000766025
XLOC_032929	XLOC_032929	LL21NC02-1C16.1	chr21:44885952-44931989	A549_24h_CTRL	24h_3uM_C1305	OK	1.03653	4.02607	3.88418	1.95761	1.10365	0.09975	0.275074
XLOC_009141	XLOC_009141	C1QTNF4	chr11:47589663-47594659	A549_24h_CTRL	24h_3uM_C1305	OK	0.201995	0.782052	3.87164	1.95294	1.17016	0.26215	0.510264
XLOC_032137	XLOC_032137	NKAIN4	chr20:63240783-63272694	A549_24h_CTRL	24h_3uM_C1305	OK	0.153685	0.593204	3.85987	1.94856	0.643925	0.00875	0.0485953
XLOC_031971	XLOC_031971	SPATA25	chr20:45886488-45887635	A549_24h_CTRL	24h_3uM_C1305	OK	0.210708	0.813069	3.85875	1.94813	1.57044	0.04195	0.150715
XLOC_034157	XLOC_034157	ARSA	chr22:50622753-50628173	A549_24h_CTRL	24h_3uM_C1305	OK	8.66133	33.2885	3.84335	1.94236	4.35762	5e-05	0.000766025
XLOC_048822	XLOC_048822	RP11-297N6.4	chr8:11795572-11839309	A549_24h_CTRL	24h_3uM_C1305	OK	0.467053	1.79325	3.8395	1.94092	0.388186	0.1454	0.35378
XLOC_037019	XLOC_037019	IDUA	chr4:958886-1004506	A549_24h_CTRL	24h_3uM_C1305	OK	6.17402	23.675	3.83462	1.93908	2.16286	0.00025	0.00302445
XLOC_023137	XLOC_023137	SDK2	chr17:73334383-73644089	A549_24h_CTRL	24h_3uM_C1305	OK	0.193515	0.741115	3.82975	1.93725	0.80009	0.01025	0.0546382
XLOC_041807	XLOC_041807	TMEM173	chr5:139475533-139482935	A549_24h_CTRL	24h_3uM_C1305	OK	2.51197	9.5943	3.81943	1.93336	3.03821	5e-05	0.000766025
XLOC_019854	XLOC_019854	RP11-266L9.8	chr16:25085591-25111555	A549_24h_CTRL	24h_3uM_C1305	OK	0.871577	3.32751	3.8178	1.93275	2.28042	0.00355	0.024458
XLOC_016356	XLOC_016356	RP11-701H24.8	chr15:24823636-25439056	A549_24h_CTRL	24h_3uM_C1305	OK	0.16993	0.647441	3.81005	1.92981	0.188875	0.4095	0.655191
XLOC_019983	XLOC_019983	PYCARD	chr16:31201484-31203452	A549_24h_CTRL	24h_3uM_C1305	OK	5.50454	20.9003	3.79692	1.92483	3.77597	5e-05	0.000766025
XLOC_050669	XLOC_050669	AL513122.1,AL513122.2,GSN	chr9:121178136-121332843	A549_24h_CTRL	24h_3uM_C1305	OK	13.4642	51.0252	3.78969	1.92208	3.03823	0.0003	0.00349162
XLOC_012158	XLOC_012158	CALCOCO1	chr12:53708516-53727745	A549_24h_CTRL	24h_3uM_C1305	OK	7.69574	29.1387	3.78634	1.9208	4.08011	5e-05	0.000766025
XLOC_036751	XLOC_036751	RP11-373E16.1	chr3:170418864-170860380	A549_24h_CTRL	24h_3uM_C1305	OK	0.24538	0.928501	3.78393	1.91989	1.07617	0.23005	0.47371
XLOC_036477	XLOC_036477	RAB6B	chr3:133784032-133895836	A549_24h_CTRL	24h_3uM_C1305	OK	0.45264	1.71169	3.78157	1.91899	0.62214	0.0475	0.165407
XLOC_043290	XLOC_043290	TCF21	chr6:133240597-133895553	A549_24h_CTRL	24h_3uM_C1305	OK	0.166823	0.630173	3.77749	1.91743	0.94761	0.2367	0.48138
XLOC_018600	XLOC_018600	RP11-626G11.4	chr16:19086855-19098110	A549_24h_CTRL	24h_3uM_C1305	OK	0.42009	1.58613	3.77569	1.91674	2.36044	0.0051	0.0323652
XLOC_040456	XLOC_040456	AC005592.2	chr5:142310426-142698070	A549_24h_CTRL	24h_3uM_C1305	OK	0.962521	3.63352	3.775	1.91648	0.766629	0.1301	0.328496
XLOC_019565	XLOC_019565	PRSS27	chr16:2712417-2720551	A549_24h_CTRL	24h_3uM_C1305	OK	0.725763	2.73864	3.77346	1.91589	3.0032	5e-05	0.000766025
XLOC_019140	XLOC_019140	CES2,CES3	chr16:66934443-66975148	A549_24h_CTRL	24h_3uM_C1305	OK	19.8772	74.8646	3.76636	1.91317	2.90874	5e-05	0.000766025
XLOC_015393	XLOC_015393	DHRS1	chr14:24290597-24299833	A549_24h_CTRL	24h_3uM_C1305	OK	9.53265	35.8571	3.7615	1.91131	3.7958	5e-05	0.000766025
XLOC_035186	XLOC_035186	TM4SF1-AS1	chr3:149369021-149386583	A549_24h_CTRL	24h_3uM_C1305	OK	0.867482	3.26009	3.75811	1.91001	0.2288	0.2047	0.440228
XLOC_016579	XLOC_016579	SRP14-AS1	chr15:40039310-40067290	A549_24h_CTRL	24h_3uM_C1305	OK	1.20888	4.5416	3.75687	1.90953	2.83021	0.00035	0.00392464
XLOC_016768	XLOC_016768	C15orf65	chr15:55202965-55508234	A549_24h_CTRL	24h_3uM_C1305	OK	0.322752	1.20817	3.74334	1.90432	0.423912	0.38565	0.631442
XLOC_022688	XLOC_022688	DHX58	chr17:42101403-42112733	A549_24h_CTRL	24h_3uM_C1305	OK	0.229681	0.858695	3.73864	1.90251	1.03306	0.0032	0.0225856
XLOC_024897	XLOC_024897	SLC27A1	chr19:17468768-17521288	A549_24h_CTRL	24h_3uM_C1305	OK	2.90285	10.8464	3.73647	1.90167	1.64253	0.00165	0.0135488
XLOC_002725	XLOC_002725	FBXO2	chr1:11648366-11663327	A549_24h_CTRL	24h_3uM_C1305	OK	1.42032	5.302	3.73296	1.90032	0.509706	0.1103	0.294033
XLOC_051733	XLOC_051733	ASTN2	chr9:116425224-117415070	A549_24h_CTRL	24h_3uM_C1305	OK	4.43964	16.558	3.72958	1.89902	2.62045	0.00055	0.0056469
XLOC_018147	XLOC_018147	MFGE8	chr15:88898682-88913411	A549_24h_CTRL	24h_3uM_C1305	OK	30.7718	114.727	3.72832	1.89852	4.17234	5e-05	0.000766025
XLOC_036984	XLOC_036984	PIGZ	chr3:196946342-196969060	A549_24h_CTRL	24h_3uM_C1305	OK	1.2829	4.77792	3.72431	1.89697	3.28642	5e-05	0.000766025
XLOC_000736	XLOC_000736	TSPAN1	chr1:46040139-46185958	A549_24h_CTRL	24h_3uM_C1305	OK	1.65225	6.14344	3.71823	1.89462	1.87657	0.002	0.0157381
XLOC_032010	XLOC_032010	KCNB1	chr20:49219294-49484297	A549_24h_CTRL	24h_3uM_C1305	OK	0.155557	0.578202	3.71698	1.89413	0.121001	0.1256	0.320431
XLOC_019475	XLOC_019475	AL022341.3	chr16:636816-649200	A549_24h_CTRL	24h_3uM_C1305	OK	0.367139	1.36312	3.71282	1.89252	0.281952	0.4209	0.665333
XLOC_020292	XLOC_020292	CTD-2012K14.8	chr16:67517861-67546788	A549_24h_CTRL	24h_3uM_C1305	OK	0.290117	1.07589	3.70847	1.89082	0.265202	0.33675	0.585149
XLOC_051185	XLOC_051185	FAM166B	chr9:35490126-35563899	A549_24h_CTRL	24h_3uM_C1305	OK	0.312234	1.15778	3.70805	1.89067	0.279156	0.10645	0.287179
XLOC_026680	XLOC_026680	EML2	chr19:45606993-45645629	A549_24h_CTRL	24h_3uM_C1305	OK	29.3644	108.701	3.7018	1.88823	1.94298	0.00655	0.0391537
XLOC_025819	XLOC_025819	PLPPR3	chr19:812487-821977	A549_24h_CTRL	24h_3uM_C1305	OK	2.3212	8.58621	3.69904	1.88715	1.4852	0.0186	0.0846777
XLOC_034534	XLOC_034534	SEMA3F	chr3:49940006-50189075	A549_24h_CTRL	24h_3uM_C1305	OK	1.95778	7.23952	3.69782	1.88667	0.893417	0.0411	0.148458
XLOC_017729	XLOC_017729	FAM214A	chr15:52577841-52709817	A549_24h_CTRL	24h_3uM_C1305	OK	0.751714	2.77949	3.69754	1.88656	1.59084	0.00015	0.00195785
XLOC_032018	XLOC_032018	RP11-112L6.3	chr20:50162764-50166102	A549_24h_CTRL	24h_3uM_C1305	OK	0.581782	2.15048	3.69637	1.88611	2.24497	0.0024	0.0182234
XLOC_031167	XLOC_031167	SPAG4	chr20:35615891-35621049	A549_24h_CTRL	24h_3uM_C1305	OK	3.37698	12.4673	3.69185	1.88434	2.90649	5e-05	0.000766025
XLOC_010020	XLOC_010020	TRIM29	chr11:120111274-120185529	A549_24h_CTRL	24h_3uM_C1305	OK	1.04791	3.86727	3.69046	1.8838	1.08692	0.00065	0.00645746
XLOC_025643	XLOC_025643	PRKCG	chr19:53879189-53907652	A549_24h_CTRL	24h_3uM_C1305	OK	0.31148	1.1491	3.68916	1.8833	1.72581	0.00025	0.00302445
XLOC_001566	XLOC_001566	RP11-422P24.10	chr1:153959098-153977688	A549_24h_CTRL	24h_3uM_C1305	OK	0.717039	2.64376	3.68705	1.88247	0.160967	0.29315	0.543563
XLOC_050885	XLOC_050885	NALT1	chr9:136546172-136549893	A549_24h_CTRL	24h_3uM_C1305	OK	1.52832	5.60264	3.66588	1.87416	2.66615	0.0009	0.00829725
XLOC_004764	XLOC_004764	WNT9A	chr1:227918655-227947898	A549_24h_CTRL	24h_3uM_C1305	OK	1.94734	7.12643	3.65957	1.87168	4.46024	5e-05	0.000766025
XLOC_036669	XLOC_036669	LINC00886	chr3:156747345-156817062	A549_24h_CTRL	24h_3uM_C1305	OK	0.509961	1.86608	3.65926	1.87155	1.5971	0.01305	0.0650864
XLOC_008149	XLOC_008149	MYO7A	chr11:77128263-77215239	A549_24h_CTRL	24h_3uM_C1305	OK	0.706361	2.58329	3.65718	1.87073	2.29964	5e-05	0.000766025
XLOC_025372	XLOC_025372	FOSB	chr19:45379633-45478828	A549_24h_CTRL	24h_3uM_C1305	OK	0.154996	0.566353	3.65398	1.86947	0.309903	0.0174	0.0805092
XLOC_053143	XLOC_053143	PLXNA3	chrX:154458280-154479257	A549_24h_CTRL	24h_3uM_C1305	OK	11.3357	41.4137	3.65339	1.86923	1.84718	0.0015	0.0125838
XLOC_033239	XLOC_033239	SUSD2	chr22:24181258-24189110	A549_24h_CTRL	24h_3uM_C1305	OK	5.57647	20.3386	3.64722	1.86679	4.94617	5e-05	0.000766025
XLOC_024670	XLOC_024670	MARCH2	chr19:8413269-8439017	A549_24h_CTRL	24h_3uM_C1305	OK	14.9454	54.4445	3.64289	1.86508	4.58605	5e-05	0.000766025
XLOC_017637	XLOC_017637	PATL2	chr15:44665731-44711316	A549_24h_CTRL	24h_3uM_C1305	OK	0.177895	0.647925	3.64218	1.8648	0.870657	0.00135	0.0115693
XLOC_030843	XLOC_030843	AC114730.8	chr2:241734578-241768816	A549_24h_CTRL	24h_3uM_C1305	OK	0.254269	0.925533	3.63998	1.86393	0.335963	0.50095	0.733077
XLOC_045503	XLOC_045503	CLDN4	chr7:73799541-73832693	A549_24h_CTRL	24h_3uM_C1305	OK	1.55592	5.64727	3.62954	1.85979	3.2177	5e-05	0.000766025
XLOC_032425	XLOC_032425	AP001412.1	chr21:37208502-37268497	A549_24h_CTRL	24h_3uM_C1305	OK	0.196939	0.714525	3.62815	1.85924	0.378477	0.50075	0.732857
XLOC_033293	XLOC_033293	CTA-292E10.6	chr22:28800682-28848559	A549_24h_CTRL	24h_3uM_C1305	OK	0.275453	0.999127	3.62721	1.85886	0.741949	0.0865	0.249079
XLOC_010174	XLOC_010174	RP11-218M22.1	chr12:564295-663779	A549_24h_CTRL	24h_3uM_C1305	OK	1.03949	3.77011	3.62688	1.85873	2.9942	5e-05	0.000766025
XLOC_020577	XLOC_020577	VPS9D1	chr16:89707133-89816657	A549_24h_CTRL	24h_3uM_C1305	OK	6.32202	22.8347	3.61193	1.85277	0.498344	0.09245	0.261406
XLOC_047040	XLOC_047040	AC004022.7	chr7:95348717-95348910	A549_24h_CTRL	24h_3uM_C1305	OK	0.621797	2.24034	3.60301	1.8492	1.87189	0.27375	0.523567
XLOC_035668	XLOC_035668	XPC	chr3:14124939-14201119	A549_24h_CTRL	24h_3uM_C1305	OK	21.3052	76.7427	3.60206	1.84882	2.10437	0.0001	0.0014089
XLOC_025959	XLOC_025959	CD70	chr19:6583182-6604103	A549_24h_CTRL	24h_3uM_C1305	OK	17.3074	62.2506	3.59676	1.8467	4.68757	5e-05	0.000766025
XLOC_007018	XLOC_007018	FGFR2	chr10:121478333-121598458	A549_24h_CTRL	24h_3uM_C1305	OK	0.429033	1.54275	3.59588	1.84634	1.13124	5e-05	0.000766025
XLOC_005677	XLOC_005677	ADIRF,FAM25A	chr10:86935539-87024732	A549_24h_CTRL	24h_3uM_C1305	OK	1.38605	4.97428	3.58882	1.84351	0.657379	0.2065	0.443128
XLOC_026546	XLOC_026546	DYRK1B	chr19:39825349-39834201	A549_24h_CTRL	24h_3uM_C1305	OK	14.925	53.5197	3.58591	1.84234	3.14921	5e-05	0.000766025
XLOC_030049	XLOC_030049	AC133785.1	chr2:130830977-131047263	A549_24h_CTRL	24h_3uM_C1305	OK	0.159086	0.570302	3.58487	1.84192	0.632108	0.53495	0.75731
XLOC_014800	XLOC_014800	SMOC1	chr14:69854130-70032366	A549_24h_CTRL	24h_3uM_C1305	OK	3.17154	11.3691	3.58473	1.84186	2.37035	0.0003	0.00349162
XLOC_051819	XLOC_051819	AK1,ST6GALNAC6	chr9:127866479-127905408	A549_24h_CTRL	24h_3uM_C1305	OK	86.3177	309.366	3.58404	1.84159	4.28739	5e-05	0.000766025
XLOC_032528	XLOC_032528	PCBP3	chr21:45643693-45942454	A549_24h_CTRL	24h_3uM_C1305	OK	0.774749	2.76616	3.5704	1.83608	1.62557	5e-05	0.000766025
XLOC_051530	XLOC_051530	NINJ1	chr9:93121488-93134288	A549_24h_CTRL	24h_3uM_C1305	OK	38.9122	138.924	3.57019	1.836	5.283	5e-05	0.000766025
XLOC_006877	XLOC_006877	PDZD7	chr10:100996617-101031157	A549_24h_CTRL	24h_3uM_C1305	OK	0.56411	2.01331	3.569	1.83552	0.754658	0.0582	0.190164
XLOC_025375	XLOC_025375	EML2-AS1	chr19:45606993-45645629	A549_24h_CTRL	24h_3uM_C1305	OK	3.48028	12.4164	3.56764	1.83497	1.5634	0.04565	0.160445
XLOC_034002	XLOC_034002	RP3-508I15.9	chr22:38656635-38681820	A549_24h_CTRL	24h_3uM_C1305	OK	0.174437	0.621573	3.56331	1.83322	0.521472	0.1501	0.361394
XLOC_008081	XLOC_008081	ATG16L2	chr11:72814307-73142261	A549_24h_CTRL	24h_3uM_C1305	OK	7.26619	25.8548	3.55823	1.83116	1.47529	0.0018	0.0145293
XLOC_050879	XLOC_050879	RP11-83N9.6	chr9:136122520-136124363	A549_24h_CTRL	24h_3uM_C1305	OK	0.232107	0.825503	3.55656	1.83049	2.45295	0.00175	0.0142349
XLOC_029220	XLOC_029220	XDH	chr2:31334320-31414715	A549_24h_CTRL	24h_3uM_C1305	OK	1.69475	6.02457	3.55484	1.82979	2.30234	5e-05	0.000766025
XLOC_050974	XLOC_050974	RP11-12D24.6	chr9:5356311-5356525	A549_24h_CTRL	24h_3uM_C1305	OK	0.877931	3.11783	3.55134	1.82836	1.43584	0.3151	0.564725
XLOC_025164	XLOC_025164	HCST	chr19:35887652-35904377	A549_24h_CTRL	24h_3uM_C1305	OK	0.234212	0.831734	3.5512	1.82831	0.490702	0.48845	0.724216
XLOC_019350	XLOC_019350	NECAB2	chr16:83968631-84002776	A549_24h_CTRL	24h_3uM_C1305	OK	4.22977	15.0151	3.54986	1.82776	2.49608	0.0002	0.0025146
XLOC_050913	XLOC_050913	RNF224	chr9:137227270-137229638	A549_24h_CTRL	24h_3uM_C1305	OK	0.194249	0.689312	3.5486	1.82725	2.37485	0.00355	0.024458
XLOC_022678	XLOC_022678	JUP	chr17:41754603-41786931	A549_24h_CTRL	24h_3uM_C1305	OK	17.2536	61.1912	3.54658	1.82643	4.76069	5e-05	0.000766025
XLOC_004925	XLOC_004925	LINC01347,RP11-261C10.7	chr1:243054860-243101744	A549_24h_CTRL	24h_3uM_C1305	OK	0.760177	2.6927	3.5422	1.82465	2.14854	0.00135	0.0115693
XLOC_050458	XLOC_050458	ANKRD19P,RP11-526D8.7	chr9:92809387-92899608	A549_24h_CTRL	24h_3uM_C1305	OK	0.198177	0.701528	3.53991	1.82371	0.498275	0.0435	0.154661
XLOC_020621	XLOC_020621	HIC1	chr17:2054153-2381058	A549_24h_CTRL	24h_3uM_C1305	OK	0.594372	2.10133	3.53538	1.82186	0.285455	0.07025	0.216288
XLOC_026810	XLOC_026810	KCNC3	chr19:50311936-50382982	A549_24h_CTRL	24h_3uM_C1305	OK	0.327596	1.15709	3.53206	1.82051	0.885125	0.18705	0.416254
XLOC_004075	XLOC_004075	THBS3	chr1:155195003-155227422	A549_24h_CTRL	24h_3uM_C1305	OK	4.68627	16.5413	3.52974	1.81957	1.8756	0.00165	0.0135488
XLOC_044627	XLOC_044627	TARID	chr6:133240597-133895553	A549_24h_CTRL	24h_3uM_C1305	OK	0.469432	1.65623	3.52816	1.81892	0.725442	0.08685	0.249745
XLOC_029183	XLOC_029183	UCN	chr2:27282391-27308445	A549_24h_CTRL	24h_3uM_C1305	OK	1.84953	6.50558	3.51742	1.81452	2.84846	5e-05	0.000766025
XLOC_027245	XLOC_027245	C2orf70	chr2:26562581-26579532	A549_24h_CTRL	24h_3uM_C1305	OK	0.189245	0.664976	3.51384	1.81305	0.980467	0.04445	0.157203
XLOC_026637	XLOC_026637	LYPD3	chr19:43460786-43465660	A549_24h_CTRL	24h_3uM_C1305	OK	0.389714	1.36916	3.51324	1.81281	1.91361	0.00075	0.00722188
XLOC_027294	XLOC_027294	LBH	chr2:30231530-30323730	A549_24h_CTRL	24h_3uM_C1305	OK	5.24182	18.3863	3.50762	1.81049	2.44579	5e-05	0.000766025
XLOC_051158	XLOC_051158	C9orf24	chr9:34379018-34397832	A549_24h_CTRL	24h_3uM_C1305	OK	0.338731	1.18606	3.50148	1.80796	0.848974	0.02555	0.105934
XLOC_000909	XLOC_000909	RN7SL130P	chr1:63440769-63660245	A549_24h_CTRL	24h_3uM_C1305	OK	0.152161	0.532513	3.49967	1.80722	0.143271	0.48095	0.717575
XLOC_004095	XLOC_004095	SCARNA4	chr1:155913042-155934400	A549_24h_CTRL	24h_3uM_C1305	OK	2.6271	9.19399	3.49967	1.80722	0.276818	0.3462	0.593722
XLOC_008481	XLOC_008481	RN7SL688P	chr11:118883765-118958559	A549_24h_CTRL	24h_3uM_C1305	OK	0.201937	0.706714	3.49968	1.80722	0.0851019	0.49345	0.72687
XLOC_011518	XLOC_011518	RP13-895J2.2,RP13-895J2.3	chr12:132196371-132329349	A549_24h_CTRL	24h_3uM_C1305	OK	0.259983	0.909753	3.49928	1.80706	0.568004	0.2455	0.491367
XLOC_010811	XLOC_010811	RP11-977G19.11	chr12:56271698-56334053	A549_24h_CTRL	24h_3uM_C1305	OK	0.6061	2.12036	3.49837	1.80668	0.120633	0.3245	0.574094
XLOC_007190	XLOC_007190	SLC22A18	chr11:2887779-2925246	A549_24h_CTRL	24h_3uM_C1305	OK	14.8936	52.0847	3.49712	1.80617	3.20841	5e-05	0.000766025
XLOC_011624	XLOC_011624	ACRBP	chr12:6638074-6647460	A549_24h_CTRL	24h_3uM_C1305	OK	0.397843	1.39065	3.49547	1.80548	1.44164	0.0015	0.0125838
XLOC_050960	XLOC_050960	SPATA6L	chr9:4490443-4666674	A549_24h_CTRL	24h_3uM_C1305	OK	0.251152	0.876855	3.49133	1.80378	0.468655	0.0385	0.141497
XLOC_021976	XLOC_021976	RP11-667K14.9	chr17:2054153-2381058	A549_24h_CTRL	24h_3uM_C1305	OK	1.06424	3.715	3.49075	1.80354	0.351771	0.5268	0.751485
XLOC_015237	XLOC_015237	RP11-44N21.1	chr14:105093608-105099004	A549_24h_CTRL	24h_3uM_C1305	OK	5.63216	19.6305	3.48543	1.80133	2.71267	0.0001	0.0014089
XLOC_035919	XLOC_035919	PFKFB4,UCN2	chr3:48517683-48563773	A549_24h_CTRL	24h_3uM_C1305	OK	12.7503	44.3703	3.47994	1.79906	3.68437	5e-05	0.000766025
XLOC_035958	XLOC_035958	UBA7	chr3:49805206-49813946	A549_24h_CTRL	24h_3uM_C1305	OK	0.754869	2.62459	3.47688	1.79779	1.23202	0.00265	0.0195667
XLOC_043702	XLOC_043702	RP4-625H18.2	chr6:19324987-19840684	A549_24h_CTRL	24h_3uM_C1305	OK	0.374465	1.30011	3.47191	1.79573	0.693722	0.03605	0.135745
XLOC_022141	XLOC_022141	GAS7	chr17:9910608-10198551	A549_24h_CTRL	24h_3uM_C1305	OK	0.163164	0.565975	3.46875	1.79442	0.514452	0.00375	0.0254782
XLOC_024541	XLOC_024541	IZUMO4	chr19:2071037-2099593	A549_24h_CTRL	24h_3uM_C1305	OK	0.571449	1.9821	3.46855	1.79433	0.489574	0.02025	0.0896934
XLOC_024440	XLOC_024440	RP11-162A12.4	chr18:76794731-76822295	A549_24h_CTRL	24h_3uM_C1305	OK	0.447396	1.54947	3.46331	1.79215	1.42455	0.0524	0.177353
XLOC_047491	XLOC_047491	ZNF467	chr7:149764181-149773479	A549_24h_CTRL	24h_3uM_C1305	OK	0.581363	2.01101	3.45913	1.79041	2.66612	0.00015	0.00195785
XLOC_015243	XLOC_015243	CRIP2	chr14:105472961-105480170	A549_24h_CTRL	24h_3uM_C1305	OK	38.3383	132.354	3.45227	1.78754	4.51918	5e-05	0.000766025
XLOC_002099	XLOC_002099	PPFIA4	chr1:203026497-203078740	A549_24h_CTRL	24h_3uM_C1305	OK	0.412257	1.42313	3.45205	1.78745	1.20291	0.0092	0.0505228
XLOC_021954	XLOC_021954	AC144836.1	chr17:1241938-1254000	A549_24h_CTRL	24h_3uM_C1305	OK	0.236052	0.813031	3.44429	1.78421	0.895157	0.3101	0.559647
XLOC_022398	XLOC_022398	RPL35AP35	chr17:29340481-29340822	A549_24h_CTRL	24h_3uM_C1305	OK	0.234425	0.807428	3.44429	1.78421	0.89396	0.3101	0.559647
XLOC_009467	XLOC_009467	CCDC87	chr11:66590175-66606019	A549_24h_CTRL	24h_3uM_C1305	OK	0.295912	1.01886	3.44312	1.78372	1.02803	0.18835	0.417884
XLOC_017762	XLOC_017762	RP11-323F24.4	chr15:56630180-56918571	A549_24h_CTRL	24h_3uM_C1305	OK	0.26938	0.926852	3.44069	1.7827	0.386906	0.53045	0.753989
XLOC_000113	XLOC_000113	MIB2	chr1:1613757-1630610	A549_24h_CTRL	24h_3uM_C1305	OK	8.34333	28.6881	3.43845	1.78176	2.90637	5e-05	0.000766025
XLOC_027628	XLOC_027628	LBX2-AS1	chr2:74497516-74504678	A549_24h_CTRL	24h_3uM_C1305	OK	1.60079	5.50326	3.43784	1.78151	2.77449	0.0001	0.0014089
XLOC_040526	XLOC_040526	SMIM3	chr5:150777945-150796734	A549_24h_CTRL	24h_3uM_C1305	OK	0.246036	0.844538	3.43258	1.77929	2.74692	0.00015	0.00195785
XLOC_027693	XLOC_027693	VAMP8	chr2:85561561-85582031	A549_24h_CTRL	24h_3uM_C1305	OK	2.83741	9.73498	3.43094	1.7786	3.22905	5e-05	0.000766025
XLOC_021643	XLOC_021643	RP11-51F16.1	chr17:63622414-63702670	A549_24h_CTRL	24h_3uM_C1305	OK	0.187336	0.642477	3.42954	1.77802	0.440344	0.4855	0.72144
XLOC_025412	XLOC_025412	C5AR1	chr19:47290022-47322066	A549_24h_CTRL	24h_3uM_C1305	OK	1.45744	4.99219	3.42531	1.77623	1.88345	0.0046	0.0298615
XLOC_027452	XLOC_027452	RP11-477N3.1	chr2:53864066-54305300	A549_24h_CTRL	24h_3uM_C1305	OK	0.213862	0.732453	3.42489	1.77606	0.293061	0.5773	0.786708
XLOC_047761	XLOC_047761	RP11-1105O14.1	chr8:19404160-19758029	A549_24h_CTRL	24h_3uM_C1305	OK	0.24939	0.852227	3.41725	1.77284	0.243865	0.45305	0.69359
XLOC_024467	XLOC_024467	PARD6G	chr18:80147923-80247546	A549_24h_CTRL	24h_3uM_C1305	OK	2.56987	8.76216	3.40957	1.76959	2.03966	0.00135	0.0115693
XLOC_021826	XLOC_021826	TMC8	chr17:77959239-78142968	A549_24h_CTRL	24h_3uM_C1305	OK	0.350296	1.19428	3.40935	1.76949	0.467776	0.05825	0.190285
XLOC_022111	XLOC_022111	ALOXE3	chr17:8095899-8119047	A549_24h_CTRL	24h_3uM_C1305	OK	4.19717	14.297	3.40634	1.76822	2.51149	0.00115	0.010212
XLOC_011231	XLOC_011231	RP11-968O1.5	chr12:109111217-109268226	A549_24h_CTRL	24h_3uM_C1305	OK	0.165875	0.564645	3.40404	1.76725	0.39006	0.49615	0.729169
XLOC_000141	XLOC_000141	TP73	chr1:3630766-3771645	A549_24h_CTRL	24h_3uM_C1305	OK	0.236498	0.804938	3.40357	1.76705	0.834619	0.0383	0.141008
XLOC_015297	XLOC_015297	TEP1	chr14:20365666-20413429	A549_24h_CTRL	24h_3uM_C1305	OK	8.35341	28.4279	3.40315	1.76687	2.33879	0.0003	0.00349162
XLOC_019177	XLOC_019177	CDH3	chr16:68636188-68722616	A549_24h_CTRL	24h_3uM_C1305	OK	0.537698	1.82985	3.40312	1.76686	1.30366	0.0039	0.026267
XLOC_008152	XLOC_008152	AQP11	chr11:77514935-77637805	A549_24h_CTRL	24h_3uM_C1305	OK	0.535682	1.82207	3.4014	1.76613	0.764664	0.3029	0.552454
XLOC_002931	XLOC_002931	AIM1L	chr1:26321858-26354130	A549_24h_CTRL	24h_3uM_C1305	OK	0.179251	0.609599	3.40081	1.76588	0.757574	0.0278	0.112291
XLOC_025793	XLOC_025793	CTD-2619J13.27	chr19:58467044-58512413	A549_24h_CTRL	24h_3uM_C1305	OK	0.308233	1.04725	3.39759	1.76452	0.40307	0.5135	0.741929
XLOC_042775	XLOC_042775	TMEM63B	chr6:44113453-44155519	A549_24h_CTRL	24h_3uM_C1305	OK	13.2647	45.0561	3.39669	1.76413	2.64279	0.00035	0.00392464
XLOC_022461	XLOC_022461	UBL5P2	chr17:32141225-32253374	A549_24h_CTRL	24h_3uM_C1305	OK	0.813696	2.76359	3.39634	1.76398	0.863621	0.578	0.787123
XLOC_001484	XLOC_001484	ANXA9	chr1:150982016-150995634	A549_24h_CTRL	24h_3uM_C1305	OK	0.208258	0.706756	3.39366	1.76284	1.08148	0.01035	0.0550119
XLOC_000819	XLOC_000819	RP4-631H13.6	chr1:52895909-52927212	A549_24h_CTRL	24h_3uM_C1305	OK	0.901993	3.05832	3.39062	1.76155	0.399799	0.4955	0.728505
XLOC_021857	XLOC_021857	RP11-334C17.6	chr17:80149626-80149798	A549_24h_CTRL	24h_3uM_C1305	OK	0.958672	3.2505	3.39063	1.76155	0.876206	0.277	0.527412
XLOC_027725	XLOC_027725	AC012671.2	chr2:88428077-88428615	A549_24h_CTRL	24h_3uM_C1305	OK	0.540434	1.83241	3.39063	1.76155	0.827011	0.277	0.527412
XLOC_036972	XLOC_036972	RN7SL434P	chr3:196347661-196432530	A549_24h_CTRL	24h_3uM_C1305	OK	0.217373	0.737032	3.39063	1.76155	0.27324	0.50135	0.733371
XLOC_040297	XLOC_040297	Y_RNA	chr5:132410635-132476044	A549_24h_CTRL	24h_3uM_C1305	OK	4.7448	16.0878	3.39062	1.76155	0.585446	0.54895	0.767391
XLOC_026516	XLOC_026516	CAPN12	chr19:38647648-38769904	A549_24h_CTRL	24h_3uM_C1305	OK	0.557309	1.8892	3.38986	1.76123	0.0679258	0.124	0.317947
XLOC_028832	XLOC_028832	B3GNT7	chr2:231395542-231401164	A549_24h_CTRL	24h_3uM_C1305	OK	0.360232	1.22034	3.38765	1.76029	2.17125	0.0008	0.00760387
XLOC_042804	XLOC_042804	ADGRF2,ADGRF4	chr6:47656435-47722021	A549_24h_CTRL	24h_3uM_C1305	OK	0.162345	0.549759	3.38636	1.75973	2.13197	0.00015	0.00195785
XLOC_021849	XLOC_021849	RP11-353N14.2	chr17:79823451-79827704	A549_24h_CTRL	24h_3uM_C1305	OK	0.336225	1.1364	3.37988	1.75697	2.74462	0.00035	0.00392464
XLOC_041523	XLOC_041523	RGMB-AS1	chr5:98768649-98798643	A549_24h_CTRL	24h_3uM_C1305	OK	0.304322	1.02748	3.37629	1.75544	0.388914	0.20825	0.445
XLOC_037018	XLOC_037018	TMEM175	chr4:932386-958656	A549_24h_CTRL	24h_3uM_C1305	OK	21.7153	73.2271	3.37214	1.75367	2.51143	0.0002	0.0025146
XLOC_024606	XLOC_024606	KDM4B	chr19:4969112-5153595	A549_24h_CTRL	24h_3uM_C1305	OK	9.88104	33.2872	3.3688	1.75223	2.32918	5e-05	0.000766025
XLOC_006923	XLOC_006923	COL17A1	chr10:104031285-104086002	A549_24h_CTRL	24h_3uM_C1305	OK	2.83731	9.54846	3.36532	1.75075	1.59413	0.00545	0.0340579
XLOC_029513	XLOC_029513	RP11-77O7.1	chr2:69457996-69827100	A549_24h_CTRL	24h_3uM_C1305	OK	0.288706	0.971058	3.36348	1.74996	0.118922	0.45615	0.696236
XLOC_041360	XLOC_041360	AC113404.1	chr5:76081945-76353939	A549_24h_CTRL	24h_3uM_C1305	OK	0.22875	0.768947	3.36152	1.74911	0.966749	0.1002	0.275747
XLOC_008741	XLOC_008741	AC090587.5	chr11:3854317-4093210	A549_24h_CTRL	24h_3uM_C1305	OK	0.230686	0.773296	3.35216	1.74509	0.202292	0.4109	0.65686
XLOC_004554	XLOC_004554	KISS1,REN	chr1:204154818-204196486	A549_24h_CTRL	24h_3uM_C1305	OK	0.29516	0.98705	3.34412	1.74162	1.14853	0.2417	0.487373
XLOC_033939	XLOC_033939	COX7BP1,LINC01399	chr22:35119823-35231056	A549_24h_CTRL	24h_3uM_C1305	OK	0.405948	1.35677	3.34223	1.74081	0.844285	0.2608	0.508847
XLOC_018079	XLOC_018079	DNM1P38	chr15:82531652-82534139	A549_24h_CTRL	24h_3uM_C1305	OK	0.219624	0.733439	3.33952	1.73964	0.99891	0.0784	0.232953
XLOC_024899	XLOC_024899	FAM129C	chr19:17523300-17553839	A549_24h_CTRL	24h_3uM_C1305	OK	0.191182	0.638159	3.33797	1.73897	0.743538	0.01015	0.0542623
XLOC_051415	XLOC_051415	NMRK1	chr9:75060572-75088217	A549_24h_CTRL	24h_3uM_C1305	OK	0.716642	2.38998	3.33497	1.73768	2.10334	0.00035	0.00392464
XLOC_024878	XLOC_024878	TMEM38A	chr19:16661126-16690029	A549_24h_CTRL	24h_3uM_C1305	OK	1.15011	3.83493	3.3344	1.73742	1.61744	0.01395	0.0680762
XLOC_042551	XLOC_042551	PSORS1C1	chr6:31114749-31140092	A549_24h_CTRL	24h_3uM_C1305	OK	4.93314	16.4447	3.33352	1.73705	2.42349	0.00035	0.00392464
XLOC_027404	XLOC_027404	EPAS1	chr2:46293666-46386703	A549_24h_CTRL	24h_3uM_C1305	OK	63.1707	210.146	3.32664	1.73406	2.67778	5e-05	0.000766025
XLOC_047067	XLOC_047067	TMEM130	chr7:98846487-98870771	A549_24h_CTRL	24h_3uM_C1305	OK	0.218365	0.724676	3.31865	1.73059	0.887057	0.01105	0.0575483
XLOC_015699	XLOC_015699	SPTB	chr14:64704101-64879883	A549_24h_CTRL	24h_3uM_C1305	OK	0.47022	1.55885	3.31515	1.72908	0.484408	0.1882	0.417677
XLOC_014973	XLOC_014973	CTD-2547L24.3	chr14:91232531-91253925	A549_24h_CTRL	24h_3uM_C1305	OK	0.196176	0.649774	3.3122	1.72779	0.929209	0.1999	0.433642
XLOC_019981	XLOC_019981	PRSS36	chr16:31138924-31150094	A549_24h_CTRL	24h_3uM_C1305	OK	0.418169	1.38392	3.30948	1.72661	1.30501	0.00655	0.0391537
XLOC_026524	XLOC_026524	CCER2	chr19:38908979-38912158	A549_24h_CTRL	24h_3uM_C1305	OK	0.214648	0.710249	3.3089	1.72635	1.21255	0.0139	0.0678772
XLOC_002921	XLOC_002921	PAQR7	chr1:25859612-25871253	A549_24h_CTRL	24h_3uM_C1305	OK	1.47772	4.88301	3.30442	1.72439	3.77726	5e-05	0.000766025
XLOC_047658	XLOC_047658	RP11-10A14.4	chr8:9151741-9168136	A549_24h_CTRL	24h_3uM_C1305	OK	0.380957	1.25686	3.29922	1.72212	1.27811	0.2299	0.473534
XLOC_031928	XLOC_031928	JPH2	chr20:44111694-44187578	A549_24h_CTRL	24h_3uM_C1305	OK	0.186118	0.612987	3.29354	1.71964	2.01493	0.005	0.0319094
XLOC_004570	XLOC_004570	KLHDC8A	chr1:205336064-205357090	A549_24h_CTRL	24h_3uM_C1305	OK	0.233215	0.767603	3.2914	1.7187	0.731824	0.00595	0.0363795
XLOC_004111	XLOC_004111	Y_RNA	chr1:156463726-156500828	A549_24h_CTRL	24h_3uM_C1305	OK	4.4367	14.599	3.29051	1.71831	1.64672	0.53055	0.754058
XLOC_022833	XLOC_022833	RP11-6N17.4	chr17:47891254-47895812	A549_24h_CTRL	24h_3uM_C1305	OK	2.58685	8.51095	3.29008	1.71813	2.44867	0.0011	0.00983321
XLOC_023469	XLOC_023469	RP11-64C12.3,RP11-64C12.4	chr18:12200778-12223539	A549_24h_CTRL	24h_3uM_C1305	OK	0.291612	0.957465	3.28335	1.71517	0.905431	0.0647	0.204197
XLOC_053969	XLOC_053969	NKAPP1	chrX:120036235-120245267	A549_24h_CTRL	24h_3uM_C1305	OK	0.915429	3.00384	3.28135	1.71429	1.20464	0.0231	0.0984944
XLOC_030655	XLOC_030655	GLB1L	chr2:219229756-219278170	A549_24h_CTRL	24h_3uM_C1305	OK	6.09928	20.0004	3.27914	1.71332	0.633659	0.0277	0.11201
XLOC_021288	XLOC_021288	KRTAP9-12P	chr17:41212705-41213237	A549_24h_CTRL	24h_3uM_C1305	OK	1.06697	3.49854	3.27895	1.71323	2.31422	0.0038	0.0256875
XLOC_036934	XLOC_036934	LINC00887	chr3:194296464-194312803	A549_24h_CTRL	24h_3uM_C1305	OK	0.74611	2.44522	3.27729	1.7125	1.48101	0.0212	0.0924823
XLOC_002893	XLOC_002893	HMGCL	chr1:23801884-23838620	A549_24h_CTRL	24h_3uM_C1305	OK	6.64858	21.7717	3.27464	1.71134	3.87703	5e-05	0.000766025
XLOC_033598	XLOC_033598	ADM2	chr22:50481555-50486440	A549_24h_CTRL	24h_3uM_C1305	OK	0.329414	1.07832	3.27345	1.71081	2.09446	0.0001	0.0014089
XLOC_008893	XLOC_008893	CTD-2003C8.2	chr11:10809296-10906802	A549_24h_CTRL	24h_3uM_C1305	OK	1.93035	6.31422	3.27102	1.70974	0.644432	0.4426	0.686014
XLOC_026244	XLOC_026244	CRLF1	chr19:18571729-18621039	A549_24h_CTRL	24h_3uM_C1305	OK	1.98998	6.50843	3.2706	1.70956	0.344805	0.1705	0.392291
XLOC_019892	XLOC_019892	SULT1A1	chr16:28605195-28623625	A549_24h_CTRL	24h_3uM_C1305	OK	2.58587	8.44856	3.2672	1.70805	3.17067	5e-05	0.000766025
XLOC_021376	XLOC_021376	GRN	chr17:44345085-44353102	A549_24h_CTRL	24h_3uM_C1305	OK	295.274	964.707	3.26716	1.70803	4.13769	5e-05	0.000766025
XLOC_041734	XLOC_041734	FSTL4	chr5:133160437-133612564	A549_24h_CTRL	24h_3uM_C1305	OK	2.55813	8.33775	3.25931	1.70457	2.20554	0.0003	0.00349162
XLOC_040910	XLOC_040910	CMBL	chr5:10275874-10308026	A549_24h_CTRL	24h_3uM_C1305	OK	14.8497	48.3926	3.25883	1.70436	3.56518	5e-05	0.000766025
XLOC_019975	XLOC_019975	RP11-1072A3.4	chr16:30956871-30957199	A549_24h_CTRL	24h_3uM_C1305	OK	0.408145	1.32938	3.25713	1.70359	1.05175	0.04515	0.159106
XLOC_053242	XLOC_053242	GPX1P1	chrX:13377187-13403019	A549_24h_CTRL	24h_3uM_C1305	OK	0.296581	0.965287	3.25472	1.70253	1.37191	0.05075	0.173081
XLOC_040680	XLOC_040680	CTB-43E15.2	chr5:173689458-173705849	A549_24h_CTRL	24h_3uM_C1305	OK	0.667882	2.17258	3.25294	1.70174	1.80237	0.0181	0.0829917
XLOC_009970	XLOC_009970	DSCAML1	chr11:117427772-117877486	A549_24h_CTRL	24h_3uM_C1305	OK	0.480695	1.56334	3.25225	1.70143	0.402749	0.2854	0.535834
XLOC_028186	XLOC_028186	DARS-AS1	chr2:135906676-136022593	A549_24h_CTRL	24h_3uM_C1305	OK	0.769929	2.50235	3.2501	1.70049	0.541779	0.00025	0.00302445
XLOC_050760	XLOC_050760	RP11-339B21.8	chr9:128444586-128446628	A549_24h_CTRL	24h_3uM_C1305	OK	0.181158	0.588779	3.25009	1.70047	2.08162	0.0083	0.0467307
XLOC_015780	XLOC_015780	ZFYVE1	chr14:72969450-73027212	A549_24h_CTRL	24h_3uM_C1305	OK	3.48629	11.3147	3.24548	1.69843	2.89462	5e-05	0.000766025
XLOC_021783	XLOC_021783	ITGB4	chr17:75721327-75765711	A549_24h_CTRL	24h_3uM_C1305	OK	227.678	738.675	3.24438	1.69794	1.62028	0.00805	0.0456198
XLOC_011388	XLOC_011388	RP11-87C12.6	chr12:121874192-121874337	A549_24h_CTRL	24h_3uM_C1305	OK	1.90423	6.17156	3.24097	1.69643	3.71096	0.2973	0.547417
XLOC_000707	XLOC_000707	RP5-1198O20.4	chr1:43991358-44115913	A549_24h_CTRL	24h_3uM_C1305	OK	6.86613	22.2236	3.2367	1.69453	0.514974	0.1793	0.405193
XLOC_028091	XLOC_028091	PROC	chr2:127418426-127429246	A549_24h_CTRL	24h_3uM_C1305	OK	1.61364	5.22218	3.23627	1.69434	2.48844	0.0001	0.0014089
XLOC_001001	XLOC_001001	IFI44	chr1:78649795-78664078	A549_24h_CTRL	24h_3uM_C1305	OK	0.2313	0.747002	3.22958	1.69135	0.767168	0.00735	0.0427048
XLOC_034149	XLOC_034149	PLXNB2	chr22:50274978-50307627	A549_24h_CTRL	24h_3uM_C1305	OK	172.586	555.375	3.21796	1.68615	1.39338	0.0483	0.167205
XLOC_001956	XLOC_001956	RGL1	chr1:183636084-183928531	A549_24h_CTRL	24h_3uM_C1305	OK	0.176881	0.569116	3.21751	1.68595	2.76116	5e-05	0.000766025
XLOC_012226	XLOC_012226	RP11-121C6.4	chr12:56413646-56414045	A549_24h_CTRL	24h_3uM_C1305	OK	0.175608	0.564864	3.21662	1.68555	0.821479	0.30925	0.55921
XLOC_007884	XLOC_007884	RP11-783K16.5	chr11:64244479-64249494	A549_24h_CTRL	24h_3uM_C1305	OK	17.5262	56.3201	3.21348	1.68413	1.05313	0.1808	0.407083
XLOC_022045	XLOC_022045	INCA1	chr17:4987705-4997610	A549_24h_CTRL	24h_3uM_C1305	OK	0.958314	3.07681	3.21065	1.68287	2.26722	0.00085	0.00794575
XLOC_007867	XLOC_007867	RARRES3	chr11:63536808-63546462	A549_24h_CTRL	24h_3uM_C1305	OK	3.53271	11.3337	3.20822	1.68178	3.0994	5e-05	0.000766025
XLOC_018763	XLOC_018763	RP11-347C12.10	chr16:30355440-30370264	A549_24h_CTRL	24h_3uM_C1305	OK	1.00005	3.20589	3.20573	1.68066	0.573968	0.411	0.656949
XLOC_051955	XLOC_051955	CLIC3	chr9:136994634-136996803	A549_24h_CTRL	24h_3uM_C1305	OK	1.35709	4.35045	3.20572	1.68064	2.62662	0.0002	0.0025146
XLOC_025446	XLOC_025446	DHDH	chr19:48933681-48944969	A549_24h_CTRL	24h_3uM_C1305	OK	0.607857	1.94541	3.20044	1.67827	1.87979	0.00255	0.0189902
XLOC_024658	XLOC_024658	TGFBR3L	chr19:7916144-7919157	A549_24h_CTRL	24h_3uM_C1305	OK	0.219172	0.700998	3.19839	1.67735	0.888041	0.08715	0.250119
XLOC_024660	XLOC_024660	CTD-3193O13.8	chr19:7924484-7943920	A549_24h_CTRL	24h_3uM_C1305	OK	0.306399	0.978792	3.1945	1.67559	0.227845	0.44805	0.690025
XLOC_011886	XLOC_011886	RP11-551L14.4	chr12:30926427-31006010	A549_24h_CTRL	24h_3uM_C1305	OK	0.659257	2.10565	3.19397	1.67535	0.865516	0.0205	0.0904741
XLOC_039551	XLOC_039551	LINC01513	chr5:10479370-10482309	A549_24h_CTRL	24h_3uM_C1305	OK	0.186892	0.596782	3.19319	1.675	0.892547	0.02875	0.115463
XLOC_046903	XLOC_046903	WBSCR27	chr7:73834589-73842535	A549_24h_CTRL	24h_3uM_C1305	OK	12.623	40.2402	3.18785	1.67258	3.96476	5e-05	0.000766025
XLOC_016012	XLOC_016012	RP11-566J3.2	chr14:100657249-100679884	A549_24h_CTRL	24h_3uM_C1305	OK	0.204294	0.650884	3.18602	1.67175	1.32416	0.2587	0.506427
XLOC_022100	XLOC_022100	SOX15	chr17:7561874-7633383	A549_24h_CTRL	24h_3uM_C1305	OK	0.204027	0.649744	3.1846	1.67111	0.0630909	0.2925	0.543563
XLOC_024921	XLOC_024921	PGPEP1	chr19:18340586-18369950	A549_24h_CTRL	24h_3uM_C1305	OK	7.75727	24.6908	3.18292	1.67036	1.68855	0.0089	0.0493539
XLOC_021371	XLOC_021371	RP5-882C2.2	chr17:44191804-44223710	A549_24h_CTRL	24h_3uM_C1305	OK	0.503643	1.60089	3.17862	1.66841	0.254227	0.23475	0.478967
XLOC_017617	XLOC_017617	CATSPER2	chr15:43628502-43684339	A549_24h_CTRL	24h_3uM_C1305	OK	1.05375	3.3487	3.17789	1.66807	0.810072	0.0539	0.18085
XLOC_008035	XLOC_008035	NADSYN1	chr11:71453108-71524107	A549_24h_CTRL	24h_3uM_C1305	OK	56.1921	178.371	3.17431	1.66644	3.62382	5e-05	0.000766025
XLOC_033043	XLOC_033043	GP1BB,SEPT5	chr22:19714463-19724772	A549_24h_CTRL	24h_3uM_C1305	OK	14.3646	45.5761	3.17281	1.66576	2.43202	0.00025	0.00302445
XLOC_000180	XLOC_000180	SLC45A1	chr1:8317825-8344167	A549_24h_CTRL	24h_3uM_C1305	OK	0.903712	2.86664	3.17207	1.66543	2.83241	5e-05	0.000766025
XLOC_025836	XLOC_025836	CTB-25B13.12	chr19:1446301-1479556	A549_24h_CTRL	24h_3uM_C1305	OK	10.9611	34.7691	3.17204	1.66541	2.04806	0.0065	0.0389339
XLOC_027249	XLOC_027249	MAPRE3	chr2:26847746-27027196	A549_24h_CTRL	24h_3uM_C1305	OK	10.844	34.3117	3.16412	1.66181	2.22385	0.00235	0.0179177
XLOC_034007	XLOC_034007	NPTXR	chr22:38818451-38843982	A549_24h_CTRL	24h_3uM_C1305	OK	3.49094	11.0353	3.16113	1.66043	4.45628	5e-05	0.000766025
XLOC_006673	XLOC_006673	ZMIZ1-AS1	chr10:78943327-79067895	A549_24h_CTRL	24h_3uM_C1305	OK	0.203387	0.642923	3.16108	1.66042	1.95541	0.00175	0.0142349
XLOC_029628	XLOC_029628	RETSAT	chr2:85342087-85391752	A549_24h_CTRL	24h_3uM_C1305	OK	32.3877	102.373	3.16086	1.66032	3.91585	5e-05	0.000766025
XLOC_048913	XLOC_048913	PHYHIP	chr8:22219703-22232341	A549_24h_CTRL	24h_3uM_C1305	OK	0.957679	3.02654	3.16029	1.66005	2.31377	0.00015	0.00195785
XLOC_052568	XLOC_052568	SLC16A2	chrX:74421460-74533917	A549_24h_CTRL	24h_3uM_C1305	OK	14.6141	46.156	3.15832	1.65915	4.85863	5e-05	0.000766025
XLOC_021045	XLOC_021045	TRAF4	chr17:28743983-28750958	A549_24h_CTRL	24h_3uM_C1305	OK	99.3333	313.641	3.15746	1.65876	4.1849	5e-05	0.000766025
XLOC_046989	XLOC_046989	TP53TG1	chr7:87325224-87345515	A549_24h_CTRL	24h_3uM_C1305	OK	10.5086	33.1633	3.15582	1.65802	3.13903	5e-05	0.000766025
XLOC_006946	XLOC_006946	PDCD4-AS1	chr10:110869742-110919274	A549_24h_CTRL	24h_3uM_C1305	OK	1.44206	4.54918	3.15464	1.65747	0.929707	0.1986	0.432351
XLOC_019608	XLOC_019608	RP11-95P2.3	chr16:4180116-4183515	A549_24h_CTRL	24h_3uM_C1305	OK	1.29594	4.08815	3.15458	1.65745	1.46593	0.03935	0.143795
XLOC_044681	XLOC_044681	CITED2	chr6:139371806-139374620	A549_24h_CTRL	24h_3uM_C1305	OK	5.64863	17.7859	3.14871	1.65476	3.50175	5e-05	0.000766025
XLOC_004729	XLOC_004729	MIR320B2	chr1:224219612-224330387	A549_24h_CTRL	24h_3uM_C1305	OK	2.28029	7.1784	3.14802	1.65445	0.325496	0.5024	0.733959
XLOC_044745	XLOC_044745	RAET1G	chr6:149724314-149923121	A549_24h_CTRL	24h_3uM_C1305	OK	0.582945	1.83488	3.1476	1.65426	0.38292	0.27145	0.520956
XLOC_011315	XLOC_011315	MAP1LC3B2	chr12:116548104-116576448	A549_24h_CTRL	24h_3uM_C1305	OK	0.524793	1.65152	3.14699	1.65397	1.22034	0.007	0.0411421
XLOC_043019	XLOC_043019	PNRC1	chr6:89080750-89085160	A549_24h_CTRL	24h_3uM_C1305	OK	9.54746	29.9504	3.137	1.64938	3.61711	5e-05	0.000766025
XLOC_015231	XLOC_015231	LINC00638	chr14:104821200-104823718	A549_24h_CTRL	24h_3uM_C1305	OK	0.303221	0.950666	3.13522	1.64857	2.74361	0.0002	0.0025146
XLOC_009401	XLOC_009401	PYGM	chr11:64746388-64760297	A549_24h_CTRL	24h_3uM_C1305	OK	0.297786	0.93308	3.13339	1.64772	1.17053	0.02505	0.104302
XLOC_029197	XLOC_029197	RBKS	chr2:27771716-28338901	A549_24h_CTRL	24h_3uM_C1305	OK	4.21238	13.1871	3.13056	1.64642	1.39972	0.0294	0.11756
XLOC_005712	XLOC_005712	IFIT1	chr10:89213568-89414557	A549_24h_CTRL	24h_3uM_C1305	OK	0.723401	2.26426	3.13002	1.64617	0.742515	0.4294	0.673419
XLOC_018424	XLOC_018424	IL32	chr16:3065296-3087100	A549_24h_CTRL	24h_3uM_C1305	OK	17.4256	54.4611	3.12535	1.64402	1.86475	5e-05	0.000766025
XLOC_034513	XLOC_034513	PRKAR2A-AS1	chr3:48744596-48851981	A549_24h_CTRL	24h_3uM_C1305	OK	0.37147	1.16019	3.12324	1.64304	0.555354	0.2169	0.456268
XLOC_036904	XLOC_036904	TPRG1-AS1	chr3:188941714-189325304	A549_24h_CTRL	24h_3uM_C1305	OK	0.345431	1.07762	3.11964	1.64138	1.25332	0.0907	0.257745
XLOC_020677	XLOC_020677	C17orf107	chr17:4833387-4903074	A549_24h_CTRL	24h_3uM_C1305	OK	0.433871	1.35244	3.11715	1.64022	0.469541	0.41925	0.664087
XLOC_036809	XLOC_036809	ZMAT3	chr3:179017222-179072279	A549_24h_CTRL	24h_3uM_C1305	OK	1.12227	3.49364	3.11301	1.63831	1.59525	0.00825	0.0465204
XLOC_031547	XLOC_031547	ADRA1D	chr20:4220630-4249074	A549_24h_CTRL	24h_3uM_C1305	OK	0.274314	0.853929	3.11296	1.63829	1.44848	0.00765	0.0439621
XLOC_009277	XLOC_009277	LPXN	chr11:58526870-58578220	A549_24h_CTRL	24h_3uM_C1305	OK	1.27435	3.96509	3.11146	1.6376	2.9199	5e-05	0.000766025
XLOC_004597	XLOC_004597	C1orf116	chr1:207018520-207032756	A549_24h_CTRL	24h_3uM_C1305	OK	0.960251	2.98452	3.10806	1.63601	3.31102	5e-05	0.000766025
XLOC_019991	XLOC_019991	AC026471.6	chr16:31483001-31509309	A549_24h_CTRL	24h_3uM_C1305	OK	0.263472	0.81879	3.10769	1.63584	0.195967	0.43775	0.681151
XLOC_009693	XLOC_009693	SYTL2	chr11:85694223-85811159	A549_24h_CTRL	24h_3uM_C1305	OK	0.590459	1.8333	3.10487	1.63453	1.26083	0.00015	0.00195785
XLOC_012962	XLOC_012962	RP11-61K9.3	chr13:19863857-19865048	A549_24h_CTRL	24h_3uM_C1305	OK	0.515276	1.59971	3.10457	1.6344	2.52121	0.0007	0.00683428
XLOC_048503	XLOC_048503	RP11-383J24.1	chr8:124271682-124277584	A549_24h_CTRL	24h_3uM_C1305	OK	0.828687	2.57253	3.10434	1.63429	2.00454	0.00845	0.0473399
XLOC_003073	XLOC_003073	OSCP1	chr1:36415826-36450451	A549_24h_CTRL	24h_3uM_C1305	OK	3.1063	9.64171	3.10392	1.63409	2.17245	5e-05	0.000766025
XLOC_005538	XLOC_005538	RP11-472G21.2	chr10:71878355-71879107	A549_24h_CTRL	24h_3uM_C1305	OK	0.252866	0.783759	3.0995	1.63204	1.12048	0.1749	0.399109
XLOC_049807	XLOC_049807	MAFA	chr8:143419181-143430406	A549_24h_CTRL	24h_3uM_C1305	OK	0.281137	0.871127	3.09859	1.63161	1.9639	0.00075	0.00722188
XLOC_040912	XLOC_040912	CTD-2256P15.2	chr5:10352700-10353601	A549_24h_CTRL	24h_3uM_C1305	OK	1.62283	5.02371	3.09565	1.63025	2.8633	5e-05	0.000766025
XLOC_041929	XLOC_041929	CCDC69	chr5:151181051-151270440	A549_24h_CTRL	24h_3uM_C1305	OK	1.58326	4.89943	3.09452	1.62972	0.900224	0.01135	0.0585926
XLOC_007356	XLOC_007356	RASSF10	chr11:13009576-13012106	A549_24h_CTRL	24h_3uM_C1305	OK	3.87853	11.9861	3.09037	1.62778	3.9186	5e-05	0.000766025
XLOC_007131	XLOC_007131	RP11-496I9.1	chr11:537526-564021	A549_24h_CTRL	24h_3uM_C1305	OK	0.800769	2.47243	3.08757	1.62647	0.550492	0.3456	0.593246
XLOC_018370	XLOC_018370	SYNGR3	chr16:1984206-1994275	A549_24h_CTRL	24h_3uM_C1305	OK	3.88736	11.9946	3.08554	1.62552	1.52411	0.0222	0.0956263
XLOC_041942	XLOC_041942	RP11-54C4.3	chr5:151742315-151812785	A549_24h_CTRL	24h_3uM_C1305	OK	1.81203	5.58836	3.08403	1.62481	0.382964	0.5144	0.742647
XLOC_033968	XLOC_033968	TST	chr22:37010858-37029822	A549_24h_CTRL	24h_3uM_C1305	OK	21.6937	66.8374	3.08096	1.62338	2.67382	0.0004	0.0043527
XLOC_027593	XLOC_027593	DYSF	chr2:71453721-71686768	A549_24h_CTRL	24h_3uM_C1305	OK	0.94364	2.90604	3.07961	1.62275	1.45085	0.00275	0.0200835
XLOC_021950	XLOC_021950	NXN	chr17:799312-979770	A549_24h_CTRL	24h_3uM_C1305	OK	19.9198	61.3124	3.07796	1.62198	2.65708	5e-05	0.000766025
XLOC_026231	XLOC_026231	RAB3A	chr19:18193181-18204074	A549_24h_CTRL	24h_3uM_C1305	OK	0.687284	2.11485	3.07711	1.62158	0.882049	0.0738	0.223664
XLOC_004879	XLOC_004879	LGALS8-AS1	chr1:236517999-236604504	A549_24h_CTRL	24h_3uM_C1305	OK	0.294302	0.903947	3.07149	1.61894	0.364789	0.3755	0.621388
XLOC_031849	XLOC_031849	FER1L4	chr20:35558736-35607562	A549_24h_CTRL	24h_3uM_C1305	OK	5.56601	17.0907	3.07055	1.61849	1.9097	0.00075	0.00722188
XLOC_024909	XLOC_024909	KCNN1	chr19:17951292-18000080	A549_24h_CTRL	24h_3uM_C1305	OK	0.208429	0.639678	3.06905	1.61779	0.780183	0.0354	0.134018
XLOC_024654	XLOC_024654	EVI5L	chr19:7830232-7864976	A549_24h_CTRL	24h_3uM_C1305	OK	5.85456	17.9503	3.06604	1.61638	1.86841	0.00185	0.0148191
XLOC_017621	XLOC_017621	CATSPER2P1	chr15:43726917-43803043	A549_24h_CTRL	24h_3uM_C1305	OK	0.430737	1.31824	3.06043	1.61373	0.153834	0.1834	0.410864
XLOC_009400	XLOC_009400	RASGRP2	chr11:64726910-64745456	A549_24h_CTRL	24h_3uM_C1305	OK	0.369615	1.13066	3.05902	1.61307	0.671869	0.00075	0.00722188
XLOC_011378	XLOC_011378	P2RX4	chr12:121209856-121234106	A549_24h_CTRL	24h_3uM_C1305	OK	9.66394	29.5428	3.05701	1.61212	3.57917	5e-05	0.000766025
XLOC_021308	XLOC_021308	RP11-229E13.4	chr17:41866907-41930542	A549_24h_CTRL	24h_3uM_C1305	OK	1.4622	4.46714	3.05508	1.6112	0.20169	0.5397	0.760372
XLOC_026564	XLOC_026564	SERTAD1	chr19:40421591-40426025	A549_24h_CTRL	24h_3uM_C1305	OK	9.38277	28.639	3.0523	1.6099	4.26519	5e-05	0.000766025
XLOC_034541	XLOC_034541	U73166.2	chr3:50260302-50263358	A549_24h_CTRL	24h_3uM_C1305	OK	0.843309	2.57047	3.04808	1.6079	1.46118	0.0267	0.109347
XLOC_022612	XLOC_022612	RP11-58O9.2	chr17:40473553-40475289	A549_24h_CTRL	24h_3uM_C1305	OK	5.99259	18.2589	3.04691	1.60735	3.91046	5e-05	0.000766025
XLOC_002869	XLOC_002869	RP1-224A6.3	chr1:22023989-22031225	A549_24h_CTRL	24h_3uM_C1305	OK	0.370064	1.12754	3.04688	1.60733	0.571753	0.49095	0.725657
XLOC_046484	XLOC_046484	DFNA5	chr7:24698352-24758113	A549_24h_CTRL	24h_3uM_C1305	OK	12.2063	37.1837	3.04627	1.60705	3.32907	5e-05	0.000766025
XLOC_047483	XLOC_047483	ZNF425	chr7:149102783-149126346	A549_24h_CTRL	24h_3uM_C1305	OK	0.573858	1.7464	3.04326	1.60562	1.7042	0.00065	0.00645746
XLOC_002444	XLOC_002444	RP11-527D7.1	chr1:241424291-241433492	A549_24h_CTRL	24h_3uM_C1305	OK	0.379561	1.155	3.04299	1.60549	1.05767	0.0381	0.140518
XLOC_029136	XLOC_029136	TP53I3	chr2:24076525-24201698	A549_24h_CTRL	24h_3uM_C1305	OK	182.908	556.231	3.04104	1.60457	4.51068	5e-05	0.000766025
XLOC_051971	XLOC_051971	EXD3	chr9:137306895-137423262	A549_24h_CTRL	24h_3uM_C1305	OK	2.3495	7.14166	3.03965	1.60391	2.87082	5e-05	0.000766025
XLOC_000398	XLOC_000398	ZNF436-AS1	chr1:23359447-23371839	A549_24h_CTRL	24h_3uM_C1305	OK	1.18472	3.59973	3.03846	1.60334	0.818945	0.06895	0.213446
XLOC_008596	XLOC_008596	RP11-688I9.2	chr11:126355639-127006058	A549_24h_CTRL	24h_3uM_C1305	OK	1.06813	3.2446	3.03765	1.60295	0.345361	0.5082	0.737674
XLOC_019549	XLOC_019549	RP11-715J22.1	chr16:2275880-2426699	A549_24h_CTRL	24h_3uM_C1305	OK	0.689939	2.09556	3.03731	1.60279	0.225875	0.41975	0.664228
XLOC_051584	XLOC_051584	CORO2A	chr9:98120974-98192640	A549_24h_CTRL	24h_3uM_C1305	OK	0.559436	1.69906	3.03709	1.60269	3.32307	5e-05	0.000766025
XLOC_050441	XLOC_050441	SYK	chr9:90801786-90898549	A549_24h_CTRL	24h_3uM_C1305	OK	0.313521	0.950806	3.03267	1.60059	1.05466	0.0779	0.231795
XLOC_022785	XLOC_022785	PLCD3	chr17:45023339-45144181	A549_24h_CTRL	24h_3uM_C1305	OK	447.266	1353.52	3.02621	1.59751	1.70646	0.0037	0.0252083
XLOC_052097	XLOC_052097	REPS2	chrX:16946690-17153280	A549_24h_CTRL	24h_3uM_C1305	OK	0.948708	2.86918	3.0243	1.5966	1.31668	0.0165	0.0772185
XLOC_043410	XLOC_043410	PPP1R14C	chr6:150143075-150250357	A549_24h_CTRL	24h_3uM_C1305	OK	0.49813	1.5041	3.01949	1.59431	2.81903	0.00015	0.00195785
XLOC_026217	XLOC_026217	CTD-2521M24.10,NXNL1,TMEM221	chr19:17435508-17460954	A549_24h_CTRL	24h_3uM_C1305	OK	0.348029	1.05059	3.01869	1.59391	1.86922	0.00085	0.00794575
XLOC_017047	XLOC_017047	ST20-AS1	chr15:79832465-79926993	A549_24h_CTRL	24h_3uM_C1305	OK	0.686348	2.07087	3.01723	1.59323	1.28242	0.0652	0.205379
XLOC_035889	XLOC_035889	ALS2CL	chr3:46668996-46693704	A549_24h_CTRL	24h_3uM_C1305	OK	3.41121	10.2897	3.01644	1.59285	2.18808	0.00055	0.0056469
XLOC_031405	XLOC_031405	RP11-261P9.4	chr20:58651252-58719238	A549_24h_CTRL	24h_3uM_C1305	OK	0.399357	1.20384	3.01445	1.59189	0.217975	0.39525	0.6411
XLOC_025480	XLOC_025480	CPT1C	chr19:49690897-49713731	A549_24h_CTRL	24h_3uM_C1305	OK	1.33443	4.01968	3.01228	1.59086	1.66546	5e-05	0.000766025
XLOC_049819	XLOC_049819	FAM83H	chr8:143723932-143733801	A549_24h_CTRL	24h_3uM_C1305	OK	29.2724	88.1534	3.01149	1.59047	5.02022	5e-05	0.000766025
XLOC_008698	XLOC_008698	CTSD,IFITM10,RP11-295K3.1	chr11:1732409-1764573	A549_24h_CTRL	24h_3uM_C1305	OK	431.034	1297.48	3.01016	1.58984	3.23694	5e-05	0.000766025
XLOC_036689	XLOC_036689	RARRES1	chr3:158696891-158829719	A549_24h_CTRL	24h_3uM_C1305	OK	1.18565	3.56752	3.00891	1.58924	0.58187	0.22755	0.470536
XLOC_033405	XLOC_033405	APOL1	chr22:36253009-36267530	A549_24h_CTRL	24h_3uM_C1305	OK	16.3839	49.2111	3.00363	1.5867	4.08726	5e-05	0.000766025
XLOC_015315	XLOC_015315	RP11-84C10.1	chr14:20983154-20985066	A549_24h_CTRL	24h_3uM_C1305	OK	0.230169	0.690867	3.00156	1.58571	0.986352	0.19455	0.425737
XLOC_018707	XLOC_018707	SBK1	chr16:28292518-28323849	A549_24h_CTRL	24h_3uM_C1305	OK	0.831932	2.49648	3.00082	1.58536	3.41567	5e-05	0.000766025
XLOC_024480	XLOC_024480	MADCAM1	chr19:489175-519654	A549_24h_CTRL	24h_3uM_C1305	OK	0.214601	0.643926	3.00057	1.58524	0.590612	0.0929	0.262326
XLOC_010813	XLOC_010813	IL23A	chr12:56334173-56340410	A549_24h_CTRL	24h_3uM_C1305	OK	0.40199	1.20602	3.00012	1.58502	1.544	0.01245	0.0626243
XLOC_012678	XLOC_012678	RASAL1	chr12:113098818-113136239	A549_24h_CTRL	24h_3uM_C1305	OK	0.268076	0.804222	2.99998	1.58495	1.14948	0.00315	0.0223291
XLOC_045452	XLOC_045452	GTF2IP23	chr7:66880707-66882981	A549_24h_CTRL	24h_3uM_C1305	OK	0.434993	1.3047	2.99936	1.58465	1.0953	0.14485	0.352792
XLOC_031152	XLOC_031152	MAP1LC3A	chr20:34546853-34560345	A549_24h_CTRL	24h_3uM_C1305	OK	4.40813	13.2157	2.99803	1.58402	3.08546	5e-05	0.000766025
XLOC_026671	XLOC_026671	TRAPPC6A	chr19:45071499-45305283	A549_24h_CTRL	24h_3uM_C1305	OK	13.4127	40.1844	2.996	1.58303	1.27494	0.15845	0.373856
XLOC_018238	XLOC_018238	RP11-35O15.1	chr15:98646950-98647371	A549_24h_CTRL	24h_3uM_C1305	OK	0.502168	1.50314	2.9933	1.58174	0.814067	0.1541	0.367717
XLOC_030111	XLOC_030111	CXCR4	chr2:136114348-136118165	A549_24h_CTRL	24h_3uM_C1305	OK	0.227871	0.681353	2.99008	1.58018	1.70082	0.00375	0.0254782
XLOC_051754	XLOC_051754	STOM	chr9:121338987-121500027	A549_24h_CTRL	24h_3uM_C1305	OK	15.9719	47.7244	2.98802	1.57919	3.40252	5e-05	0.000766025
XLOC_017948	XLOC_017948	C15orf59	chr15:73735430-73770613	A549_24h_CTRL	24h_3uM_C1305	OK	0.352921	1.05433	2.98744	1.5789	1.31059	0.0132	0.0655901
XLOC_011276	XLOC_011276	RPH3A	chr12:112570379-112898881	A549_24h_CTRL	24h_3uM_C1305	OK	0.19053	0.569008	2.98645	1.57843	0.434654	0.00305	0.0217458
XLOC_025527	XLOC_025527	CTD-2616J11.16	chr19:51331535-51344117	A549_24h_CTRL	24h_3uM_C1305	OK	0.84387	2.51982	2.98603	1.57823	0.444012	0.40715	0.653348
XLOC_044840	XLOC_044840	CAHM	chr6:163413064-163413960	A549_24h_CTRL	24h_3uM_C1305	OK	0.394163	1.17472	2.98029	1.57546	1.94263	0.01205	0.0611555
XLOC_041673	XLOC_041673	RP11-436H11.1	chr5:124808827-124809233	A549_24h_CTRL	24h_3uM_C1305	OK	0.74865	2.23114	2.98022	1.57542	1.3868	0.0515	0.175112
XLOC_027260	XLOC_027260	TRIM54	chr2:27282391-27308445	A549_24h_CTRL	24h_3uM_C1305	OK	0.427565	1.27413	2.97997	1.57529	1.28595	0.0368	0.137549
XLOC_006184	XLOC_006184	CCDC3	chr10:12896624-13138308	A549_24h_CTRL	24h_3uM_C1305	OK	0.565929	1.6861	2.97935	1.57499	0.938788	0.2148	0.45347
XLOC_011516	XLOC_011516	RP13-977J11.8	chr12:132190212-132190997	A549_24h_CTRL	24h_3uM_C1305	OK	0.349694	1.04121	2.97749	1.57409	1.04461	0.15075	0.362307
XLOC_025644	XLOC_025644	CACNG7	chr19:53909334-53943941	A549_24h_CTRL	24h_3uM_C1305	OK	0.402669	1.1982	2.97565	1.5732	1.20684	0.0191	0.0862076
XLOC_053871	XLOC_053871	LL0XNC01-116E7.2	chrX:103917410-103966712	A549_24h_CTRL	24h_3uM_C1305	OK	0.382574	1.13833	2.97545	1.57311	0.994673	0.2322	0.476073
XLOC_007787	XLOC_007787	AP000442.1	chr11:59616428-59668980	A549_24h_CTRL	24h_3uM_C1305	OK	0.307413	0.914589	2.97511	1.57294	0.189054	0.282	0.532157
XLOC_021855	XLOC_021855	GAA	chr17:80101555-80119879	A549_24h_CTRL	24h_3uM_C1305	OK	37.6307	111.848	2.97225	1.57155	3.51754	5e-05	0.000766025
XLOC_037570	XLOC_037570	SHROOM3	chr4:76435099-76801964	A549_24h_CTRL	24h_3uM_C1305	OK	0.354364	1.05323	2.97217	1.57152	1.00985	0.00435	0.0286812
XLOC_044926	XLOC_044926	PSMG3-AS1	chr7:1567329-1589626	A549_24h_CTRL	24h_3uM_C1305	OK	2.13797	6.35324	2.97162	1.57125	1.01072	0.0219	0.0945553
XLOC_015624	XLOC_015624	RP11-454L9.2	chr14:55366391-55411858	A549_24h_CTRL	24h_3uM_C1305	OK	0.503269	1.49373	2.96805	1.56952	0.368179	0.5902	0.796181
XLOC_010627	XLOC_010627	RP11-579D7.4	chr12:48789146-48790535	A549_24h_CTRL	24h_3uM_C1305	OK	0.279812	0.830442	2.96786	1.56942	0.879593	0.2486	0.494747
XLOC_021391	XLOC_021391	ACBD4	chr17:45023339-45144181	A549_24h_CTRL	24h_3uM_C1305	OK	8.00696	23.7566	2.96699	1.569	0.797404	0.05185	0.176058
XLOC_032587	XLOC_032587	TEKT4P2	chr21:9068360-9129752	A549_24h_CTRL	24h_3uM_C1305	OK	0.412343	1.22289	2.96571	1.56838	2.07985	0.0016	0.0132342
XLOC_002379	XLOC_002379	NTPCR	chr1:232950604-233295727	A549_24h_CTRL	24h_3uM_C1305	OK	44.1647	130.778	2.96114	1.56615	3.19048	5e-05	0.000766025
XLOC_017826	XLOC_017826	RPS27L	chr15:63121799-63158021	A549_24h_CTRL	24h_3uM_C1305	OK	120.438	356.269	2.95811	1.56468	3.66641	5e-05	0.000766025
XLOC_012541	XLOC_012541	RP11-181C3.1	chr12:98485543-98503855	A549_24h_CTRL	24h_3uM_C1305	OK	1.02678	3.03568	2.9565	1.56389	0.920408	0.1433	0.350175
XLOC_002661	XLOC_002661	GPR153	chr1:6247345-6260975	A549_24h_CTRL	24h_3uM_C1305	OK	0.884505	2.61444	2.95582	1.56356	3.30931	5e-05	0.000766025
XLOC_028844	XLOC_028844	ALPP	chr2:232378533-232382889	A549_24h_CTRL	24h_3uM_C1305	OK	0.240591	0.710211	2.95194	1.56167	1.50671	0.0237	0.100326
XLOC_039686	XLOC_039686	IL7R	chr5:35852694-35879603	A549_24h_CTRL	24h_3uM_C1305	OK	0.302215	0.892119	2.95193	1.56166	0.757167	0.02035	0.090028
XLOC_013775	XLOC_013775	FOXO1	chr13:40079105-40666597	A549_24h_CTRL	24h_3uM_C1305	OK	1.72638	5.09322	2.95023	1.56082	0.698036	0.1368	0.340163
XLOC_031885	XLOC_031885	TGM2	chr20:38033545-38166578	A549_24h_CTRL	24h_3uM_C1305	OK	31.3377	92.405	2.94868	1.56007	3.72599	5e-05	0.000766025
XLOC_051974	XLOC_051974	PNPLA7	chr9:137459952-137550534	A549_24h_CTRL	24h_3uM_C1305	OK	0.451077	1.32881	2.94586	1.5587	2.24039	0.00015	0.00195785
XLOC_041322	XLOC_041322	CTD-2376I4.2	chr5:72955205-72955699	A549_24h_CTRL	24h_3uM_C1305	OK	0.230686	0.679488	2.94551	1.55852	0.802428	0.15355	0.36688
XLOC_025995	XLOC_025995	RAB11B-AS1	chr19:8363288-8404434	A549_24h_CTRL	24h_3uM_C1305	OK	1.41437	4.16373	2.94388	1.55772	0.482151	0.45125	0.69249
XLOC_049576	XLOC_049576	BAALC-AS1	chr8:103121031-103332866	A549_24h_CTRL	24h_3uM_C1305	OK	0.448447	1.31839	2.9399	1.55576	0.491413	0.0643	0.203458
XLOC_000675	XLOC_000675	RP5-994D16.3	chr1:42678734-42681659	A549_24h_CTRL	24h_3uM_C1305	OK	0.246352	0.723792	2.93804	1.55485	1.30013	0.2252	0.467685
XLOC_010599	XLOC_010599	SLC48A1	chr12:47706084-47837898	A549_24h_CTRL	24h_3uM_C1305	OK	25.7003	75.4628	2.93626	1.55398	2.37666	5e-05	0.000766025
XLOC_049777	XLOC_049777	RP11-10J21.4	chr8:141207165-141308305	A549_24h_CTRL	24h_3uM_C1305	OK	0.248247	0.728262	2.93362	1.55268	0.257106	0.5518	0.769333
XLOC_041240	XLOC_041240	CTC-436P18.3	chr5:61157708-61264929	A549_24h_CTRL	24h_3uM_C1305	OK	0.573437	1.68074	2.93099	1.55139	0.456815	0.36205	0.607599
XLOC_032148	XLOC_032148	ZBTB46	chr20:63743665-63831244	A549_24h_CTRL	24h_3uM_C1305	OK	0.965905	2.83034	2.93025	1.55102	1.89711	0.0004	0.0043527
XLOC_021970	XLOC_021970	RTN4RL1	chr17:1934676-2025345	A549_24h_CTRL	24h_3uM_C1305	OK	5.40127	15.7928	2.9239	1.54789	4.0948	5e-05	0.000766025
XLOC_027229	XLOC_027229	DNAJC27-AS1	chr2:24943635-25039694	A549_24h_CTRL	24h_3uM_C1305	OK	2.20852	6.4567	2.92354	1.54772	0.656279	0.2724	0.521799
XLOC_007570	XLOC_007570	CTD-2609K8.3	chr11:44065924-44084222	A549_24h_CTRL	24h_3uM_C1305	OK	0.255169	0.744708	2.91849	1.54522	0.274694	0.5426	0.762644
XLOC_030100	XLOC_030100	TMEM163	chr2:134455758-134719000	A549_24h_CTRL	24h_3uM_C1305	OK	0.183602	0.535687	2.91765	1.54481	1.90228	0.00695	0.0409791
XLOC_020721	XLOC_020721	KCTD11	chr17:7351888-7354944	A549_24h_CTRL	24h_3uM_C1305	OK	7.86037	22.9324	2.91747	1.54472	3.94943	5e-05	0.000766025
XLOC_021395	XLOC_021395	MAP3K14-AS1	chr17:45190930-45317040	A549_24h_CTRL	24h_3uM_C1305	OK	2.00414	5.84295	2.91544	1.54372	0.317121	0.12505	0.319249
XLOC_043403	XLOC_043403	ULBP2	chr6:149941999-149949235	A549_24h_CTRL	24h_3uM_C1305	OK	1.15861	3.37722	2.91489	1.54344	2.82019	0.0001	0.0014089
XLOC_027279	XLOC_027279	PLB1	chr2:28457144-28664540	A549_24h_CTRL	24h_3uM_C1305	OK	0.56699	1.65227	2.91411	1.54305	1.27126	0.0105	0.0554887
XLOC_014175	XLOC_014175	ADPRHL1	chr13:113399609-113453524	A549_24h_CTRL	24h_3uM_C1305	OK	7.75294	22.584	2.91296	1.54248	3.1997	5e-05	0.000766025
XLOC_005790	XLOC_005790	GOLGA7B	chr10:97850238-98030828	A549_24h_CTRL	24h_3uM_C1305	OK	3.90739	11.3793	2.91225	1.54214	3.06699	5e-05	0.000766025
XLOC_025447	XLOC_025447	BAX	chr19:48954814-48961798	A549_24h_CTRL	24h_3uM_C1305	OK	198.228	577.12	2.91139	1.54171	2.91314	5e-05	0.000766025
XLOC_026261	XLOC_026261	GMIP	chr19:19629475-19643667	A549_24h_CTRL	24h_3uM_C1305	OK	3.65511	10.6362	2.90995	1.54099	2.21406	0.0005	0.00523205
XLOC_021256	XLOC_021256	TCAP	chr17:39664186-39666555	A549_24h_CTRL	24h_3uM_C1305	OK	0.670737	1.95028	2.90767	1.53986	2.33251	0.0001	0.0014089
XLOC_025811	XLOC_025811	AC005775.2	chr19:489175-519654	A549_24h_CTRL	24h_3uM_C1305	OK	0.241297	0.701432	2.90692	1.53949	0.456095	0.6065	0.804604
XLOC_045499	XLOC_045499	VPS37D	chr7:73667824-73672112	A549_24h_CTRL	24h_3uM_C1305	OK	1.23538	3.58857	2.90483	1.53846	2.93387	5e-05	0.000766025
XLOC_024938	XLOC_024938	AC005932.1	chr19:18899513-18946831	A549_24h_CTRL	24h_3uM_C1305	OK	0.244671	0.710693	2.90469	1.53838	0.194766	0.39765	0.644283
XLOC_051749	XLOC_051749	TRAF1	chr9:120902392-120929173	A549_24h_CTRL	24h_3uM_C1305	OK	4.74604	13.7847	2.90446	1.53827	3.99642	5e-05	0.000766025
XLOC_020615	XLOC_020615	SERPINF2	chr17:1742835-1755268	A549_24h_CTRL	24h_3uM_C1305	OK	1.13378	3.29286	2.90432	1.5382	2.89021	5e-05	0.000766025
XLOC_054080	XLOC_054080	FAM127C	chrX:135020503-135022529	A549_24h_CTRL	24h_3uM_C1305	OK	0.994972	2.88783	2.90242	1.53726	2.95695	5e-05	0.000766025
XLOC_007318	XLOC_007318	TMEM9B-AS1	chr11:8947293-8977527	A549_24h_CTRL	24h_3uM_C1305	OK	2.50838	7.27317	2.89955	1.53583	0.897471	0.10145	0.278095
XLOC_022651	XLOC_022651	KRTAP4-1	chr17:41184101-41185342	A549_24h_CTRL	24h_3uM_C1305	OK	0.60125	1.74305	2.89904	1.53557	1.82277	0.00245	0.0185076
XLOC_027255	XLOC_027255	ABHD1	chr2:27123788-27134675	A549_24h_CTRL	24h_3uM_C1305	OK	1.38287	4.00192	2.89392	1.53303	0.421482	0.13045	0.329098
XLOC_050082	XLOC_050082	RP11-195F19.9	chr9:34638132-34681298	A549_24h_CTRL	24h_3uM_C1305	OK	3.27071	9.45749	2.89157	1.53186	1.055	0.1209	0.312721
XLOC_054143	XLOC_054143	SPANXC	chrX:141241462-141242496	A549_24h_CTRL	24h_3uM_C1305	OK	1.47459	4.26336	2.89122	1.53167	1.87686	0.01275	0.0638497
XLOC_012757	XLOC_012757	RPL29P24	chr12:120503273-120577594	A549_24h_CTRL	24h_3uM_C1305	OK	0.271486	0.78405	2.88799	1.53007	0.131754	0.48425	0.720454
XLOC_029108	XLOC_029108	HS1BP3	chr2:20560447-20651089	A549_24h_CTRL	24h_3uM_C1305	OK	21.2694	61.373	2.88551	1.52883	3.6301	5e-05	0.000766025
XLOC_024806	XLOC_024806	NANOS3	chr19:13862062-13880757	A549_24h_CTRL	24h_3uM_C1305	OK	0.513274	1.48038	2.88419	1.52817	0.932801	0.04125	0.148781
XLOC_054269	XLOC_054269	F8	chrX:154835787-155060303	A549_24h_CTRL	24h_3uM_C1305	OK	2.05467	5.92553	2.88393	1.52804	1.11982	0.05655	0.186678
XLOC_044086	XLOC_044086	RP1-20C7.6	chr6:43021644-43034405	A549_24h_CTRL	24h_3uM_C1305	OK	0.384567	1.10861	2.88275	1.52744	0.238136	0.46995	0.709358
XLOC_012068	XLOC_012068	NCKAP5L	chr12:49791145-49843129	A549_24h_CTRL	24h_3uM_C1305	OK	3.57163	10.2936	2.88205	1.52709	3.4297	5e-05	0.000766025
XLOC_044939	XLOC_044939	TTYH3	chr7:2631950-2664802	A549_24h_CTRL	24h_3uM_C1305	OK	49.5238	142.677	2.88098	1.52656	3.00146	5e-05	0.000766025
XLOC_023310	XLOC_023310	RFNG	chr17:82047901-82057470	A549_24h_CTRL	24h_3uM_C1305	OK	35.1043	101.134	2.88096	1.52655	0.962933	0.06345	0.201635
XLOC_017889	XLOC_017889	RP11-502I4.3	chr15:67541071-67542604	A549_24h_CTRL	24h_3uM_C1305	OK	0.317293	0.913819	2.88005	1.5261	2.17713	0.0034	0.0236794
XLOC_005703	XLOC_005703	FAS	chr10:88879733-89015785	A549_24h_CTRL	24h_3uM_C1305	OK	2.0341	5.85221	2.87705	1.52459	0.992144	0.09655	0.269633
XLOC_018388	XLOC_018388	MIR940	chr16:2253115-2273418	A549_24h_CTRL	24h_3uM_C1305	OK	2.30318	6.62424	2.87613	1.52413	0.295762	0.22775	0.470752
XLOC_046397	XLOC_046397	ICA1	chr7:8113183-8344516	A549_24h_CTRL	24h_3uM_C1305	OK	4.53395	13.0321	2.87434	1.52323	1.4484	0.0229	0.0979537
XLOC_048653	XLOC_048653	MROH1	chr8:144148015-144261940	A549_24h_CTRL	24h_3uM_C1305	OK	7.50234	21.5458	2.87188	1.522	2.35865	0.00035	0.00392464
XLOC_047400	XLOC_047400	KLRG2	chr7:139452689-139483712	A549_24h_CTRL	24h_3uM_C1305	OK	0.618984	1.77759	2.87179	1.52195	2.47348	0.00015	0.00195785
XLOC_007903	XLOC_007903	PPP2R5B	chr11:64917552-64935888	A549_24h_CTRL	24h_3uM_C1305	OK	2.27511	6.52183	2.8666	1.51934	2.39283	5e-05	0.000766025
XLOC_050788	XLOC_050788	RP11-492E3.2	chr9:129575408-129584556	A549_24h_CTRL	24h_3uM_C1305	OK	2.72841	7.82114	2.86656	1.51932	3.47608	5e-05	0.000766025
XLOC_044510	XLOC_044510	RP11-367G18.1	chr6:113623534-113650074	A549_24h_CTRL	24h_3uM_C1305	OK	0.184028	0.527193	2.86474	1.5184	0.757261	0.28635	0.536583
XLOC_010011	XLOC_010011	USP2	chr11:119355214-119381726	A549_24h_CTRL	24h_3uM_C1305	OK	0.292307	0.83686	2.86295	1.5175	1.23538	0.0078	0.0445632
XLOC_011289	XLOC_011289	SDSL	chr12:113392444-113438276	A549_24h_CTRL	24h_3uM_C1305	OK	16.4912	47.062	2.85376	1.51286	3.58318	5e-05	0.000766025
XLOC_007153	XLOC_007153	MUC5B	chr11:1223065-1262172	A549_24h_CTRL	24h_3uM_C1305	OK	0.244449	0.696004	2.84724	1.50957	0.697438	0.139	0.343545
XLOC_033924	XLOC_033924	RFPL3S	chr22:32354884-32385631	A549_24h_CTRL	24h_3uM_C1305	OK	0.596445	1.69806	2.84697	1.50943	1.33008	0.0224	0.0962625
XLOC_008174	XLOC_008174	RPS28P7	chr11:81879850-82718082	A549_24h_CTRL	24h_3uM_C1305	OK	3.97755	11.3037	2.84188	1.50685	1.34606	0.05935	0.192766
XLOC_051885	XLOC_051885	RALGDS	chr9:133097719-133149334	A549_24h_CTRL	24h_3uM_C1305	OK	13.3056	37.7999	2.8409	1.50635	2.52542	5e-05	0.000766025
XLOC_050906	XLOC_050906	UAP1L1	chr9:137077500-137084539	A549_24h_CTRL	24h_3uM_C1305	OK	5.26536	14.9483	2.83899	1.50538	3.84209	5e-05	0.000766025
XLOC_023202	XLOC_023202	RHBDF2	chr17:76470890-76501790	A549_24h_CTRL	24h_3uM_C1305	OK	60.5212	171.728	2.83749	1.50462	2.92637	5e-05	0.000766025
XLOC_007851	XLOC_007851	ROM1	chr11:62602217-62615120	A549_24h_CTRL	24h_3uM_C1305	OK	2.2684	6.4309	2.83499	1.50334	0.89354	0.18105	0.407385
XLOC_035157	XLOC_035157	CHST2	chr3:143119330-143131893	A549_24h_CTRL	24h_3uM_C1305	OK	0.608336	1.72455	2.83486	1.50328	2.31147	5e-05	0.000766025
XLOC_004071	XLOC_004071	DCST2	chr1:155002629-155033781	A549_24h_CTRL	24h_3uM_C1305	OK	0.434811	1.23194	2.83328	1.50247	0.414942	0.279	0.529152
XLOC_039245	XLOC_039245	CTSO	chr4:155924117-155953917	A549_24h_CTRL	24h_3uM_C1305	OK	0.205727	0.582843	2.83309	1.50238	2.32059	0.00145	0.012248
XLOC_034519	XLOC_034519	KLHDC8B	chr3:49171610-49176486	A549_24h_CTRL	24h_3uM_C1305	OK	3.15379	8.92259	2.82916	1.50038	2.49487	0.0002	0.0025146
XLOC_032141	XLOC_032141	PTK6	chr20:63528000-63537370	A549_24h_CTRL	24h_3uM_C1305	OK	1.63802	4.6314	2.82744	1.49949	3.18867	5e-05	0.000766025
XLOC_031816	XLOC_031816	RP5-1125A11.7	chr20:33983051-34112332	A549_24h_CTRL	24h_3uM_C1305	OK	0.282592	0.798328	2.82502	1.49826	0.345062	0.51385	0.742217
XLOC_000543	XLOC_000543	FAM167B	chr1:32247232-32248856	A549_24h_CTRL	24h_3uM_C1305	OK	0.365645	1.03156	2.82121	1.49631	1.80513	0.01435	0.069567
XLOC_004031	XLOC_004031	S100A2	chr1:153561107-153567890	A549_24h_CTRL	24h_3uM_C1305	OK	20.2442	57.0578	2.81848	1.49492	3.20953	5e-05	0.000766025
XLOC_020591	XLOC_020591	RP11-1260E13.2	chr17:212388-386254	A549_24h_CTRL	24h_3uM_C1305	OK	0.311238	0.876613	2.81654	1.49392	0.331933	0.5034	0.734618
XLOC_022515	XLOC_022515	MMP28	chr17:35574794-35868891	A549_24h_CTRL	24h_3uM_C1305	OK	0.627426	1.76633	2.8152	1.49324	0.0938379	0.2293	0.472628
XLOC_008493	XLOC_008493	NLRX1	chr11:119166567-119184016	A549_24h_CTRL	24h_3uM_C1305	OK	9.27763	26.1183	2.81519	1.49323	2.70844	5e-05	0.000766025
XLOC_018169	XLOC_018169	RP11-617F23.1	chr15:90001391-90082207	A549_24h_CTRL	24h_3uM_C1305	OK	2.00748	5.64898	2.81397	1.4926	1.43793	0.0552	0.18358
XLOC_020702	XLOC_020702	C17orf100	chr17:6651717-6713567	A549_24h_CTRL	24h_3uM_C1305	OK	1.64535	4.62507	2.81099	1.49108	1.7578	0.0014	0.0119146
XLOC_000285	XLOC_000285	SLC25A34	chr1:15684331-15749896	A549_24h_CTRL	24h_3uM_C1305	OK	0.303005	0.850804	2.80789	1.48949	0.280526	0.2502	0.496621
XLOC_026260	XLOC_026260	LPAR2	chr19:19623667-19628930	A549_24h_CTRL	24h_3uM_C1305	OK	4.20763	11.8076	2.80624	1.48863	2.20089	0.00035	0.00392464
XLOC_003021	XLOC_003021	RP4-622L5.7	chr1:32200385-32208687	A549_24h_CTRL	24h_3uM_C1305	OK	0.485938	1.36266	2.80418	1.48758	0.640758	0.49315	0.726646
XLOC_032459	XLOC_032459	MX1	chr21:41420303-41459214	A549_24h_CTRL	24h_3uM_C1305	OK	0.627581	1.75906	2.80292	1.48693	1.23259	0.00125	0.0108962
XLOC_019934	XLOC_019934	FAM57B	chr16:30023333-30052978	A549_24h_CTRL	24h_3uM_C1305	OK	0.528284	1.47875	2.79916	1.48499	1.59031	0.00135	0.0115693
XLOC_003183	XLOC_003183	TMEM53	chr1:44405193-44674555	A549_24h_CTRL	24h_3uM_C1305	OK	4.6913	13.1241	2.79754	1.48415	1.13381	0.07435	0.224813
XLOC_050736	XLOC_050736	ZNF79	chr9:127424373-127445372	A549_24h_CTRL	24h_3uM_C1305	OK	2.17902	6.09415	2.79674	1.48375	3.14342	5e-05	0.000766025
XLOC_005786	XLOC_005786	HOGA1,PI4K2A,RP11-548K23.11	chr10:97584322-97676434	A549_24h_CTRL	24h_3uM_C1305	OK	25.5538	71.3959	2.79394	1.48231	3.30457	5e-05	0.000766025
XLOC_027024	XLOC_027024	CTC-444N24.6	chr19:57267219-57294469	A549_24h_CTRL	24h_3uM_C1305	OK	0.226868	0.633829	2.79382	1.48224	0.538164	0.3475	0.594774
XLOC_025373	XLOC_025373	PPM1N	chr19:45485288-45502510	A549_24h_CTRL	24h_3uM_C1305	OK	1.22499	3.42063	2.79237	1.4815	1.2801	0.0357	0.134876
XLOC_043399	XLOC_043399	RAET1E-AS1	chr6:149724314-149923121	A549_24h_CTRL	24h_3uM_C1305	OK	0.334262	0.932204	2.78884	1.47967	0.189244	0.3157	0.565456
XLOC_033418	XLOC_033418	CYTH4	chr22:37282026-37315345	A549_24h_CTRL	24h_3uM_C1305	OK	0.822628	2.29383	2.78842	1.47945	1.28897	0.0016	0.0132342
XLOC_010654	XLOC_010654	BCDIN3D-AS1	chr12:49791145-49843129	A549_24h_CTRL	24h_3uM_C1305	OK	0.314344	0.875744	2.78594	1.47816	0.460721	0.23875	0.483643
XLOC_027049	XLOC_027049	ZNF837	chr19:58367617-58381060	A549_24h_CTRL	24h_3uM_C1305	OK	0.980888	2.73249	2.78573	1.47805	2.82659	5e-05	0.000766025
XLOC_009335	XLOC_009335	FADS3	chr11:61873518-61892051	A549_24h_CTRL	24h_3uM_C1305	OK	38.4614	107.114	2.78497	1.47767	2.6343	5e-05	0.000766025
XLOC_032897	XLOC_032897	HSF2BP	chr21:43529191-43659493	A549_24h_CTRL	24h_3uM_C1305	OK	0.232296	0.646715	2.78401	1.47717	1.35919	0.02735	0.110899
XLOC_017173	XLOC_017173	ZNF774	chr15:90352244-90369146	A549_24h_CTRL	24h_3uM_C1305	OK	1.75051	4.87324	2.7839	1.47711	0.853377	0.1418	0.347954
XLOC_007279	XLOC_007279	SMPD1	chr11:6390430-6394998	A549_24h_CTRL	24h_3uM_C1305	OK	11.9445	33.2377	2.78268	1.47648	2.5745	5e-05	0.000766025
XLOC_006900	XLOC_006900	CUEDC2	chr10:102423244-102432661	A549_24h_CTRL	24h_3uM_C1305	OK	53.595	148.943	2.77905	1.47459	3.68834	5e-05	0.000766025
XLOC_023103	XLOC_023103	WIPI1	chr17:68259181-68763882	A549_24h_CTRL	24h_3uM_C1305	OK	5.30343	14.7335	2.77811	1.47411	0.896513	0.1562	0.371044
XLOC_010795	XLOC_010795	TMEM198B	chr12:55743279-55842966	A549_24h_CTRL	24h_3uM_C1305	OK	5.63882	15.6496	2.77533	1.47266	0.923012	0.02245	0.0963929
XLOC_050892	XLOC_050892	C9orf172,MAMDC4,PHPT1	chr9:136844414-136860799	A549_24h_CTRL	24h_3uM_C1305	OK	103.89	288.277	2.77483	1.4724	3.7536	5e-05	0.000766025
XLOC_022767	XLOC_022767	ITGA2B	chr17:44372179-44389505	A549_24h_CTRL	24h_3uM_C1305	OK	0.782381	2.16921	2.77257	1.47123	1.25527	0.00435	0.0286812
XLOC_027847	XLOC_027847	LINC01125	chr2:97664216-97703064	A549_24h_CTRL	24h_3uM_C1305	OK	1.55804	4.31218	2.7677	1.46868	1.50978	5e-05	0.000766025
XLOC_013025	XLOC_013025	RP11-380N8.7	chr13:26094723-26222654	A549_24h_CTRL	24h_3uM_C1305	OK	0.193591	0.53557	2.7665	1.46806	0.317115	0.5559	0.771608
XLOC_019989	XLOC_019989	RP11-452L6.5	chr16:31456710-31467166	A549_24h_CTRL	24h_3uM_C1305	OK	2.54554	7.04004	2.76564	1.46761	2.2799	0.0006	0.00603814
XLOC_014952	XLOC_014952	FOXN3-AS1	chr14:89124870-89954777	A549_24h_CTRL	24h_3uM_C1305	OK	1.39001	3.843	2.76473	1.46714	0.927298	0.14215	0.348522
XLOC_022613	XLOC_022613	TNS4	chr17:40475827-40501597	A549_24h_CTRL	24h_3uM_C1305	OK	37.2737	102.978	2.76275	1.46611	3.03903	5e-05	0.000766025
XLOC_019580	XLOC_019580	HCFC1R1	chr16:3022619-3039133	A549_24h_CTRL	24h_3uM_C1305	OK	52.7185	145.64	2.7626	1.46603	2.84371	5e-05	0.000766025
XLOC_022490	XLOC_022490	CCT6B	chr17:34927858-35121522	A549_24h_CTRL	24h_3uM_C1305	OK	0.19135	0.52858	2.76237	1.46591	0.172129	0.275	0.525276
XLOC_024310	XLOC_024310	TCF4	chr18:55222197-55664787	A549_24h_CTRL	24h_3uM_C1305	OK	1.45047	4.00528	2.76137	1.46538	1.06474	5e-05	0.000766025
XLOC_022872	XLOC_022872	RP11-501C14.5	chr17:48995265-49055650	A549_24h_CTRL	24h_3uM_C1305	OK	2.15863	5.96063	2.7613	1.46535	0.276018	0.4922	0.726276
XLOC_004496	XLOC_004496	LINC00862	chr1:200253418-200483604	A549_24h_CTRL	24h_3uM_C1305	OK	0.292994	0.808841	2.76061	1.46499	0.550147	0.2462	0.4923
XLOC_022444	XLOC_022444	RP11-848P1.5	chr17:31008496-31382116	A549_24h_CTRL	24h_3uM_C1305	OK	1.38746	3.82996	2.76041	1.46488	0.40617	0.45495	0.695053
XLOC_010693	XLOC_010693	NR4A1	chr12:52022831-52059507	A549_24h_CTRL	24h_3uM_C1305	OK	2.84859	7.86194	2.75994	1.46464	2.6028	5e-05	0.000766025
XLOC_022036	XLOC_022036	RP11-81A22.5	chr17:4801158-4807013	A549_24h_CTRL	24h_3uM_C1305	OK	0.555399	1.53233	2.75897	1.46413	1.20634	0.27795	0.52817
XLOC_029814	XLOC_029814	KIAA1211L	chr2:98793845-98936259	A549_24h_CTRL	24h_3uM_C1305	OK	0.41479	1.14389	2.75776	1.4635	1.08397	0.0155	0.0735438
XLOC_012814	XLOC_012814	RP11-380L11.4	chr12:123762187-124316024	A549_24h_CTRL	24h_3uM_C1305	OK	0.44328	1.222	2.75672	1.46296	0.224356	0.46995	0.709358
XLOC_042645	XLOC_042645	RP11-140K17.3	chr6:34587287-34697470	A549_24h_CTRL	24h_3uM_C1305	OK	2.14085	5.90042	2.75611	1.46264	0.324924	0.4009	0.647625
XLOC_031525	XLOC_031525	PCED1A	chr20:2835313-3039076	A549_24h_CTRL	24h_3uM_C1305	OK	12.2925	33.8741	2.75567	1.46241	1.43803	0.0213	0.092781
XLOC_031256	XLOC_031256	WISP2	chr20:44656450-44810338	A549_24h_CTRL	24h_3uM_C1305	OK	7.59335	20.9101	2.75374	1.46139	2.91013	0.0001	0.0014089
XLOC_007569	XLOC_007569	ACCS	chr11:44065924-44084222	A549_24h_CTRL	24h_3uM_C1305	OK	15.4578	42.5648	2.75361	1.46132	2.3309	0.0031	0.0220489
XLOC_011571	XLOC_011571	DCP1B	chr12:1946053-2941140	A549_24h_CTRL	24h_3uM_C1305	OK	4.29843	11.8309	2.75238	1.46068	0.459966	0.1924	0.422855
XLOC_000318	XLOC_000318	RP11-380J14.1	chr1:17189782-17201733	A549_24h_CTRL	24h_3uM_C1305	OK	0.199983	0.55027	2.75158	1.46027	1.12864	0.0366	0.136976
XLOC_000356	XLOC_000356	CDA	chr1:20588947-20618908	A549_24h_CTRL	24h_3uM_C1305	OK	2.08583	5.73445	2.74924	1.45904	2.61788	5e-05	0.000766025
XLOC_003366	XLOC_003366	FOXD3-AS1	chr1:63320883-63325126	A549_24h_CTRL	24h_3uM_C1305	OK	3.1113	8.54307	2.74582	1.45724	1.90891	0.00455	0.0296283
XLOC_019853	XLOC_019853	LCMT1-AS1	chr16:25085591-25111555	A549_24h_CTRL	24h_3uM_C1305	OK	0.357151	0.980345	2.7449	1.45676	0.756607	0.1428	0.349534
XLOC_033453	XLOC_033453	APOBEC3F,APOBEC3G	chr22:39040603-39087743	A549_24h_CTRL	24h_3uM_C1305	OK	3.2467	8.90521	2.74285	1.45568	2.28762	0.00025	0.00302445
XLOC_011594	XLOC_011594	RP11-264F23.1	chr12:4307762-4354593	A549_24h_CTRL	24h_3uM_C1305	OK	0.215333	0.589687	2.73849	1.45338	0.28137	0.55165	0.769333
XLOC_000357	XLOC_000357	PINK1	chr1:20633454-20661544	A549_24h_CTRL	24h_3uM_C1305	OK	11.096	30.3792	2.73785	1.45304	1.62438	0.01675	0.0782145
XLOC_039462	XLOC_039462	CTD-2228K2.7	chr5:473235-524332	A549_24h_CTRL	24h_3uM_C1305	OK	6.98602	19.123	2.73732	1.45276	2.26478	0.00065	0.00645746
XLOC_005814	XLOC_005814	SEMA4G	chr10:100969457-100994401	A549_24h_CTRL	24h_3uM_C1305	OK	3.03107	8.286	2.73369	1.45085	0.800975	0.08125	0.238962
XLOC_031333	XLOC_031333	CEBPB	chr20:50184597-50192689	A549_24h_CTRL	24h_3uM_C1305	OK	24.6941	67.4477	2.73133	1.4496	4.24119	5e-05	0.000766025
XLOC_003101	XLOC_003101	RHBDL2	chr1:38838197-38941799	A549_24h_CTRL	24h_3uM_C1305	OK	0.853458	2.32932	2.72927	1.44852	0.700316	0.2603	0.508336
XLOC_028875	XLOC_028875	TRPM8	chr2:233917397-234019522	A549_24h_CTRL	24h_3uM_C1305	OK	0.307157	0.837031	2.72509	1.4463	0.731137	0.02105	0.0920461
XLOC_044002	XLOC_044002	TEAD3	chr6:35473596-35497076	A549_24h_CTRL	24h_3uM_C1305	OK	3.46019	9.42932	2.72509	1.4463	3.18294	5e-05	0.000766025
XLOC_000429	XLOC_000429	MAN1C1	chr1:25617467-25786207	A549_24h_CTRL	24h_3uM_C1305	OK	0.271823	0.740604	2.72458	1.44603	1.25543	0.00645	0.0386974
XLOC_004068	XLOC_004068	PBXIP1	chr1:154944075-154956123	A549_24h_CTRL	24h_3uM_C1305	OK	7.83487	21.3316	2.72265	1.44501	3.02743	5e-05	0.000766025
XLOC_047668	XLOC_047668	MSRA	chr8:10054267-10428891	A549_24h_CTRL	24h_3uM_C1305	OK	0.210499	0.572859	2.72143	1.44437	0.298241	0.55265	0.769861
XLOC_029938	XLOC_029938	DDX11L2	chr2:113588549-113601261	A549_24h_CTRL	24h_3uM_C1305	OK	0.724866	1.97157	2.71991	1.44356	2.24637	0.00145	0.012248
XLOC_000701	XLOC_000701	ARTN	chr1:43933319-43937241	A549_24h_CTRL	24h_3uM_C1305	OK	0.406146	1.10443	2.71929	1.44324	0.923138	0.01045	0.0554034
XLOC_010614	XLOC_010614	CCDC184	chr12:48183583-48185926	A549_24h_CTRL	24h_3uM_C1305	OK	0.626454	1.70206	2.71698	1.442	2.65126	0.0002	0.0025146
XLOC_025457	XLOC_025457	CTB-60B18.18	chr19:49054274-49065076	A549_24h_CTRL	24h_3uM_C1305	OK	0.559207	1.51929	2.71687	1.44194	0.957953	0.1847	0.412834
XLOC_002617	XLOC_002617	TMEM52	chr1:1917589-1919273	A549_24h_CTRL	24h_3uM_C1305	OK	0.790925	2.14529	2.71238	1.43956	1.72243	0.00265	0.0195667
XLOC_007952	XLOC_007952	TMEM151A	chr11:66291869-66296664	A549_24h_CTRL	24h_3uM_C1305	OK	0.61306	1.66139	2.71	1.43829	2.67291	0.0001	0.0014089
XLOC_019413	XLOC_019413	ZFPM1	chr16:88453316-88537016	A549_24h_CTRL	24h_3uM_C1305	OK	2.28025	6.17594	2.70845	1.43747	1.95121	5e-05	0.000766025
XLOC_009408	XLOC_009408	ATG2A	chr11:64894545-64917248	A549_24h_CTRL	24h_3uM_C1305	OK	8.21028	22.2333	2.70798	1.43722	3.58705	5e-05	0.000766025
XLOC_032150	XLOC_032150	RP4-591C20.9	chr20:63861211-63864293	A549_24h_CTRL	24h_3uM_C1305	OK	3.72059	10.0723	2.70718	1.43679	3.53978	5e-05	0.000766025
XLOC_038307	XLOC_038307	AC141928.1	chr4:3758747-3763390	A549_24h_CTRL	24h_3uM_C1305	OK	0.222124	0.600528	2.70357	1.43487	2.53167	0.0004	0.0043527
XLOC_022669	XLOC_022669	KRT19	chr17:41523616-41528308	A549_24h_CTRL	24h_3uM_C1305	OK	26.6344	71.9973	2.70317	1.43465	3.17757	5e-05	0.000766025
XLOC_027378	XLOC_027378	AC010883.5	chr2:43229572-43596046	A549_24h_CTRL	24h_3uM_C1305	OK	1.12419	3.03804	2.70243	1.43425	0.300938	0.5369	0.758676
XLOC_029476	XLOC_029476	RP11-420C9.1	chr2:65203570-65203813	A549_24h_CTRL	24h_3uM_C1305	OK	0.583926	1.57792	2.70226	1.43417	1.60759	0.4968	0.729906
XLOC_046902	XLOC_046902	CLDN3	chr7:73768996-73770270	A549_24h_CTRL	24h_3uM_C1305	OK	0.7925	2.14091	2.70146	1.43374	2.42407	0.0009	0.00829725
XLOC_000202	XLOC_000202	NMNAT1	chr1:9922112-9985501	A549_24h_CTRL	24h_3uM_C1305	OK	4.30092	11.6175	2.70117	1.43359	1.38343	0.01765	0.0814356
XLOC_047564	XLOC_047564	PTPRN2	chr7:157539055-158587788	A549_24h_CTRL	24h_3uM_C1305	OK	0.778527	2.10125	2.69901	1.43243	1.85722	0.0034	0.0236794
XLOC_012242	XLOC_012242	MYO1A,TAC3	chr12:57009999-57051198	A549_24h_CTRL	24h_3uM_C1305	OK	0.44448	1.19849	2.69639	1.43103	0.960842	0.0038	0.0256875
XLOC_021402	XLOC_021402	DND1P1	chr17:45585870-45586929	A549_24h_CTRL	24h_3uM_C1305	OK	0.454962	1.22602	2.69477	1.43016	1.97209	0.00675	0.0400727
XLOC_042641	XLOC_042641	RP11-513I15.6	chr6:34246379-34426125	A549_24h_CTRL	24h_3uM_C1305	OK	1.21188	3.26553	2.6946	1.43007	0.24532	0.13985	0.344735
XLOC_042100	XLOC_042100	SNCB	chr5:176620083-176630556	A549_24h_CTRL	24h_3uM_C1305	OK	0.351087	0.945991	2.69446	1.43	0.969986	0.01325	0.0656834
XLOC_005368	XLOC_005368	ANXA8L1	chr10:46369112-46537864	A549_24h_CTRL	24h_3uM_C1305	OK	6.46555	17.4188	2.69409	1.4298	2.67002	5e-05	0.000766025
XLOC_049740	XLOC_049740	NDRG1	chr8:133237170-133302022	A549_24h_CTRL	24h_3uM_C1305	OK	120.468	324.517	2.6938	1.42965	2.96792	5e-05	0.000766025
XLOC_015397	XLOC_015397	CBLN3	chr14:24426531-24442905	A549_24h_CTRL	24h_3uM_C1305	OK	1.02912	2.77225	2.69381	1.42964	0.566716	0.3541	0.600901
XLOC_020614	XLOC_020614	WDR81	chr17:1711492-1738599	A549_24h_CTRL	24h_3uM_C1305	OK	16.5638	44.5314	2.68848	1.42679	1.90562	0.0001	0.0014089
XLOC_007849	XLOC_007849	RP11-864I4.4	chr11:62433541-62556235	A549_24h_CTRL	24h_3uM_C1305	OK	0.555821	1.49374	2.68745	1.42624	0.0514216	0.4896	0.725044
XLOC_008730	XLOC_008730	FAM86GP	chr11:3410351-3422496	A549_24h_CTRL	24h_3uM_C1305	OK	0.219934	0.590995	2.68715	1.42607	1.35587	0.0487	0.168352
XLOC_031541	XLOC_031541	RP11-119B16.2	chr20:3888238-4015582	A549_24h_CTRL	24h_3uM_C1305	OK	5.39444	14.4929	2.68664	1.4258	0.641394	0.46185	0.701808
XLOC_048595	XLOC_048595	ERICD	chr8:140636280-140638283	A549_24h_CTRL	24h_3uM_C1305	OK	0.985573	2.64764	2.6864	1.42567	2.75605	5e-05	0.000766025
XLOC_030005	XLOC_030005	LIMS2	chr2:127638380-127681786	A549_24h_CTRL	24h_3uM_C1305	OK	1.37455	3.69203	2.68599	1.42545	2.20687	0.0001	0.0014089
XLOC_047829	XLOC_047829	PTK2B	chr8:27311481-27459391	A549_24h_CTRL	24h_3uM_C1305	OK	2.68592	7.21371	2.68575	1.42532	1.51401	0.0027	0.0198364
XLOC_035930	XLOC_035930	ARIH2OS	chr3:48917787-49023495	A549_24h_CTRL	24h_3uM_C1305	OK	0.239269	0.642581	2.6856	1.42525	0.16393	0.4462	0.688761
XLOC_015726	XLOC_015726	TMEM229B	chr14:67447083-67600287	A549_24h_CTRL	24h_3uM_C1305	OK	0.507547	1.363	2.68547	1.42517	0.524416	0.11845	0.308225
XLOC_021250	XLOC_021250	CTB-131K11.1	chr17:39252643-39451286	A549_24h_CTRL	24h_3uM_C1305	OK	0.624941	1.6752	2.68057	1.42254	0.334854	0.61805	0.811156
XLOC_003012	XLOC_003012	COL16A1	chr1:31617685-31704319	A549_24h_CTRL	24h_3uM_C1305	OK	4.58943	12.3015	2.6804	1.42244	0.678594	0.0438	0.155615
XLOC_025471	XLOC_025471	FCGRT	chr19:49506815-49526333	A549_24h_CTRL	24h_3uM_C1305	OK	12.9325	34.6482	2.67916	1.42179	2.96331	5e-05	0.000766025
XLOC_031004	XLOC_031004	RP1-122P22.2	chr20:19756389-19809675	A549_24h_CTRL	24h_3uM_C1305	OK	0.48338	1.2947	2.67843	1.42139	0.915244	0.11025	0.294007
XLOC_052135	XLOC_052135	SAT1	chrX:23783172-23786226	A549_24h_CTRL	24h_3uM_C1305	OK	90.7428	242.935	2.67718	1.42071	3.81427	5e-05	0.000766025
XLOC_024508	XLOC_024508	ABCA7	chr19:1040100-1065572	A549_24h_CTRL	24h_3uM_C1305	OK	11.9728	31.9888	2.67179	1.41781	1.86563	0.00385	0.025954
XLOC_028735	XLOC_028735	CDK5R2	chr2:218944628-218962162	A549_24h_CTRL	24h_3uM_C1305	OK	0.933611	2.49192	2.66912	1.41637	2.72223	0.0001	0.0014089
XLOC_026465	XLOC_026465	CLIP3	chr19:36014507-36054762	A549_24h_CTRL	24h_3uM_C1305	OK	0.679658	1.81389	2.66883	1.4162	0.559274	0.0975	0.271257
XLOC_012904	XLOC_012904	RP11-417L19.4	chr12:131924735-131945896	A549_24h_CTRL	24h_3uM_C1305	OK	0.764216	2.03938	2.66859	1.41608	0.24667	0.55345	0.770241
XLOC_004614	XLOC_004614	LAMB3	chr1:209614869-209652466	A549_24h_CTRL	24h_3uM_C1305	OK	26.4716	70.603	2.66712	1.41528	2.81266	5e-05	0.000766025
XLOC_029935	XLOC_029935	PAX8	chr2:113211521-113278950	A549_24h_CTRL	24h_3uM_C1305	OK	0.943164	2.51412	2.66562	1.41447	1.352	0.0124	0.0624582
XLOC_050844	XLOC_050844	ADAMTS13	chr9:133376366-133459402	A549_24h_CTRL	24h_3uM_C1305	OK	0.767687	2.04593	2.66506	1.41416	0.607282	0.169	0.390243
XLOC_053311	XLOC_053311	RP13-314C10.5	chrX:23772991-23782956	A549_24h_CTRL	24h_3uM_C1305	OK	0.427486	1.13854	2.66334	1.41324	1.43459	0.0364	0.136574
XLOC_008680	XLOC_008680	CEND1	chr11:787103-790123	A549_24h_CTRL	24h_3uM_C1305	OK	2.23474	5.95179	2.6633	1.41322	2.4098	0.00015	0.00195785
XLOC_012126	XLOC_012126	KRT5	chr12:52514574-52520687	A549_24h_CTRL	24h_3uM_C1305	OK	0.306834	0.816553	2.66122	1.41209	0.676559	0.0195	0.0873171
XLOC_032133	XLOC_032133	HAR1B	chr20:63095492-63104386	A549_24h_CTRL	24h_3uM_C1305	OK	0.313927	0.835279	2.66074	1.41183	1.13216	0.0498	0.17103
XLOC_032006	XLOC_032006	SNAP23P1	chr20:49038356-49038602	A549_24h_CTRL	24h_3uM_C1305	OK	0.571238	1.5192	2.65949	1.41115	1.14994	0.52355	0.748804
XLOC_002054	XLOC_002054	RP11-92G12.3	chr1:200623895-200694250	A549_24h_CTRL	24h_3uM_C1305	OK	0.21563	0.573189	2.65821	1.41045	0.369835	0.55195	0.769466
XLOC_001711	XLOC_001711	KLHDC9	chr1:161098360-161100346	A549_24h_CTRL	24h_3uM_C1305	OK	0.951721	2.52939	2.6577	1.41018	1.64939	0.00165	0.0135488
XLOC_021884	XLOC_021884	RP13-766D20.2	chr17:81509970-81527776	A549_24h_CTRL	24h_3uM_C1305	OK	0.605497	1.60899	2.6573	1.40997	0.0280471	0.3866	0.632435
XLOC_052015	XLOC_052015	GYG2	chrX:2828787-2882818	A549_24h_CTRL	24h_3uM_C1305	OK	1.35026	3.58221	2.65298	1.40761	2.05629	0.0004	0.0043527
XLOC_001634	XLOC_001634	AL365181.1	chr1:156594486-156601496	A549_24h_CTRL	24h_3uM_C1305	OK	0.26479	0.702383	2.6526	1.40741	0.486982	0.445	0.688068
XLOC_027278	XLOC_027278	RP11-373D23.3	chr2:28425944-28426719	A549_24h_CTRL	24h_3uM_C1305	OK	1.63767	4.34291	2.65188	1.40702	2.46179	0.0005	0.00523205
XLOC_021501	XLOC_021501	ABCC3	chr17:50634776-50692252	A549_24h_CTRL	24h_3uM_C1305	OK	197.802	524.347	2.65087	1.40647	2.10024	0.00275	0.0200835
XLOC_042512	XLOC_042512	HLA-J	chr6:30001010-30064909	A549_24h_CTRL	24h_3uM_C1305	OK	0.478668	1.26861	2.65029	1.40615	0.659374	0.27575	0.52608
XLOC_045446	XLOC_045446	GS1-124K5.4	chr7:66493705-66495474	A549_24h_CTRL	24h_3uM_C1305	OK	6.0492	16.0315	2.65019	1.40609	2.63318	0.00015	0.00195785
XLOC_001592	XLOC_001592	ZBTB7B	chr1:155002629-155033781	A549_24h_CTRL	24h_3uM_C1305	OK	12.7898	33.8748	2.64858	1.40522	1.19124	0.0041	0.0273513
XLOC_009581	XLOC_009581	UCP2	chr11:73974666-73983307	A549_24h_CTRL	24h_3uM_C1305	OK	64.0173	169.482	2.64744	1.4046	3.99813	5e-05	0.000766025
XLOC_008828	XLOC_008828	TRIM3	chr11:6448612-6474459	A549_24h_CTRL	24h_3uM_C1305	OK	14.4158	38.1389	2.64563	1.40361	1.80011	0.0073	0.0424982
XLOC_051734	XLOC_051734	RPL10P3,SNORA70C	chr9:116425224-117415070	A549_24h_CTRL	24h_3uM_C1305	OK	0.958198	2.53452	2.64509	1.40332	0.342847	0.495	0.728206
XLOC_025065	XLOC_025065	PLEKHF1	chr19:29665055-29675457	A549_24h_CTRL	24h_3uM_C1305	OK	6.36917	16.8452	2.6448	1.40316	2.75175	5e-05	0.000766025
XLOC_006839	XLOC_006839	MORN4	chr10:97584322-97676434	A549_24h_CTRL	24h_3uM_C1305	OK	5.67914	15.009	2.64283	1.40208	0.762649	0.0688	0.213116
XLOC_016955	XLOC_016955	PML	chr15:73994672-74047812	A549_24h_CTRL	24h_3uM_C1305	OK	17.669	46.6942	2.64272	1.40202	2.58422	5e-05	0.000766025
XLOC_031370	XLOC_031370	FAM210B	chr20:56358914-56368663	A549_24h_CTRL	24h_3uM_C1305	OK	4.34047	11.4581	2.63983	1.40044	3.22468	5e-05	0.000766025
XLOC_021785	XLOC_021785	RP11-552F3.9	chr17:75874160-75879546	A549_24h_CTRL	24h_3uM_C1305	OK	0.291012	0.768145	2.63956	1.4003	0.387273	0.5719	0.783478
XLOC_004125	XLOC_004125	SH2D2A	chr1:156806242-156881850	A549_24h_CTRL	24h_3uM_C1305	OK	0.559955	1.47673	2.63723	1.39902	1.17947	0.02675	0.109491
XLOC_041329	XLOC_041329	ANKRA2	chr5:73552334-73583377	A549_24h_CTRL	24h_3uM_C1305	OK	6.71404	17.6953	2.63557	1.39811	1.4022	0.0592	0.192449
XLOC_007333	XLOC_007333	AMPD3	chr11:10308312-10507579	A549_24h_CTRL	24h_3uM_C1305	OK	4.31017	11.3497	2.63324	1.39683	1.98126	0.00065	0.00645746
XLOC_018415	XLOC_018415	KREMEN2	chr16:2963943-2980539	A549_24h_CTRL	24h_3uM_C1305	OK	1.52396	4.01253	2.63296	1.39669	0.647209	0.25905	0.506776
XLOC_050704	XLOC_050704	RP11-121A14.3	chr9:124257605-124353307	A549_24h_CTRL	24h_3uM_C1305	OK	0.884635	2.32884	2.63254	1.39646	0.191107	0.49155	0.726105
XLOC_021491	XLOC_021491	TMEM92	chr17:50271405-50281485	A549_24h_CTRL	24h_3uM_C1305	OK	7.03238	18.5121	2.63241	1.39639	2.23369	0.00035	0.00392464
XLOC_007923	XLOC_007923	CMB9-22P13.1	chr11:65455257-65466720	A549_24h_CTRL	24h_3uM_C1305	OK	7.02128	18.4642	2.62975	1.39492	1.11804	0.0787	0.23328
XLOC_018307	XLOC_018307	Z97634.3	chr16:370772-392960	A549_24h_CTRL	24h_3uM_C1305	OK	0.659124	1.73333	2.62975	1.39492	0.38957	0.38675	0.632469
XLOC_014428	XLOC_014428	RP11-66N24.3	chr14:23511759-23578800	A549_24h_CTRL	24h_3uM_C1305	OK	1.03663	2.72395	2.6277	1.39379	0.910957	0.1643	0.38257
XLOC_033749	XLOC_033749	YPEL1	chr22:21652269-21735834	A549_24h_CTRL	24h_3uM_C1305	OK	0.558956	1.46853	2.62727	1.39357	0.360986	0.35335	0.600251
XLOC_033025	XLOC_033025	AC000095.12,DGCR5	chr22:18970513-19031242	A549_24h_CTRL	24h_3uM_C1305	OK	3.05117	7.99845	2.62144	1.39036	2.03071	0.00165	0.0135488
XLOC_020575	XLOC_020575	RP11-368I7.4	chr16:89680736-89701705	A549_24h_CTRL	24h_3uM_C1305	OK	0.750059	1.96604	2.62118	1.39022	0.41858	0.6289	0.8163
XLOC_034138	XLOC_034138	CITF22-49E9.3	chr22:49933197-49934074	A549_24h_CTRL	24h_3uM_C1305	OK	0.320671	0.84046	2.62094	1.39008	1.49812	0.03765	0.139312
XLOC_028353	XLOC_028353	GAD1	chr2:170813212-170861151	A549_24h_CTRL	24h_3uM_C1305	OK	0.653269	1.71183	2.62041	1.38979	1.19613	0.00095	0.00867671
XLOC_033561	XLOC_033561	RP3-439F8.1	chr22:46541494-46548196	A549_24h_CTRL	24h_3uM_C1305	OK	0.478428	1.25352	2.62008	1.38961	2.58124	0.0003	0.00349162
XLOC_018419	XLOC_018419	CLDN9	chr16:3012455-3014505	A549_24h_CTRL	24h_3uM_C1305	OK	0.523716	1.37181	2.61938	1.38922	2.43736	0.00115	0.010212
XLOC_048085	XLOC_048085	FAM110B	chr8:57994508-58204279	A549_24h_CTRL	24h_3uM_C1305	OK	0.888378	2.32636	2.61866	1.38883	0.898741	0.0446	0.157545
XLOC_020601	XLOC_020601	RP11-676J12.9	chr17:795305-795794	A549_24h_CTRL	24h_3uM_C1305	OK	0.301665	0.78679	2.60816	1.38303	0.851609	0.26115	0.509192
XLOC_026067	XLOC_026067	CTD-2342J14.6	chr19:11368122-11376951	A549_24h_CTRL	24h_3uM_C1305	OK	0.360499	0.940238	2.60816	1.38303	0.806363	0.23615	0.481023
XLOC_025155	XLOC_025155	UPK1A	chr19:35666515-35678483	A549_24h_CTRL	24h_3uM_C1305	OK	0.349289	0.910379	2.60638	1.38205	1.54853	0.0111	0.0576659
XLOC_040571	XLOC_040571	NIPAL4	chr5:157260121-157575775	A549_24h_CTRL	24h_3uM_C1305	OK	2.93392	7.64674	2.60632	1.38201	0.984204	0.1232	0.316575
XLOC_014526	XLOC_014526	NUTF2P2	chr14:35819223-36067190	A549_24h_CTRL	24h_3uM_C1305	OK	0.472833	1.2315	2.60451	1.38101	0.469071	0.59355	0.798359
XLOC_021104	XLOC_021104	RAB11FIP4	chr17:31391623-31538217	A549_24h_CTRL	24h_3uM_C1305	OK	3.36763	8.76448	2.60257	1.37993	0.984891	0.06655	0.208206
XLOC_021043	XLOC_021043	NEK8	chr17:28719392-28743455	A549_24h_CTRL	24h_3uM_C1305	OK	3.46484	9.01632	2.60223	1.37975	0.728161	0.0534	0.179787
XLOC_003670	XLOC_003670	RP5-1065J22.8	chr1:109087970-109096934	A549_24h_CTRL	24h_3uM_C1305	OK	0.716637	1.86437	2.60155	1.37938	1.75029	0.0135	0.0664529
XLOC_000527	XLOC_000527	SERINC2	chr1:31409564-31434680	A549_24h_CTRL	24h_3uM_C1305	OK	10.9298	28.4008	2.59847	1.37767	3.64102	5e-05	0.000766025
XLOC_032934	XLOC_032934	SSR4P1	chr21:45070951-45226560	A549_24h_CTRL	24h_3uM_C1305	OK	1.07349	2.78825	2.59737	1.37705	0.753004	0.39165	0.636593
XLOC_017895	XLOC_017895	ITGA11	chr15:68296532-68432162	A549_24h_CTRL	24h_3uM_C1305	OK	0.325712	0.84554	2.59597	1.37627	0.748666	0.04335	0.154277
XLOC_029637	XLOC_029637	TMEM150A	chr2:85598547-85649282	A549_24h_CTRL	24h_3uM_C1305	OK	4.77367	12.385	2.59444	1.37543	0.752247	0.0745	0.224813
XLOC_015178	XLOC_015178	RP11-1017G21.6	chr14:101952415-101953063	A549_24h_CTRL	24h_3uM_C1305	OK	0.270335	0.701347	2.59436	1.37538	1.08951	0.11075	0.294859
XLOC_016929	XLOC_016929	NR2E3	chr15:71792637-71818259	A549_24h_CTRL	24h_3uM_C1305	OK	0.351057	0.910123	2.59252	1.37436	1.04371	0.074	0.223993
XLOC_042754	XLOC_042754	CUL9	chr6:43182174-43224587	A549_24h_CTRL	24h_3uM_C1305	OK	7.01801	18.1906	2.59199	1.37406	1.89564	0.00205	0.0160373
XLOC_005708	XLOC_005708	IFIT2	chr10:89213568-89414557	A549_24h_CTRL	24h_3uM_C1305	OK	0.452672	1.17321	2.59174	1.37393	0.405393	0.27905	0.529152
XLOC_000904	XLOC_000904	FOXD3	chr1:63320883-63325126	A549_24h_CTRL	24h_3uM_C1305	OK	0.467136	1.20873	2.58753	1.37158	1.50885	0.0251	0.104421
XLOC_049809	XLOC_049809	RP11-661A12.5	chr8:143541972-143549729	A549_24h_CTRL	24h_3uM_C1305	OK	3.48787	9.01392	2.58436	1.36981	2.37334	0.00075	0.00722188
XLOC_009446	XLOC_009446	CATSPER1	chr11:66016751-66026517	A549_24h_CTRL	24h_3uM_C1305	OK	5.60778	14.4677	2.57993	1.36733	2.54071	0.0002	0.0025146
XLOC_002891	XLOC_002891	TCEB3-AS1	chr1:23743154-23778287	A549_24h_CTRL	24h_3uM_C1305	OK	0.73465	1.89502	2.57949	1.36708	0.422275	0.43345	0.677317
XLOC_003038	XLOC_003038	RNF19B	chr1:32936444-32964685	A549_24h_CTRL	24h_3uM_C1305	OK	10.9301	28.1785	2.57806	1.36629	3.69156	5e-05	0.000766025
XLOC_020912	XLOC_020912	AC007952.5	chr17:19092973-19096837	A549_24h_CTRL	24h_3uM_C1305	OK	0.270327	0.696515	2.57656	1.36545	1.12524	0.08755	0.250973
XLOC_014831	XLOC_014831	PAPLN	chr14:73237496-73274640	A549_24h_CTRL	24h_3uM_C1305	OK	2.96341	7.63527	2.57651	1.36542	2.05329	0.00045	0.00479056
XLOC_015392	XLOC_015392	RABGGTA	chr14:24265537-24271739	A549_24h_CTRL	24h_3uM_C1305	OK	17.2595	44.4262	2.57401	1.36402	3.08996	5e-05	0.000766025
XLOC_016982	XLOC_016982	RP11-817O13.8	chr15:75346743-75455842	A549_24h_CTRL	24h_3uM_C1305	OK	1.84563	4.74773	2.57242	1.36313	0.528529	0.60665	0.804646
XLOC_015319	XLOC_015319	ZNF219	chr14:21016762-21104722	A549_24h_CTRL	24h_3uM_C1305	OK	18.6609	47.9977	2.5721	1.36294	2.0249	5e-05	0.000766025
XLOC_011652	XLOC_011652	SLC2A3	chr12:7919229-7936275	A549_24h_CTRL	24h_3uM_C1305	OK	2.83486	7.2892	2.57127	1.36248	2.31379	0.0001	0.0014089
XLOC_050794	XLOC_050794	USP20	chr9:129827289-129881838	A549_24h_CTRL	24h_3uM_C1305	OK	4.2153	10.8302	2.56926	1.36135	1.37301	0.0051	0.0323652
XLOC_014892	XLOC_014892	GSTZ1	chr14:77274955-77331597	A549_24h_CTRL	24h_3uM_C1305	OK	29.858	76.696	2.56869	1.36103	2.39446	0.00045	0.00479056
XLOC_005676	XLOC_005676	SNCG	chr10:86935539-87024732	A549_24h_CTRL	24h_3uM_C1305	OK	13.7229	35.2315	2.56735	1.36029	2.17017	0.00205	0.0160373
XLOC_016063	XLOC_016063	RP11-982M15.8	chr14:104661119-104665558	A549_24h_CTRL	24h_3uM_C1305	OK	0.328671	0.842927	2.56465	1.35876	2.42931	0.00015	0.00195785
XLOC_025782	XLOC_025782	CTD-2619J13.3	chr19:58345177-58366591	A549_24h_CTRL	24h_3uM_C1305	OK	0.316398	0.811114	2.56359	1.35816	0.523205	0.45245	0.693465
XLOC_016504	XLOC_016504	CHRNA7	chr15:31923437-32173018	A549_24h_CTRL	24h_3uM_C1305	OK	3.40229	8.71996	2.56297	1.35782	1.56279	0.0028	0.0202976
XLOC_029039	XLOC_029039	RP11-254F7.2	chr2:10039091-10040663	A549_24h_CTRL	24h_3uM_C1305	OK	0.55438	1.42034	2.56203	1.35729	2.19201	0.0025	0.0187316
XLOC_012594	XLOC_012594	RP11-818F20.5	chr12:104215778-104350305	A549_24h_CTRL	24h_3uM_C1305	OK	1.38337	3.54273	2.56094	1.35668	0.127228	0.43195	0.675978
XLOC_021481	XLOC_021481	DLX4	chr17:49968969-49974959	A549_24h_CTRL	24h_3uM_C1305	OK	3.17455	8.12837	2.56048	1.35641	2.21333	0.0007	0.00683428
XLOC_024890	XLOC_024890	OCEL1	chr19:17226203-17229219	A549_24h_CTRL	24h_3uM_C1305	OK	6.26478	16.0399	2.56033	1.35633	1.73806	0.00695	0.0409791
XLOC_045126	XLOC_045126	WIPF3	chr7:29806485-29917066	A549_24h_CTRL	24h_3uM_C1305	OK	0.351171	0.898782	2.55939	1.3558	2.50728	0.0001	0.0014089
XLOC_006855	XLOC_006855	RP11-483F11.7	chr10:99651988-99653905	A549_24h_CTRL	24h_3uM_C1305	OK	0.314593	0.804664	2.55779	1.3549	0.661239	0.50955	0.738542
XLOC_033739	XLOC_033739	GGT2	chr22:21167757-21325042	A549_24h_CTRL	24h_3uM_C1305	OK	0.414225	1.05757	2.55313	1.35226	2.13152	0.00105	0.00944359
XLOC_018414	XLOC_018414	FLYWCH1	chr16:2911936-2954276	A549_24h_CTRL	24h_3uM_C1305	OK	42.0478	107.19	2.54924	1.35006	2.96895	5e-05	0.000766025
XLOC_040934	XLOC_040934	CTD-2165H16.4	chr5:14661807-14664604	A549_24h_CTRL	24h_3uM_C1305	OK	0.21015	0.535541	2.54837	1.34957	0.80565	0.13145	0.330884
XLOC_023529	XLOC_023529	GATA6	chr18:22169442-22205229	A549_24h_CTRL	24h_3uM_C1305	OK	1.0878	2.76905	2.54555	1.34797	2.56681	0.00025	0.00302445
XLOC_027253	XLOC_027253	EMILIN1	chr2:27078566-27086408	A549_24h_CTRL	24h_3uM_C1305	OK	0.265376	0.675402	2.54508	1.34771	1.53298	0.02415	0.101618
XLOC_023923	XLOC_023923	TYMSOS	chr18:596987-712676	A549_24h_CTRL	24h_3uM_C1305	OK	3.73613	9.5036	2.5437	1.34693	0.510219	0.36215	0.607697
XLOC_045917	XLOC_045917	TPI1P2	chr7:129055222-129057239	A549_24h_CTRL	24h_3uM_C1305	OK	0.324382	0.82445	2.5416	1.34574	2.11803	0.0026	0.0192845
XLOC_033991	XLOC_033991	PLA2G6	chr22:38111494-38216511	A549_24h_CTRL	24h_3uM_C1305	OK	3.77696	9.59175	2.53954	1.34457	1.23819	0.0051	0.0323652
XLOC_009612	XLOC_009612	GDPD5	chr11:75434639-75525903	A549_24h_CTRL	24h_3uM_C1305	OK	6.08163	15.4408	2.53892	1.34422	1.88238	0.0011	0.00983321
XLOC_021508	XLOC_021508	TOB1-AS1	chr17:50862222-50910232	A549_24h_CTRL	24h_3uM_C1305	OK	0.470879	1.19521	2.53825	1.34384	0.369637	0.3358	0.584188
XLOC_009440	XLOC_009440	EFEMP2	chr11:65823021-65873592	A549_24h_CTRL	24h_3uM_C1305	OK	1.76691	4.48108	2.53611	1.34262	0.113652	0.0791	0.234277
XLOC_034011	XLOC_034011	PDGFB	chr22:39223358-39244751	A549_24h_CTRL	24h_3uM_C1305	OK	3.52437	8.93446	2.53505	1.34201	2.63708	5e-05	0.000766025
XLOC_043958	XLOC_043958	TAP1	chr6:32840716-32859585	A549_24h_CTRL	24h_3uM_C1305	OK	18.6695	47.1615	2.52613	1.33692	3.1355	5e-05	0.000766025
XLOC_016971	XLOC_016971	MPI	chr15:74890004-74907121	A549_24h_CTRL	24h_3uM_C1305	OK	29.5184	74.4063	2.52068	1.33381	2.15793	0.0025	0.0187316
XLOC_011850	XLOC_011850	TM7SF3	chr12:26971585-27014434	A549_24h_CTRL	24h_3uM_C1305	OK	74.3558	187.233	2.51807	1.33232	2.06507	0.0006	0.00603814
XLOC_001736	XLOC_001736	C1orf226,NOS1AP,RP11-565P22.6	chr1:162069773-162386818	A549_24h_CTRL	24h_3uM_C1305	OK	3.55279	8.9393	2.51614	1.33121	2.01021	0.00115	0.010212
XLOC_053704	XLOC_053704	RN7SL648P	chrX:73944323-74293574	A549_24h_CTRL	24h_3uM_C1305	OK	0.670398	1.68651	2.51568	1.33095	0.261145	0.627	0.815395
XLOC_026219	XLOC_026219	CTD-3131K8.2	chr19:17468768-17521288	A549_24h_CTRL	24h_3uM_C1305	OK	1.93043	4.85602	2.51551	1.33085	0.307536	0.2733	0.523046
XLOC_033504	XLOC_033504	SEPT3	chr22:41976271-41998221	A549_24h_CTRL	24h_3uM_C1305	OK	1.04121	2.61915	2.51549	1.33084	2.36007	5e-05	0.000766025
XLOC_032912	XLOC_032912	TRPM2-AS	chr21:44350162-44443081	A549_24h_CTRL	24h_3uM_C1305	OK	1.55077	3.90037	2.51512	1.33062	0.751476	0.32525	0.574524
XLOC_021167	XLOC_021167	SLFN5	chr17:35243035-35273655	A549_24h_CTRL	24h_3uM_C1305	OK	0.808678	2.03387	2.51506	1.33059	2.0061	0.00215	0.0166866
XLOC_053373	XLOC_053373	MID1IP1-AS1	chrX:38801431-38806537	A549_24h_CTRL	24h_3uM_C1305	OK	0.386961	0.972865	2.51412	1.33005	0.185333	0.545	0.764407
XLOC_008488	XLOC_008488	VPS11	chr11:119067373-119081978	A549_24h_CTRL	24h_3uM_C1305	OK	8.79765	22.1171	2.51398	1.32997	2.25501	0.00035	0.00392464
XLOC_000936	XLOC_000936	GADD45A	chr1:67685060-67688338	A549_24h_CTRL	24h_3uM_C1305	OK	12.3692	31.0885	2.51338	1.32962	3.31598	5e-05	0.000766025
XLOC_030170	XLOC_030170	TXNP5	chr2:149038106-149215262	A549_24h_CTRL	24h_3uM_C1305	OK	0.295702	0.742324	2.51038	1.3279	0.655607	0.30665	0.556444
XLOC_007494	XLOC_007494	TCP11L1	chr11:33039416-33191598	A549_24h_CTRL	24h_3uM_C1305	OK	16.1663	40.5737	2.50977	1.32756	1.5212	0.0209	0.0916351
XLOC_032930	XLOC_032930	LINC01547	chr21:44932813-44939913	A549_24h_CTRL	24h_3uM_C1305	OK	4.33482	10.8762	2.50903	1.32714	2.56397	0.0001	0.0014089
XLOC_048381	XLOC_048381	UBR5-AS1	chr8:102239393-102412841	A549_24h_CTRL	24h_3uM_C1305	OK	0.766723	1.92298	2.50805	1.32657	0.600516	0.2993	0.549451
XLOC_018786	XLOC_018786	FBXL19,ORAI3	chr16:30919318-30956511	A549_24h_CTRL	24h_3uM_C1305	OK	39.6313	99.1922	2.50288	1.32358	1.928	0.00295	0.0211455
XLOC_046323	XLOC_046323	RP11-1246C19.1	chr7:1464496-1467522	A549_24h_CTRL	24h_3uM_C1305	OK	2.20044	5.50606	2.50225	1.32323	3.00299	5e-05	0.000766025
XLOC_040524	XLOC_040524	SYNPO	chr5:150601079-150659220	A549_24h_CTRL	24h_3uM_C1305	OK	24.9523	62.4246	2.50176	1.32294	2.246	0.00035	0.00392464
XLOC_028043	XLOC_028043	AC009303.2	chr2:117859426-118055033	A549_24h_CTRL	24h_3uM_C1305	OK	0.616243	1.5413	2.50112	1.32258	0.637097	0.34295	0.590918
XLOC_008279	XLOC_008279	RP11-288E14.2	chr11:93478471-93543508	A549_24h_CTRL	24h_3uM_C1305	OK	0.690784	1.72701	2.50007	1.32197	0.487535	0.48375	0.720147
XLOC_033882	XLOC_033882	GATSL3,RP1-130H16.18,TBC1D10A	chr22:30285116-30327046	A549_24h_CTRL	24h_3uM_C1305	OK	12.7542	31.8845	2.49992	1.32188	2.26575	0.00065	0.00645746
XLOC_009483	XLOC_009483	TMEM134	chr11:67461709-67469272	A549_24h_CTRL	24h_3uM_C1305	OK	24.2415	60.5986	2.49979	1.32181	2.66142	0.00015	0.00195785
XLOC_035916	XLOC_035916	PLXNB1	chr3:48403853-48430051	A549_24h_CTRL	24h_3uM_C1305	OK	13.347	33.33	2.49719	1.3203	1.44731	0.00605	0.036899
XLOC_042497	XLOC_042497	HLA-F	chr6:29722774-29749049	A549_24h_CTRL	24h_3uM_C1305	OK	3.7838	9.44283	2.49559	1.31938	1.85892	0.00355	0.024458
XLOC_035529	XLOC_035529	MUC20P1	chr3:195614946-195620233	A549_24h_CTRL	24h_3uM_C1305	OK	0.313718	0.782506	2.4943	1.31863	1.88224	0.0092	0.0505228
XLOC_007915	XLOC_007915	SLC22A20	chr11:65213839-65242757	A549_24h_CTRL	24h_3uM_C1305	OK	1.38552	3.45296	2.49218	1.31741	1.65419	0.0091	0.0502171
XLOC_054251	XLOC_054251	CH17-340M24.3	chrX:154424379-154428479	A549_24h_CTRL	24h_3uM_C1305	OK	4.73497	11.7973	2.49153	1.31702	2.52951	0.0006	0.00603814
XLOC_047921	XLOC_047921	ADGRA2	chr8:37784190-37849904	A549_24h_CTRL	24h_3uM_C1305	OK	1.23539	3.07701	2.49072	1.31656	1.83646	0.00245	0.0185076
XLOC_015330	XLOC_015330	RN7SL650P	chr14:21385193-21456126	A549_24h_CTRL	24h_3uM_C1305	OK	0.669602	1.66689	2.48937	1.31578	0.120563	0.5389	0.759692
XLOC_023277	XLOC_023277	LINC00482	chr17:81303770-81309248	A549_24h_CTRL	24h_3uM_C1305	OK	0.644655	1.60455	2.48901	1.31556	1.16912	0.0305	0.120875
XLOC_025214	XLOC_025214	FAM98C	chr19:38403134-38426305	A549_24h_CTRL	24h_3uM_C1305	OK	26.5856	66.1198	2.48705	1.31444	2.0245	0.00305	0.0217458
XLOC_015177	XLOC_015177	RP11-1017G21.5	chr14:101948346-101949425	A549_24h_CTRL	24h_3uM_C1305	OK	0.522486	1.29924	2.48665	1.3142	1.88631	0.00815	0.0460624
XLOC_015957	XLOC_015957	IFI27L2	chr14:94127778-94130253	A549_24h_CTRL	24h_3uM_C1305	OK	15.536	38.6313	2.48657	1.31415	2.83229	5e-05	0.000766025
XLOC_016627	XLOC_016627	MAPKBP1	chr15:41774433-41827936	A549_24h_CTRL	24h_3uM_C1305	OK	3.40632	8.4623	2.48429	1.31284	0.805494	0.01665	0.077871
XLOC_021483	XLOC_021483	ITGA3	chr17:50055967-50090481	A549_24h_CTRL	24h_3uM_C1305	OK	581.38	1444.21	2.48411	1.31273	1.86196	0.00015	0.00195785
XLOC_002147	XLOC_002147	RP11-534L20.5	chr1:206503947-206504456	A549_24h_CTRL	24h_3uM_C1305	OK	0.374519	0.930175	2.48365	1.31246	1.14925	0.1269	0.322574
XLOC_022598	XLOC_022598	GSDMB	chr17:39904594-39919854	A549_24h_CTRL	24h_3uM_C1305	OK	2.98812	7.42015	2.48322	1.31221	1.56173	0.00655	0.0391537
XLOC_022791	XLOC_022791	CTD-2020K17.3	chr17:45190930-45317040	A549_24h_CTRL	24h_3uM_C1305	OK	1.4172	3.51788	2.48227	1.31166	0.167058	0.3039	0.553342
XLOC_036413	XLOC_036413	GATA2	chr3:128479426-128502348	A549_24h_CTRL	24h_3uM_C1305	OK	1.37667	3.41617	2.48147	1.3112	2.23781	0.00015	0.00195785
XLOC_035693	XLOC_035693	RFTN1	chr3:16265159-16514026	A549_24h_CTRL	24h_3uM_C1305	OK	3.2805	8.13972	2.48124	1.31106	1.50662	0.00505	0.0321449
XLOC_019437	XLOC_019437	AC137932.6	chr16:89267626-89490561	A549_24h_CTRL	24h_3uM_C1305	OK	2.00714	4.97671	2.4795	1.31005	0.45269	0.32235	0.572147
XLOC_024564	XLOC_024564	CELF5	chr19:3224702-3303003	A549_24h_CTRL	24h_3uM_C1305	OK	0.521813	1.29368	2.4792	1.30987	1.13327	0.0219	0.0945553
XLOC_000754	XLOC_000754	LINC00853	chr1:47067487-47180339	A549_24h_CTRL	24h_3uM_C1305	OK	0.443329	1.09895	2.47886	1.30968	1.23544	0.07685	0.229459
XLOC_051893	XLOC_051893	SURF1	chr9:133351754-133361169	A549_24h_CTRL	24h_3uM_C1305	OK	25.4143	62.967	2.47762	1.30896	2.5474	0.00045	0.00479056
XLOC_046588	XLOC_046588	SFRP4	chr7:37683795-38025695	A549_24h_CTRL	24h_3uM_C1305	OK	0.461615	1.14341	2.47698	1.30859	0.295543	0.37425	0.620295
XLOC_021965	XLOC_021965	TLCD2	chr17:1702789-1710438	A549_24h_CTRL	24h_3uM_C1305	OK	0.903201	2.23417	2.47361	1.30662	2.88223	5e-05	0.000766025
XLOC_024509	XLOC_024509	ARHGAP45	chr19:1065922-1095380	A549_24h_CTRL	24h_3uM_C1305	OK	0.828183	2.04787	2.47273	1.3061	0.273567	0.0943	0.26516
XLOC_031878	XLOC_031878	RP11-425M5.7	chr20:37492471-37527931	A549_24h_CTRL	24h_3uM_C1305	OK	1.63314	4.03804	2.47256	1.30601	0.343293	0.5796	0.787844
XLOC_045419	XLOC_045419	CCT6P3,RP11-460N20.3	chr7:65038353-65074713	A549_24h_CTRL	24h_3uM_C1305	OK	0.621674	1.53611	2.47093	1.30505	1.25688	0.0691	0.213776
XLOC_030665	XLOC_030665	CHPF	chr2:219538946-219550595	A549_24h_CTRL	24h_3uM_C1305	OK	21.9375	54.2047	2.47087	1.30502	3.34134	5e-05	0.000766025
XLOC_002824	XLOC_002824	PADI2	chr1:17066760-17119435	A549_24h_CTRL	24h_3uM_C1305	OK	1.2206	3.01332	2.46872	1.30376	2.52284	5e-05	0.000766025
XLOC_025828	XLOC_025828	CBARP	chr19:1177557-1238027	A549_24h_CTRL	24h_3uM_C1305	OK	1.29332	3.19074	2.46709	1.30282	0.459405	0.28405	0.534518
XLOC_044082	XLOC_044082	C6orf226	chr6:42890264-42890816	A549_24h_CTRL	24h_3uM_C1305	OK	6.65166	16.404	2.46615	1.30226	2.53364	0.0003	0.00349162
XLOC_002696	XLOC_002696	RP3-477M7.5	chr1:8907392-8907744	A549_24h_CTRL	24h_3uM_C1305	OK	0.903721	2.22847	2.46588	1.30211	1.1251	0.1037	0.282318
XLOC_026610	XLOC_026610	CNFN	chr19:42387018-42390287	A549_24h_CTRL	24h_3uM_C1305	OK	14.0632	34.6776	2.46584	1.30208	2.78974	5e-05	0.000766025
XLOC_042747	XLOC_042747	GNMT	chr6:42960757-42979220	A549_24h_CTRL	24h_3uM_C1305	OK	0.253208	0.624354	2.46578	1.30204	0.344431	0.64685	0.825959
XLOC_047345	XLOC_047345	LINC-PINT	chr7:130941759-131497694	A549_24h_CTRL	24h_3uM_C1305	OK	6.09028	15.0138	2.46521	1.3017	1.13138	0.07845	0.233008
XLOC_021347	XLOC_021347	CTD-3199J23.6,NBR2	chr17:43044294-43211689	A549_24h_CTRL	24h_3uM_C1305	OK	7.7406	19.0698	2.46361	1.30077	0.425539	0.3591	0.605339
XLOC_009568	XLOC_009568	ARAP1,STARD10	chr11:72685068-72794168	A549_24h_CTRL	24h_3uM_C1305	OK	82.9179	204.27	2.46352	1.30072	1.7086	0.0133	0.0658647
XLOC_030668	XLOC_030668	OBSL1	chr2:219550728-219575713	A549_24h_CTRL	24h_3uM_C1305	OK	25.9616	63.937	2.46275	1.30027	2.8071	5e-05	0.000766025
XLOC_031877	XLOC_031877	BLCAP	chr20:37492471-37527931	A549_24h_CTRL	24h_3uM_C1305	OK	29.4751	72.5748	2.46224	1.29997	2.7473	0.00015	0.00195785
XLOC_020654	XLOC_020654	CYB5D2	chr17:4143167-4263977	A549_24h_CTRL	24h_3uM_C1305	OK	9.38768	23.1129	2.46205	1.29986	1.11063	0.16045	0.376944
XLOC_020667	XLOC_020667	RP11-314A20.2	chr17:4669773-4705529	A549_24h_CTRL	24h_3uM_C1305	OK	1.81486	4.46796	2.46188	1.29976	0.265908	0.5334	0.756482
XLOC_026001	XLOC_026001	MYO1F	chr19:8520789-8577577	A549_24h_CTRL	24h_3uM_C1305	OK	0.331533	0.816134	2.4617	1.29965	0.493764	0.00525	0.0331457
XLOC_043921	XLOC_043921	VWA7	chr6:31739947-31777294	A549_24h_CTRL	24h_3uM_C1305	OK	0.729969	1.79683	2.46152	1.29954	0.538218	0.1548	0.368432
XLOC_051840	XLOC_051840	HMGA1P4	chr9:128663133-128663578	A549_24h_CTRL	24h_3uM_C1305	OK	2.41283	5.93743	2.46077	1.29911	1.68872	0.01905	0.086114
XLOC_031459	XLOC_031459	BIRC7	chr20:63235882-63240507	A549_24h_CTRL	24h_3uM_C1305	OK	1.82679	4.49294	2.45947	1.29834	2.28468	0.0009	0.00829725
XLOC_051966	XLOC_051966	RNF208	chr9:137220246-137221581	A549_24h_CTRL	24h_3uM_C1305	OK	1.42621	3.50555	2.45795	1.29746	2.33814	0.00025	0.00302445
XLOC_053488	XLOC_053488	KCND1	chrX:48961377-48971569	A549_24h_CTRL	24h_3uM_C1305	OK	1.5035	3.6947	2.4574	1.29713	1.6094	0.0007	0.00683428
XLOC_020288	XLOC_020288	ZDHHC1	chr16:67394418-67416833	A549_24h_CTRL	24h_3uM_C1305	OK	5.85615	14.3881	2.45692	1.29686	2.53365	0.0001	0.0014089
XLOC_011341	XLOC_011341	HSPB8	chr12:119178641-119221131	A549_24h_CTRL	24h_3uM_C1305	OK	14.3946	35.3587	2.45639	1.29654	3.33863	5e-05	0.000766025
XLOC_014411	XLOC_014411	LRP10	chr14:22871612-22881580	A549_24h_CTRL	24h_3uM_C1305	OK	51.0773	125.433	2.45575	1.29617	3.21076	5e-05	0.000766025
XLOC_030802	XLOC_030802	HES6	chr2:238231683-238300620	A549_24h_CTRL	24h_3uM_C1305	OK	5.76853	14.1582	2.45439	1.29537	1.68774	0.0053	0.033347
XLOC_050038	XLOC_050038	GVQW1,TOPORS-AS1	chr9:32540543-32573184	A549_24h_CTRL	24h_3uM_C1305	OK	6.99309	17.1491	2.45229	1.29413	0.721954	0.3402	0.588159
XLOC_042773	XLOC_042773	C6orf223	chr6:43995722-44077952	A549_24h_CTRL	24h_3uM_C1305	OK	0.254071	0.622916	2.45174	1.29381	1.06915	0.0745	0.224813
XLOC_012047	XLOC_012047	RND1	chr12:48857144-48865898	A549_24h_CTRL	24h_3uM_C1305	OK	1.17848	2.889	2.45146	1.29364	1.27533	0.01645	0.077009
XLOC_036902	XLOC_036902	LPP-AS2	chr3:188151205-188890671	A549_24h_CTRL	24h_3uM_C1305	OK	0.8343	2.0439	2.44984	1.29269	0.82075	0.15765	0.372918
XLOC_001616	XLOC_001616	SYT11	chr1:155859508-155885199	A549_24h_CTRL	24h_3uM_C1305	OK	0.397292	0.972994	2.44907	1.29223	2.51918	0.0002	0.0025146
XLOC_019417	XLOC_019417	SNAI3-AS1	chr16:88663297-88687186	A549_24h_CTRL	24h_3uM_C1305	OK	2.2143	5.42007	2.44776	1.29146	1.83851	0.00365	0.0249484
XLOC_006599	XLOC_006599	PSAP	chr10:71816297-71851375	A549_24h_CTRL	24h_3uM_C1305	OK	452.501	1106.48	2.44525	1.28998	2.04354	0.001	0.00905474
XLOC_045159	XLOC_045159	BBS9	chr7:33129243-33606068	A549_24h_CTRL	24h_3uM_C1305	OK	4.01759	9.82105	2.44451	1.28955	1.55997	0.011	0.0573285
XLOC_024560	XLOC_024560	AC005262.4	chr19:3130716-3131398	A549_24h_CTRL	24h_3uM_C1305	OK	0.428284	1.04623	2.44284	1.28856	0.658857	0.22715	0.470105
XLOC_010843	XLOC_010843	TSPAN31	chr12:57723760-57760407	A549_24h_CTRL	24h_3uM_C1305	OK	12.5152	30.5515	2.44115	1.28756	0.732764	0.1652	0.384058
XLOC_052724	XLOC_052724	LL0XNC01-250H12.3	chrX:103497522-103519489	A549_24h_CTRL	24h_3uM_C1305	OK	0.272029	0.663805	2.4402	1.287	0.971399	0.11275	0.298296
XLOC_022222	XLOC_022222	RP11-416I2.1	chr17:17011913-17014990	A549_24h_CTRL	24h_3uM_C1305	OK	0.685389	1.67139	2.4386	1.28606	2.47923	0.00035	0.00392464
XLOC_007281	XLOC_007281	DNHD1	chr11:6497259-6593758	A549_24h_CTRL	24h_3uM_C1305	OK	2.99271	7.29369	2.43715	1.2852	1.55496	0.00285	0.0205992
XLOC_035941	XLOC_035941	LAMB2	chr3:49121113-49133118	A549_24h_CTRL	24h_3uM_C1305	OK	69.6769	169.814	2.43716	1.2852	2.15207	0.0014	0.0119146
XLOC_033492	XLOC_033492	CTA-223H9.9	chr22:41430933-41431375	A549_24h_CTRL	24h_3uM_C1305	OK	0.283954	0.691988	2.43697	1.28509	0.785769	0.22975	0.473357
XLOC_017988	XLOC_017988	RP11-817O13.9	chr15:75346743-75455842	A549_24h_CTRL	24h_3uM_C1305	OK	0.69279	1.68801	2.43654	1.28484	0.126798	0.5001	0.732561
XLOC_050711	XLOC_050711	OLFML2A	chr9:124777157-124814885	A549_24h_CTRL	24h_3uM_C1305	OK	8.68286	21.1427	2.43499	1.28392	3.7816	5e-05	0.000766025
XLOC_003028	XLOC_003028	FAM229A	chr1:32351520-32364312	A549_24h_CTRL	24h_3uM_C1305	OK	2.09433	5.09877	2.43456	1.28366	2.03112	5e-05	0.000766025
XLOC_019881	XLOC_019881	NPIPB6	chr16:28342554-28363508	A549_24h_CTRL	24h_3uM_C1305	OK	0.248966	0.606032	2.4342	1.28344	1.39491	0.02025	0.0896934
XLOC_031497	XLOC_031497	NRSN2-AS1	chr20:320312-359660	A549_24h_CTRL	24h_3uM_C1305	OK	5.1645	12.5713	2.43418	1.28343	0.621365	0.4723	0.711592
XLOC_008670	XLOC_008670	HRAS	chr11:532241-537287	A549_24h_CTRL	24h_3uM_C1305	OK	100.329	244.152	2.43351	1.28304	2.2016	5e-05	0.000766025
XLOC_002625	XLOC_002625	RP4-740C4.5	chr1:2321252-2391707	A549_24h_CTRL	24h_3uM_C1305	OK	0.91583	2.2279	2.43266	1.28253	1.32264	0.05685	0.186956
XLOC_033888	XLOC_033888	SEC14L4	chr22:30475363-30505711	A549_24h_CTRL	24h_3uM_C1305	OK	4.32418	10.514	2.43144	1.28181	2.90002	5e-05	0.000766025
XLOC_030884	XLOC_030884	EBF4	chr20:2692877-2760108	A549_24h_CTRL	24h_3uM_C1305	OK	3.15861	7.67921	2.4312	1.28167	1.39253	0.02305	0.0983382
XLOC_041823	XLOC_041823	APBB3,SRA1	chr5:140401813-140594570	A549_24h_CTRL	24h_3uM_C1305	OK	56.8553	138.098	2.42894	1.28033	1.79325	0.0087	0.0483724
XLOC_002640	XLOC_002640	MEGF6	chr1:3489919-3611495	A549_24h_CTRL	24h_3uM_C1305	OK	24.9181	60.5045	2.42813	1.27985	1.85528	0.00335	0.0234198
XLOC_029562	XLOC_029562	C2orf81	chr2:74198561-74421662	A549_24h_CTRL	24h_3uM_C1305	OK	2.69957	6.55418	2.42786	1.27969	0.489717	0.41405	0.659105
XLOC_048909	XLOC_048909	NUDT18	chr8:22106871-22109419	A549_24h_CTRL	24h_3uM_C1305	OK	6.36795	15.4428	2.42508	1.27803	3.02398	5e-05	0.000766025
XLOC_015811	XLOC_015811	LTBP2	chr14:74498169-74612378	A549_24h_CTRL	24h_3uM_C1305	OK	10.4657	25.3799	2.42506	1.27802	2.00825	0.0014	0.0119146
XLOC_029340	XLOC_029340	RP11-15I20.1	chr2:46899274-47176601	A549_24h_CTRL	24h_3uM_C1305	OK	0.437452	1.06061	2.42452	1.2777	0.0529474	0.58345	0.790916
XLOC_045860	XLOC_045860	RPS26P31	chr7:122318424-122886759	A549_24h_CTRL	24h_3uM_C1305	OK	0.235884	0.571905	2.42452	1.2777	0.503875	0.4087	0.654765
XLOC_013401	XLOC_013401	KRT18P27	chr13:90230383-90231682	A549_24h_CTRL	24h_3uM_C1305	OK	0.220621	0.534357	2.42206	1.27624	1.39529	0.0392	0.143425
XLOC_007604	XLOC_007604	F2	chr11:46719179-46739506	A549_24h_CTRL	24h_3uM_C1305	OK	0.352157	0.85291	2.42196	1.27617	1.1206	0.03845	0.141419
XLOC_019031	XLOC_019031	MMP2	chr16:55389699-55506691	A549_24h_CTRL	24h_3uM_C1305	OK	9.6712	23.3755	2.41702	1.27323	1.6898	0.00785	0.044762
XLOC_021309	XLOC_021309	TTC25	chr17:41930634-41965651	A549_24h_CTRL	24h_3uM_C1305	OK	0.868909	2.09996	2.41678	1.27308	1.55286	0.00765	0.0439621
XLOC_022789	XLOC_022789	RP13-890H12.2	chr17:45148501-45171584	A549_24h_CTRL	24h_3uM_C1305	OK	0.645623	1.55931	2.4152	1.27214	0.379582	0.5739	0.784179
XLOC_000089	XLOC_000089	AGRN	chr1:1020122-1056118	A549_24h_CTRL	24h_3uM_C1305	OK	130.046	314.047	2.41489	1.27196	1.16682	0.0271	0.11028
XLOC_015485	XLOC_015485	NKX2-8	chr14:36320752-37173811	A549_24h_CTRL	24h_3uM_C1305	OK	0.501688	1.21042	2.41269	1.27064	0.869835	0.1991	0.432652
XLOC_051718	XLOC_051718	WHRN	chr9:114402079-114505450	A549_24h_CTRL	24h_3uM_C1305	OK	2.64642	6.38334	2.41207	1.27027	1.89867	0.0008	0.00760387
XLOC_022737	XLOC_022737	LINC00910,RNU2-4P	chr17:43369844-43389199	A549_24h_CTRL	24h_3uM_C1305	OK	1.50693	3.63475	2.41202	1.27024	1.43494	0.01475	0.0710384
XLOC_025136	XLOC_025136	LSR	chr19:35248329-35267964	A549_24h_CTRL	24h_3uM_C1305	OK	7.45892	17.9897	2.41184	1.27013	1.77078	0.001	0.00905474
XLOC_019179	XLOC_019179	CDH1	chr16:68737224-68835548	A549_24h_CTRL	24h_3uM_C1305	OK	6.60022	15.9186	2.41183	1.27012	0.901754	0.0852	0.246347
XLOC_027400	XLOC_027400	AC012354.8	chr2:44996412-44996873	A549_24h_CTRL	24h_3uM_C1305	OK	0.668677	1.61248	2.41145	1.2699	1.21347	0.07345	0.223062
XLOC_052327	XLOC_052327	WAS	chrX:48676595-48691427	A549_24h_CTRL	24h_3uM_C1305	OK	0.814401	1.96377	2.41131	1.26982	0.890204	0.0268	0.109513
XLOC_025312	XLOC_025312	MEGF8	chr19:42325608-42378769	A549_24h_CTRL	24h_3uM_C1305	OK	11.5308	27.7856	2.40969	1.26885	2.77833	5e-05	0.000766025
XLOC_011345	XLOC_011345	PRKAB1	chr12:119334711-119681630	A549_24h_CTRL	24h_3uM_C1305	OK	53.2382	128.263	2.40923	1.26857	1.40125	0.0326	0.126441
XLOC_050093	XLOC_050093	RUSC2	chr9:35490126-35563899	A549_24h_CTRL	24h_3uM_C1305	OK	18.8588	45.4297	2.40894	1.2684	3.98212	5e-05	0.000766025
XLOC_002949	XLOC_002949	SLC9A1	chr1:27098814-27166981	A549_24h_CTRL	24h_3uM_C1305	OK	9.40974	22.6649	2.40866	1.26823	1.87033	0.00365	0.0249484
XLOC_015227	XLOC_015227	ADSSL1	chr14:104724185-104747325	A549_24h_CTRL	24h_3uM_C1305	OK	4.29253	10.3356	2.40781	1.26772	1.64102	0.0065	0.0389339
XLOC_031528	XLOC_031528	RP5-1187M17.10	chr20:3162616-3173592	A549_24h_CTRL	24h_3uM_C1305	OK	1.29465	3.1171	2.40768	1.26764	2.79366	5e-05	0.000766025
XLOC_000876	XLOC_000876	FGGY	chr1:59296637-59810647	A549_24h_CTRL	24h_3uM_C1305	OK	6.15197	14.8	2.40573	1.26648	1.75932	0.0052	0.0328723
XLOC_024745	XLOC_024745	CNN1	chr19:11538716-11550323	A549_24h_CTRL	24h_3uM_C1305	OK	0.287506	0.691636	2.40564	1.26642	0.632158	0.04235	0.151893
XLOC_008903	XLOC_008903	DKK3	chr11:11963105-12009769	A549_24h_CTRL	24h_3uM_C1305	OK	12.8854	30.9864	2.40477	1.2659	2.36112	0.00015	0.00195785
XLOC_015608	XLOC_015608	BMP4	chr14:53949735-53958761	A549_24h_CTRL	24h_3uM_C1305	OK	1.07188	2.57672	2.40393	1.26539	1.44994	0.0073	0.0424982
XLOC_023244	XLOC_023244	RBFOX3	chr17:79089344-79516148	A549_24h_CTRL	24h_3uM_C1305	OK	2.46628	5.9252	2.40248	1.26453	1.16184	0.0218	0.0943449
XLOC_007347	XLOC_007347	RP13-631K18.3	chr11:12066928-12073014	A549_24h_CTRL	24h_3uM_C1305	OK	0.487881	1.17205	2.40233	1.26444	1.64078	0.02	0.0888265
XLOC_034213	XLOC_034213	CRELD1	chr3:9933821-9945413	A549_24h_CTRL	24h_3uM_C1305	OK	7.06322	16.9595	2.4011	1.26369	2.06838	0.00055	0.0056469
XLOC_019933	XLOC_019933	DOC2A	chr16:29992320-30023270	A549_24h_CTRL	24h_3uM_C1305	OK	4.75912	11.4248	2.40061	1.2634	0.632017	0.0838	0.243832
XLOC_012075	XLOC_012075	CERS5	chr12:50111978-50167533	A549_24h_CTRL	24h_3uM_C1305	OK	35.4795	85.168	2.40048	1.26332	2.12262	0.00115	0.010212
XLOC_021900	XLOC_021900	RP11-498C9.13	chr17:81932383-81947601	A549_24h_CTRL	24h_3uM_C1305	OK	0.278961	0.669623	2.40042	1.26329	0.146726	0.5883	0.795147
XLOC_012911	XLOC_012911	GALNT9	chr12:132196371-132329349	A549_24h_CTRL	24h_3uM_C1305	OK	13.6993	32.8668	2.39916	1.26253	2.38369	0.00025	0.00302445
XLOC_018804	XLOC_018804	ITGAM	chr16:31259989-31332892	A549_24h_CTRL	24h_3uM_C1305	OK	5.07798	12.1641	2.39546	1.2603	1.36921	0.02305	0.0983382
XLOC_030443	XLOC_030443	STAT4	chr2:191021525-191151596	A549_24h_CTRL	24h_3uM_C1305	OK	0.700336	1.67649	2.39384	1.25932	1.05097	0.0213	0.092781
XLOC_038193	XLOC_038193	RP11-326I11.3	chr4:184474801-184477304	A549_24h_CTRL	24h_3uM_C1305	OK	0.24465	0.584333	2.38844	1.25607	1.92952	0.00615	0.0373541
XLOC_005577	XLOC_005577	ZSWIM8	chr10:73785581-73811798	A549_24h_CTRL	24h_3uM_C1305	OK	33.6473	80.3434	2.38781	1.25569	1.38898	0.0531	0.179064
XLOC_012154	XLOC_012154	MAP3K12	chr12:53441604-53500063	A549_24h_CTRL	24h_3uM_C1305	OK	8.5964	20.5241	2.38752	1.25551	0.478958	0.1097	0.293124
XLOC_021433	XLOC_021433	TBKBP1	chr17:47694080-47712050	A549_24h_CTRL	24h_3uM_C1305	OK	2.43498	5.81274	2.38718	1.25531	1.76193	0.0074	0.0428769
XLOC_041689	XLOC_041689	MARCH3	chr5:126867713-127030808	A549_24h_CTRL	24h_3uM_C1305	OK	0.445983	1.06431	2.38644	1.25486	1.15423	0.02395	0.101036
XLOC_005176	XLOC_005176	MSRB2	chr10:23095505-23122013	A549_24h_CTRL	24h_3uM_C1305	OK	11.602	27.6674	2.38471	1.25381	2.4854	0.0003	0.00349162
XLOC_005709	XLOC_005709	IFIT3	chr10:89213568-89414557	A549_24h_CTRL	24h_3uM_C1305	OK	0.897049	2.139	2.38449	1.25368	0.620232	0.5014	0.733371
XLOC_046838	XLOC_046838	GS1-124K5.2,GS1-124K5.7,GS1-124K5.8,GTF2IP9	chr7:66205198-66490108	A549_24h_CTRL	24h_3uM_C1305	OK	2.05319	4.89188	2.38258	1.25252	0.665749	0.29885	0.549104
XLOC_016020	XLOC_016020	DIO3OS	chr14:101552220-101560431	A549_24h_CTRL	24h_3uM_C1305	OK	1.25084	2.97974	2.38219	1.25229	1.40844	0.00335	0.0234198
XLOC_004773	XLOC_004773	C1orf145	chr1:228203505-228378874	A549_24h_CTRL	24h_3uM_C1305	OK	1.50036	3.57259	2.38116	1.25167	0.490814	0.2987	0.548965
XLOC_002894	XLOC_002894	FUCA1	chr1:23845076-23868294	A549_24h_CTRL	24h_3uM_C1305	OK	5.65263	13.4586	2.38094	1.25153	3.05389	5e-05	0.000766025
XLOC_050650	XLOC_050650	PAPPA	chr9:116153803-116402322	A549_24h_CTRL	24h_3uM_C1305	OK	1.30273	3.10144	2.38072	1.2514	1.06035	0.0095	0.0518223
XLOC_013508	XLOC_013508	LINC00431	chr13:110965703-110990579	A549_24h_CTRL	24h_3uM_C1305	OK	1.87927	4.47353	2.38046	1.25124	0.634929	0.18875	0.418063
XLOC_016959	XLOC_016959	CCDC33	chr15:74179465-74336472	A549_24h_CTRL	24h_3uM_C1305	OK	2.53827	6.03949	2.37937	1.25058	0.678637	0.241	0.486394
XLOC_021971	XLOC_021971	CTD-2545H1.1	chr17:1934676-2025345	A549_24h_CTRL	24h_3uM_C1305	OK	0.333292	0.792832	2.37879	1.25023	0.253177	0.56605	0.778365
XLOC_052765	XLOC_052765	COL4A5	chrX:108439843-108697545	A549_24h_CTRL	24h_3uM_C1305	OK	7.10107	16.8846	2.37775	1.2496	1.75472	0.00255	0.0189902
XLOC_031226	XLOC_031226	LPIN3	chr20:41340919-41366827	A549_24h_CTRL	24h_3uM_C1305	OK	9.76069	23.2021	2.3771	1.2492	1.88718	0.0034	0.0236794
XLOC_045541	XLOC_045541	ZP3	chr7:76389333-76442071	A549_24h_CTRL	24h_3uM_C1305	OK	12.794	30.4103	2.37692	1.24909	3.05552	5e-05	0.000766025
XLOC_034150	XLOC_034150	DENND6B	chr22:50309029-50327060	A549_24h_CTRL	24h_3uM_C1305	OK	1.92375	4.57137	2.37628	1.24871	1.61639	0.0113	0.0583959
XLOC_012794	XLOC_012794	ABCB9	chr12:122920950-122982913	A549_24h_CTRL	24h_3uM_C1305	OK	5.29945	12.5871	2.37517	1.24803	0.737113	0.0369	0.137713
XLOC_011844	XLOC_011844	BHLHE41	chr12:26120025-26833198	A549_24h_CTRL	24h_3uM_C1305	OK	0.409462	0.972454	2.37496	1.2479	0.551713	0.19915	0.432652
XLOC_040691	XLOC_040691	MSX2	chr5:174724532-174730893	A549_24h_CTRL	24h_3uM_C1305	OK	4.10798	9.75373	2.37434	1.24752	2.60599	0.00015	0.00195785
XLOC_051960	XLOC_051960	MAN1B1-AS1	chr9:137084945-137086817	A549_24h_CTRL	24h_3uM_C1305	OK	2.57563	6.11486	2.37412	1.24739	2.67389	0.00015	0.00195785
XLOC_018196	XLOC_018196	CTD-2313J17.5	chr15:92602909-92809884	A549_24h_CTRL	24h_3uM_C1305	OK	0.573752	1.36195	2.37376	1.24717	1.01962	0.1266	0.322161
XLOC_011126	XLOC_011126	AMDHD1	chr12:95943292-95968716	A549_24h_CTRL	24h_3uM_C1305	OK	0.567797	1.3463	2.37109	1.24555	1.28095	0.017	0.079181
XLOC_011636	XLOC_011636	C1R,C1RL	chr12:7080208-7122501	A549_24h_CTRL	24h_3uM_C1305	OK	17.5597	41.6088	2.36956	1.24462	1.84668	0.0001	0.0014089
XLOC_035618	XLOC_035618	CAMK1	chr3:9749943-9855138	A549_24h_CTRL	24h_3uM_C1305	OK	3.4761	8.23492	2.36901	1.24429	0.401783	0.35685	0.602927
XLOC_004115	XLOC_004115	RP11-284F21.9	chr1:156637782-156641004	A549_24h_CTRL	24h_3uM_C1305	OK	4.23878	10.0399	2.36858	1.24402	3.10576	5e-05	0.000766025
XLOC_048665	XLOC_048665	CTD-2517M22.17	chr8:144511287-144517845	A549_24h_CTRL	24h_3uM_C1305	OK	3.05959	7.24441	2.36777	1.24353	0.306776	0.6184	0.811326
XLOC_031686	XLOC_031686	RP5-984P4.6	chr20:21499260-21502934	A549_24h_CTRL	24h_3uM_C1305	OK	0.722588	1.71084	2.36766	1.24346	2.45346	0.0005	0.00523205
XLOC_021096	XLOC_021096	RN7SL138P	chr17:30959563-30959850	A549_24h_CTRL	24h_3uM_C1305	OK	0.537454	1.27245	2.36755	1.2434	0.949033	0.22585	0.468271
XLOC_008976	XLOC_008976	RP11-359E10.1	chr11:19350723-20121598	A549_24h_CTRL	24h_3uM_C1305	OK	0.288537	0.682686	2.36603	1.24246	0.337127	0.63585	0.820116
XLOC_009390	XLOC_009390	RP11-21A7A.3	chr11:63974606-64166106	A549_24h_CTRL	24h_3uM_C1305	OK	0.802344	1.8978	2.36532	1.24204	0.149398	0.4927	0.726276
XLOC_048823	XLOC_048823	CTSB	chr8:11842523-11869448	A549_24h_CTRL	24h_3uM_C1305	OK	407.219	962.946	2.36469	1.24165	2.64157	5e-05	0.000766025
XLOC_000319	XLOC_000319	PADI1	chr1:17205125-17246005	A549_24h_CTRL	24h_3uM_C1305	OK	1.96641	4.64987	2.36465	1.24162	2.72898	5e-05	0.000766025
XLOC_044277	XLOC_044277	SLC17A5	chr6:73593378-73654155	A549_24h_CTRL	24h_3uM_C1305	OK	2.82575	6.67452	2.36203	1.24003	2.49576	5e-05	0.000766025
XLOC_037375	XLOC_037375	USP46-AS1	chr4:52659405-52661668	A549_24h_CTRL	24h_3uM_C1305	OK	0.455723	1.07632	2.36179	1.23987	1.67612	0.0155	0.0735438
XLOC_021335	XLOC_021335	WNK4	chr17:42780677-42798704	A549_24h_CTRL	24h_3uM_C1305	OK	5.20899	12.2897	2.35932	1.23837	0.366113	0.32545	0.57467
XLOC_027251	XLOC_027251	AGBL5	chr2:27042363-27071773	A549_24h_CTRL	24h_3uM_C1305	OK	21.2908	50.2134	2.35846	1.23784	1.89292	0.0001	0.0014089
XLOC_009592	XLOC_009592	LIPT2	chr11:74491711-74669117	A549_24h_CTRL	24h_3uM_C1305	OK	2.37681	5.60155	2.35675	1.2368	0.586138	0.3004	0.550557
XLOC_034806	XLOC_034806	CTD-2021J15.1	chr3:98902423-99018562	A549_24h_CTRL	24h_3uM_C1305	OK	0.436695	1.02837	2.35489	1.23566	0.349939	0.6391	0.82229
XLOC_050239	XLOC_050239	RP11-262H14.4	chr9:62856998-62900104	A549_24h_CTRL	24h_3uM_C1305	OK	4.0598	9.55864	2.35446	1.2354	1.02136	0.15085	0.362488
XLOC_020711	XLOC_020711	SLC16A13	chr17:7036074-7040121	A549_24h_CTRL	24h_3uM_C1305	OK	8.08914	19.0361	2.35329	1.23468	3.02111	5e-05	0.000766025
XLOC_042768	XLOC_042768	POLH	chr6:43576149-43629162	A549_24h_CTRL	24h_3uM_C1305	OK	14.8625	34.9718	2.35302	1.23452	1.03685	0.0601	0.194217
XLOC_048926	XLOC_048926	TNFRSF10B	chr8:22687658-23083619	A549_24h_CTRL	24h_3uM_C1305	OK	77.3809	182.003	2.35204	1.23391	2.52815	5e-05	0.000766025
XLOC_049787	XLOC_049787	ARC	chr8:142611043-142614472	A549_24h_CTRL	24h_3uM_C1305	OK	0.459176	1.07903	2.34993	1.23262	1.21115	0.07525	0.226288
XLOC_009632	XLOC_009632	GUCY2EP	chr11:76675078-76719801	A549_24h_CTRL	24h_3uM_C1305	OK	0.289491	0.680019	2.34902	1.23206	1.03726	0.0558	0.185116
XLOC_017872	XLOC_017872	MEGF11	chr15:65895078-66253747	A549_24h_CTRL	24h_3uM_C1305	OK	0.715037	1.67869	2.3477	1.23125	0.871962	0.0213	0.092781
XLOC_050081	XLOC_050081	GALT,IL11RA,RP11-195F19.29	chr9:34638132-34681298	A549_24h_CTRL	24h_3uM_C1305	OK	19.7723	46.4186	2.34766	1.23122	2.61498	5e-05	0.000766025
XLOC_006433	XLOC_006433	FAM21FP	chr10:45706430-45792961	A549_24h_CTRL	24h_3uM_C1305	OK	0.399104	0.935887	2.34497	1.22957	0.407446	0.3741	0.620186
XLOC_052426	XLOC_052426	MAGED2	chrX:54807598-54816012	A549_24h_CTRL	24h_3uM_C1305	OK	48.6885	114.155	2.3446	1.22934	2.03303	0.0015	0.0125838
XLOC_049359	XLOC_049359	RP11-941H19.1	chr8:80265527-80339840	A549_24h_CTRL	24h_3uM_C1305	OK	0.277596	0.650491	2.3433	1.22854	1.05171	0.3227	0.572492
XLOC_026355	XLOC_026355	ERVK-28	chr19:27638482-27646483	A549_24h_CTRL	24h_3uM_C1305	OK	0.421093	0.986617	2.34299	1.22835	0.8555	0.31145	0.560846
XLOC_007045	XLOC_007045	EDRF1-AS1,FLJ37035,RP11-383C5.8	chr10:125683228-125764143	A549_24h_CTRL	24h_3uM_C1305	OK	2.06196	4.82979	2.34233	1.22794	0.675147	0.116	0.303891
XLOC_005779	XLOC_005779	FRAT1	chr10:97319266-97321915	A549_24h_CTRL	24h_3uM_C1305	OK	0.763995	1.78946	2.34224	1.22789	1.71916	0.006	0.0366396
XLOC_047030	XLOC_047030	AC002075.4	chr7:93591572-93911265	A549_24h_CTRL	24h_3uM_C1305	OK	1.36007	3.18519	2.34193	1.2277	0.149769	0.55025	0.768117
XLOC_015233	XLOC_015233	CEP170B	chr14:104865279-104896770	A549_24h_CTRL	24h_3uM_C1305	OK	15.1394	35.4537	2.34182	1.22763	2.67526	5e-05	0.000766025
XLOC_012155	XLOC_012155	RP11-793H13.11	chr12:53500161-53506431	A549_24h_CTRL	24h_3uM_C1305	OK	1.17458	2.75046	2.34165	1.22753	0.522416	0.5075	0.737312
XLOC_024490	XLOC_024490	PALM	chr19:708938-748329	A549_24h_CTRL	24h_3uM_C1305	OK	12.9737	30.3761	2.34136	1.22735	2.09607	0.0007	0.00683428
XLOC_040435	XLOC_040435	CH17-140K24.8,PCDHB14,PCDHB15	chr5:141100241-141249365	A549_24h_CTRL	24h_3uM_C1305	OK	0.345245	0.808098	2.34065	1.22691	0.649633	0.1795	0.405458
XLOC_009413	XLOC_009413	BATF2	chr11:64987942-64997045	A549_24h_CTRL	24h_3uM_C1305	OK	1.63018	3.81452	2.33994	1.22647	1.65819	0.0107	0.0562629
XLOC_015373	XLOC_015373	AL049829.1,SLC22A17	chr14:23346305-23352912	A549_24h_CTRL	24h_3uM_C1305	OK	6.17556	14.4502	2.3399	1.22644	1.88194	0.00145	0.012248
XLOC_004553	XLOC_004553	ETNK2	chr1:204131061-204152003	A549_24h_CTRL	24h_3uM_C1305	OK	2.68112	6.27064	2.33881	1.22578	1.69919	0.0023	0.0176094
XLOC_043797	XLOC_043797	RP1-313I6.12	chr6:28078791-28089563	A549_24h_CTRL	24h_3uM_C1305	OK	0.244862	0.572462	2.3379	1.22521	0.880979	0.23865	0.483573
XLOC_040825	XLOC_040825	SLC12A7	chr5:1050375-1112035	A549_24h_CTRL	24h_3uM_C1305	OK	17.2317	40.2806	2.33759	1.22502	2.10653	5e-05	0.000766025
XLOC_002637	XLOC_002637	LINC00982	chr1:3059614-3068437	A549_24h_CTRL	24h_3uM_C1305	OK	0.501138	1.17134	2.33736	1.22488	1.04046	0.055	0.183039
XLOC_016076	XLOC_016076	JAG2,NUDT14	chr14:105140980-105181323	A549_24h_CTRL	24h_3uM_C1305	OK	40.9837	95.7065	2.33523	1.22357	2.27569	0.0012	0.0105541
XLOC_034544	XLOC_034544	RASSF1-AS1	chr3:50329781-50340980	A549_24h_CTRL	24h_3uM_C1305	OK	0.42344	0.988802	2.33516	1.22352	0.414025	0.6123	0.808003
XLOC_036061	XLOC_036061	FHIT	chr3:59749309-61251459	A549_24h_CTRL	24h_3uM_C1305	OK	4.60999	10.7604	2.33415	1.2229	0.584889	0.3763	0.622178
XLOC_039471	XLOC_039471	NKD2	chr5:1008828-1038943	A549_24h_CTRL	24h_3uM_C1305	OK	13.0559	30.4634	2.33331	1.22238	2.20339	0.0009	0.00829725
XLOC_002300	XLOC_002300	EPHX1	chr1:225810091-225882369	A549_24h_CTRL	24h_3uM_C1305	OK	125.067	291.787	2.33305	1.22222	3.58925	5e-05	0.000766025
XLOC_033016	XLOC_033016	TMEM191B	chr22:18527801-18530573	A549_24h_CTRL	24h_3uM_C1305	OK	0.303071	0.706882	2.3324	1.22181	0.489735	0.28395	0.534466
XLOC_001953	XLOC_001953	LAMC2	chr1:183186237-183244900	A549_24h_CTRL	24h_3uM_C1305	OK	39.4423	91.8505	2.32873	1.21954	3.7647	5e-05	0.000766025
XLOC_026523	XLOC_026523	SIRT2	chr19:38878554-38908893	A549_24h_CTRL	24h_3uM_C1305	OK	18.5042	43.081	2.32817	1.2192	2.01641	0.0005	0.00523205
XLOC_023163	XLOC_023163	HID1	chr17:74950742-74975728	A549_24h_CTRL	24h_3uM_C1305	OK	7.82595	18.2192	2.32805	1.21912	1.66957	0.00025	0.00302445
XLOC_043889	XLOC_043889	POU5F1	chr6:31158541-31180731	A549_24h_CTRL	24h_3uM_C1305	OK	1.67778	3.90342	2.32654	1.21819	0.900344	0.19255	0.422995
XLOC_043572	XLOC_043572	RP11-157J24.2	chr6:1528363-1528911	A549_24h_CTRL	24h_3uM_C1305	OK	0.246447	0.573294	2.32624	1.218	0.719619	0.29715	0.547209
XLOC_025270	XLOC_025270	ITPKC	chr19:40691528-40765389	A549_24h_CTRL	24h_3uM_C1305	OK	6.69291	15.5685	2.32612	1.21792	1.15985	0.0397	0.144679
XLOC_004072	XLOC_004072	RP11-307C12.11	chr1:155033823-155062775	A549_24h_CTRL	24h_3uM_C1305	OK	2.61588	6.08426	2.32589	1.21779	0.485507	0.5194	0.746057
XLOC_022864	XLOC_022864	HOXB13	chr17:48724762-48729178	A549_24h_CTRL	24h_3uM_C1305	OK	1.18427	2.75354	2.32509	1.21728	2.5301	0.00025	0.00302445
XLOC_026466	XLOC_026466	THAP8	chr19:36014507-36054762	A549_24h_CTRL	24h_3uM_C1305	OK	3.32288	7.72467	2.32469	1.21704	1.83632	0.0067	0.0398401
XLOC_019431	XLOC_019431	LINC00304	chr16:89159145-89164245	A549_24h_CTRL	24h_3uM_C1305	OK	0.605717	1.40792	2.32439	1.21685	1.61412	0.0099	0.0532545
XLOC_022522	XLOC_022522	AC015849.16	chr17:35893706-35911023	A549_24h_CTRL	24h_3uM_C1305	OK	0.339866	0.789968	2.32435	1.21683	0.727037	0.2527	0.499128
XLOC_021797	XLOC_021797	SPHK1	chr17:76309485-76387860	A549_24h_CTRL	24h_3uM_C1305	OK	7.32029	17.0147	2.32432	1.21681	1.58691	0.0087	0.0483724
XLOC_029026	XLOC_029026	ID2-AS1	chr2:8666635-8684453	A549_24h_CTRL	24h_3uM_C1305	OK	2.24673	5.22078	2.32372	1.21644	0.466927	0.28015	0.530229
XLOC_042624	XLOC_042624	B3GALT4	chr6:33277131-33299324	A549_24h_CTRL	24h_3uM_C1305	OK	0.317316	0.7372	2.32324	1.21614	0.276044	0.5026	0.734105
XLOC_036384	XLOC_036384	SLC41A3	chr3:126006354-126101561	A549_24h_CTRL	24h_3uM_C1305	OK	14.8628	34.5281	2.32312	1.21606	2.02199	0.00385	0.025954
XLOC_054209	XLOC_054209	GABRE	chrX:151953123-151974680	A549_24h_CTRL	24h_3uM_C1305	OK	4.04994	9.40449	2.32213	1.21545	0.683427	0.12445	0.318602
XLOC_027689	XLOC_027689	SH2D6	chr2:85418720-85437029	A549_24h_CTRL	24h_3uM_C1305	OK	0.399607	0.927872	2.32196	1.21534	0.930617	0.0188	0.0852193
XLOC_021316	XLOC_021316	STAT5A	chr17:42287546-42311943	A549_24h_CTRL	24h_3uM_C1305	OK	2.54148	5.8994	2.32125	1.2149	1.62811	0.00445	0.029093
XLOC_050845	XLOC_050845	CACFD1	chr9:133459964-133470848	A549_24h_CTRL	24h_3uM_C1305	OK	3.51783	8.165	2.32103	1.21477	1.09945	0.0801	0.236477
XLOC_010254	XLOC_010254	PTPN6	chr12:6946467-6961316	A549_24h_CTRL	24h_3uM_C1305	OK	11.662	27.058	2.32019	1.21423	2.354	5e-05	0.000766025
XLOC_027132	XLOC_027132	RN7SL832P	chr2:10690343-10692099	A549_24h_CTRL	24h_3uM_C1305	OK	0.544967	1.26436	2.32007	1.21416	2.06295	0.003	0.0214517
XLOC_021499	XLOC_021499	EPN3,SPATA20	chr17:50532542-50555852	A549_24h_CTRL	24h_3uM_C1305	OK	70.558	163.664	2.31957	1.21385	2.33231	0.00025	0.00302445
XLOC_043940	XLOC_043940	PRRT1	chr6:32148358-32178096	A549_24h_CTRL	24h_3uM_C1305	OK	2.55913	5.93512	2.31919	1.21362	0.485338	0.1436	0.350617
XLOC_029110	XLOC_029110	HS1BP3-IT1	chr2:20560447-20651089	A549_24h_CTRL	24h_3uM_C1305	OK	0.454049	1.05284	2.31878	1.21336	0.225159	0.5853	0.792621
XLOC_016991	XLOC_016991	CTD-2026K11.1	chr15:75674321-75712848	A549_24h_CTRL	24h_3uM_C1305	OK	0.431271	0.999949	2.31861	1.21326	0.600358	0.43685	0.680176
XLOC_044813	XLOC_044813	RSPH3	chr6:158972870-159065273	A549_24h_CTRL	24h_3uM_C1305	OK	1.62678	3.7684	2.31648	1.21193	1.96014	0.0031	0.0220489
XLOC_051644	XLOC_051644	KLF4	chr9:107484851-107490482	A549_24h_CTRL	24h_3uM_C1305	OK	6.45643	14.9342	2.31307	1.20981	2.89487	5e-05	0.000766025
XLOC_019548	XLOC_019548	ABCA3	chr16:2275880-2426699	A549_24h_CTRL	24h_3uM_C1305	OK	15.2392	35.2491	2.31305	1.2098	2.95534	5e-05	0.000766025
XLOC_034222	XLOC_034222	IRAK2	chr3:10164864-10243743	A549_24h_CTRL	24h_3uM_C1305	OK	10.3392	23.9037	2.31195	1.20911	3.4361	5e-05	0.000766025
XLOC_022120	XLOC_022120	SLC25A35	chr17:8287762-8295343	A549_24h_CTRL	24h_3uM_C1305	OK	7.60177	17.5673	2.31095	1.20849	1.16798	0.0159	0.0750547
XLOC_050744	XLOC_050744	RP11-228B15.4	chr9:127815011-127854756	A549_24h_CTRL	24h_3uM_C1305	OK	1.94468	4.49381	2.31082	1.20841	1.61539	0.0108	0.0566269
XLOC_026559	XLOC_026559	RNU6-945P	chr19:40299477-40299584	A549_24h_CTRL	24h_3uM_C1305	OK	16.0114	36.9601	2.30836	1.20687	0.965373	0.1992	0.432697
XLOC_017481	XLOC_017481	RP11-758N13.1	chr15:32717269-32745107	A549_24h_CTRL	24h_3uM_C1305	OK	0.382816	0.883353	2.30751	1.20634	0.451005	0.5592	0.773497
XLOC_042789	XLOC_042789	RUNX2	chr6:44809316-45664349	A549_24h_CTRL	24h_3uM_C1305	OK	0.951994	2.19663	2.3074	1.20627	1.46082	0.0074	0.0428769
XLOC_002867	XLOC_002867	HSPG2	chr1:21812264-21937297	A549_24h_CTRL	24h_3uM_C1305	OK	53.9997	124.556	2.30661	1.20577	1.40509	0.0025	0.0187316
XLOC_035457	XLOC_035457	PSMD10P2	chr3:186538440-186773476	A549_24h_CTRL	24h_3uM_C1305	OK	0.763911	1.76182	2.30632	1.20559	0.355111	0.40495	0.651451
XLOC_002074	XLOC_002074	SHISA4	chr1:201888679-201892306	A549_24h_CTRL	24h_3uM_C1305	OK	9.2793	21.3696	2.30293	1.20347	2.72265	0.0001	0.0014089
XLOC_018516	XLOC_018516	SNN	chr16:11668413-11744506	A549_24h_CTRL	24h_3uM_C1305	OK	2.92816	6.74331	2.30292	1.20346	1.6573	0.01335	0.0660014
XLOC_025209	XLOC_025209	KCNK6	chr19:38319843-38332076	A549_24h_CTRL	24h_3uM_C1305	OK	0.994929	2.29112	2.3028	1.20338	1.34936	0.0158	0.0746785
XLOC_031394	XLOC_031394	NKILA	chr20:57648391-57712780	A549_24h_CTRL	24h_3uM_C1305	OK	1.63613	3.76561	2.30153	1.2026	0.469788	0.4598	0.699415
XLOC_008447	XLOC_008447	SIDT2	chr11:117178732-117197445	A549_24h_CTRL	24h_3uM_C1305	OK	9.27792	21.3419	2.30029	1.20181	1.79287	0.004	0.0267813
XLOC_007495	XLOC_007495	LINC00294	chr11:33039416-33191598	A549_24h_CTRL	24h_3uM_C1305	OK	5.50018	12.6502	2.29996	1.20161	1.89311	0.00435	0.0286812
XLOC_004177	XLOC_004177	C1orf204,CFAP45,RP11-190A12.7,VSIG8	chr1:159826749-159900163	A549_24h_CTRL	24h_3uM_C1305	OK	0.928028	2.13376	2.29924	1.20116	1.22161	0.00705	0.0413699
XLOC_035005	XLOC_035005	FAM86JP	chr3:125916619-125937039	A549_24h_CTRL	24h_3uM_C1305	OK	4.75499	10.9328	2.29923	1.20115	2.5402	5e-05	0.000766025
XLOC_033246	XLOC_033246	BCRP3	chr22:24632914-24653356	A549_24h_CTRL	24h_3uM_C1305	OK	0.838999	1.92714	2.29695	1.19972	1.56855	0.00515	0.0326122
XLOC_005817	XLOC_005817	LZTS2	chr10:100996617-101031157	A549_24h_CTRL	24h_3uM_C1305	OK	15.3083	35.1577	2.29664	1.19953	2.58215	0.0001	0.0014089
XLOC_022792	XLOC_022792	CTD-2020K17.4	chr17:45190930-45317040	A549_24h_CTRL	24h_3uM_C1305	OK	0.651214	1.49523	2.29607	1.19917	0.10506	0.38175	0.627289
XLOC_021393	XLOC_021393	HEXIM2	chr17:45148501-45171584	A549_24h_CTRL	24h_3uM_C1305	OK	7.19684	16.5093	2.29397	1.19784	0.919512	0.15685	0.371987
XLOC_007454	XLOC_007454	RP11-159H22.1	chr11:27483849-27484128	A549_24h_CTRL	24h_3uM_C1305	OK	0.600213	1.37676	2.29379	1.19773	0.929653	0.2024	0.437197
XLOC_027034	XLOC_027034	AC010522.1	chr19:57769654-57916610	A549_24h_CTRL	24h_3uM_C1305	OK	0.423342	0.971058	2.29379	1.19773	0.164581	0.6142	0.809422
XLOC_028381	XLOC_028381	AC010894.3	chr2:174487388-174488386	A549_24h_CTRL	24h_3uM_C1305	OK	2.21131	5.07131	2.29335	1.19745	1.68025	0.0138	0.0675008
XLOC_041625	XLOC_041625	HMGN2P27	chr5:116083806-116412762	A549_24h_CTRL	24h_3uM_C1305	OK	0.669203	1.53387	2.29208	1.19666	0.247047	0.5978	0.800341
XLOC_005536	XLOC_005536	CDH23	chr10:71396933-71815947	A549_24h_CTRL	24h_3uM_C1305	OK	3.01738	6.91547	2.29188	1.19653	0.963099	0.12345	0.316978
XLOC_034245	XLOC_034245	HDAC11	chr3:13476981-13506424	A549_24h_CTRL	24h_3uM_C1305	OK	8.92256	20.4269	2.28935	1.19494	0.866647	0.0453	0.159596
XLOC_029187	XLOC_029187	ZNF513	chr2:27370495-27380790	A549_24h_CTRL	24h_3uM_C1305	OK	4.44835	10.1795	2.28838	1.19433	0.729336	0.30695	0.556758
XLOC_000055	XLOC_000055	AC007325.4	KI270734.1:131493-137392	A549_24h_CTRL	24h_3uM_C1305	OK	0.401051	0.917754	2.28837	1.19432	1.68336	0.0168	0.0783982
XLOC_026757	XLOC_026757	NTN5	chr19:48637941-48682245	A549_24h_CTRL	24h_3uM_C1305	OK	0.28624	0.654907	2.28796	1.19407	0.727015	0.2374	0.482004
XLOC_009608	XLOC_009608	CTD-2562J17.6	chr11:75260126-75262466	A549_24h_CTRL	24h_3uM_C1305	OK	1.04675	2.39454	2.28759	1.19384	2.32949	0.00045	0.00479056
XLOC_023952	XLOC_023952	RP11-838N2.3	chr18:3347775-3350559	A549_24h_CTRL	24h_3uM_C1305	OK	5.00022	11.4382	2.28754	1.1938	2.11342	0.0023	0.0176094
XLOC_026765	XLOC_026765	PLEKHA4	chr19:48837096-48868632	A549_24h_CTRL	24h_3uM_C1305	OK	0.295131	0.675111	2.2875	1.19377	0.572221	0.02545	0.105639
XLOC_019085	XLOC_019085	CTD-2600O9.1	chr16:57758216-57863053	A549_24h_CTRL	24h_3uM_C1305	OK	18.0499	41.2774	2.28685	1.19336	0.916356	0.25075	0.496976
XLOC_016860	XLOC_016860	RP11-330L19.1	chr15:64460741-64686068	A549_24h_CTRL	24h_3uM_C1305	OK	0.587009	1.34203	2.28622	1.19296	0.128655	0.55255	0.769795
XLOC_014405	XLOC_014405	ABHD4	chr14:22595807-22613215	A549_24h_CTRL	24h_3uM_C1305	OK	49.3008	112.71	2.28617	1.19293	1.31462	0.00155	0.0129003
XLOC_049804	XLOC_049804	RP13-582O9.7	chr8:143289675-143298061	A549_24h_CTRL	24h_3uM_C1305	OK	7.29574	16.6791	2.28614	1.19291	0.523653	0.4247	0.668397
XLOC_019514	XLOC_019514	LA16c-390E6.3	chr16:1444933-1475580	A549_24h_CTRL	24h_3uM_C1305	OK	0.465484	1.0625	2.28257	1.19066	0.108243	0.6007	0.801605
XLOC_035806	XLOC_035806	PLCD1	chr3:38007495-38029762	A549_24h_CTRL	24h_3uM_C1305	OK	5.06845	11.5683	2.28241	1.19056	1.39543	0.0258	0.106581
XLOC_033071	XLOC_033071	P2RX6	chr22:20999103-21045017	A549_24h_CTRL	24h_3uM_C1305	OK	3.21727	7.33768	2.28072	1.18948	0.635251	0.0911	0.258682
XLOC_002997	XLOC_002997	SDC3	chr1:30869466-30908761	A549_24h_CTRL	24h_3uM_C1305	OK	6.64277	15.1413	2.27937	1.18863	3.27482	5e-05	0.000766025
XLOC_009477	XLOC_009477	AP003419.11,CLCF1,POLD4	chr11:67317870-67425607	A549_24h_CTRL	24h_3uM_C1305	OK	102.709	233.997	2.27825	1.18792	1.65266	0.01085	0.0568486
XLOC_012205	XLOC_012205	PMEL	chr12:55954104-55973317	A549_24h_CTRL	24h_3uM_C1305	OK	0.936384	2.13321	2.27814	1.18785	0.339818	0.0718	0.219363
XLOC_000520	XLOC_000520	MATN1-AS1	chr1:30711276-30726827	A549_24h_CTRL	24h_3uM_C1305	OK	0.792827	1.80577	2.27763	1.18753	1.32361	0.01945	0.0871462
XLOC_002066	XLOC_002066	RP11-134G8.7	chr1:201483529-201534784	A549_24h_CTRL	24h_3uM_C1305	OK	1.1458	2.6084	2.27649	1.18681	0.261253	0.5452	0.764474
XLOC_017187	XLOC_017187	PRC1-AS1	chr15:90966037-90995629	A549_24h_CTRL	24h_3uM_C1305	OK	0.400783	0.911796	2.27504	1.18589	0.133684	0.48935	0.724965
XLOC_009425	XLOC_009425	SLC25A45	chr11:65367437-65383701	A549_24h_CTRL	24h_3uM_C1305	OK	9.84698	22.3991	2.27472	1.18569	2.35723	0.0003	0.00349162
XLOC_026422	XLOC_026422	CTD-2553L13.9	chr19:34675716-34677581	A549_24h_CTRL	24h_3uM_C1305	OK	0.834087	1.89635	2.27356	1.18495	2.18329	0.0012	0.0105541
XLOC_045240	XLOC_045240	ZMIZ2	chr7:44748580-44769881	A549_24h_CTRL	24h_3uM_C1305	OK	74.1395	168.547	2.27338	1.18484	1.70911	0.00535	0.0335326
XLOC_018035	XLOC_018035	RPL18P11	chr15:78624118-78735495	A549_24h_CTRL	24h_3uM_C1305	OK	0.263902	0.59972	2.27251	1.18429	0.579167	0.4045	0.651083
XLOC_042751	XLOC_042751	KLC4	chr6:43037616-43075099	A549_24h_CTRL	24h_3uM_C1305	OK	6.41917	14.5845	2.27202	1.18398	0.882211	0.084	0.244124
XLOC_049784	XLOC_049784	TSNARE1	chr8:142212079-142403240	A549_24h_CTRL	24h_3uM_C1305	OK	8.88547	20.1827	2.27143	1.1836	1.4571	0.0221	0.0952792
XLOC_033383	XLOC_033383	TOM1	chr22:35298837-35347994	A549_24h_CTRL	24h_3uM_C1305	OK	9.86258	22.402	2.27141	1.18359	1.90121	0.0025	0.0187316
XLOC_033780	XLOC_033780	DRICH1	chr22:23608451-23717356	A549_24h_CTRL	24h_3uM_C1305	OK	7.15539	16.2458	2.27043	1.18297	1.47451	0.00335	0.0234198
XLOC_033950	XLOC_033950	APOL2	chr22:36226202-36239954	A549_24h_CTRL	24h_3uM_C1305	OK	21.3353	48.4396	2.2704	1.18295	2.8665	5e-05	0.000766025
XLOC_043967	XLOC_043967	COL11A2	chr6:33162680-33192499	A549_24h_CTRL	24h_3uM_C1305	OK	0.441851	1.00288	2.26972	1.18252	1.44676	0.0149	0.071667
XLOC_028023	XLOC_028023	RABL2A	chr2:113627228-113643396	A549_24h_CTRL	24h_3uM_C1305	OK	4.92361	11.1693	2.26852	1.18175	1.7783	0.00625	0.0378834
XLOC_004082	XLOC_004082	RUSC1-AS1	chr1:155308747-155331114	A549_24h_CTRL	24h_3uM_C1305	OK	1.08252	2.45498	2.26784	1.18131	0.343962	0.19515	0.426733
XLOC_028481	XLOC_028481	OSGEPL1-AS1	chr2:189674289-189765556	A549_24h_CTRL	24h_3uM_C1305	OK	0.583415	1.32293	2.26756	1.18115	0.530952	0.51745	0.744786
XLOC_052338	XLOC_052338	MAGIX	chrX:49162563-49168483	A549_24h_CTRL	24h_3uM_C1305	OK	1.38094	3.12877	2.26568	1.17995	1.51872	0.0101	0.0540343
XLOC_017951	XLOC_017951	STOML1	chr15:73978922-73994622	A549_24h_CTRL	24h_3uM_C1305	OK	5.76078	13.0471	2.26481	1.17939	2.32027	0.0004	0.0043527
XLOC_046904	XLOC_046904	CTB-51J22.1	chr7:74027788-74069907	A549_24h_CTRL	24h_3uM_C1305	OK	0.457781	1.03628	2.2637	1.17868	0.830497	0.19885	0.432556
XLOC_023323	XLOC_023323	RP13-20L14.6	chr17:82454272-82490537	A549_24h_CTRL	24h_3uM_C1305	OK	3.42438	7.75145	2.26361	1.17862	0.253494	0.4645	0.704453
XLOC_012815	XLOC_012815	DNAH10OS	chr12:123762187-124316024	A549_24h_CTRL	24h_3uM_C1305	OK	0.288854	0.653441	2.26218	1.17772	0.480627	0.49085	0.725657
XLOC_003271	XLOC_003271	CC2D1B	chr1:52142093-52366193	A549_24h_CTRL	24h_3uM_C1305	OK	26.7577	60.5098	2.2614	1.17721	0.594983	0.0757	0.227188
XLOC_046896	XLOC_046896	MLXIPL	chr7:73593193-73624543	A549_24h_CTRL	24h_3uM_C1305	OK	0.599273	1.35473	2.26062	1.17672	1.00348	0.05685	0.186956
XLOC_025285	XLOC_025285	BCKDHA,CTC-435M10.3,TMEM91	chr19:41262495-41425005	A549_24h_CTRL	24h_3uM_C1305	OK	63.1696	142.8	2.26058	1.1767	0.830455	0.1008	0.277087
XLOC_018081	XLOC_018081	AP3B2	chr15:82536752-82709914	A549_24h_CTRL	24h_3uM_C1305	OK	0.395585	0.89407	2.26012	1.1764	0.0834682	0.19825	0.431844
XLOC_002693	XLOC_002693	MIR6728	chr1:8861001-8879894	A549_24h_CTRL	24h_3uM_C1305	OK	33.8593	76.4957	2.25922	1.17582	0.0142678	0.57875	0.78759
XLOC_003023	XLOC_003023	MTMR9LP	chr1:32231657-32241620	A549_24h_CTRL	24h_3uM_C1305	OK	0.570794	1.28948	2.2591	1.17574	1.72057	0.00545	0.0340579
XLOC_039357	XLOC_039357	VEGFC	chr4:176669620-176792727	A549_24h_CTRL	24h_3uM_C1305	OK	1.86773	4.21937	2.25909	1.17574	2.39942	0.0004	0.0043527
XLOC_008699	XLOC_008699	AC068580.5	chr11:1732409-1764573	A549_24h_CTRL	24h_3uM_C1305	OK	1.41002	3.18519	2.25897	1.17567	0.0700327	0.56475	0.777667
XLOC_048941	XLOC_048941	STC1	chr8:23841914-23854807	A549_24h_CTRL	24h_3uM_C1305	OK	1.23807	2.79567	2.25809	1.1751	2.47742	0.00025	0.00302445
XLOC_038285	XLOC_038285	FAM53A	chr4:1617914-1684302	A549_24h_CTRL	24h_3uM_C1305	OK	0.613373	1.385	2.25801	1.17505	1.04631	0.05035	0.172156
XLOC_053210	XLOC_053210	PNPLA4	chrX:7898246-7927739	A549_24h_CTRL	24h_3uM_C1305	OK	3.09967	6.99713	2.25738	1.17465	1.8627	0.0053	0.033347
XLOC_035436	XLOC_035436	EPHB3	chr3:184561783-184582409	A549_24h_CTRL	24h_3uM_C1305	OK	0.554971	1.25276	2.25734	1.17463	1.02328	0.0743	0.224762
XLOC_021743	XLOC_021743	TTYH2	chr17:74213513-74262020	A549_24h_CTRL	24h_3uM_C1305	OK	2.67993	6.04877	2.25706	1.17444	1.60266	0.00425	0.0281606
XLOC_054250	XLOC_054250	DNASE1L1	chrX:154389954-154421726	A549_24h_CTRL	24h_3uM_C1305	OK	12.713	28.6906	2.25679	1.17427	0.581651	0.16865	0.389679
XLOC_019154	XLOC_019154	RP11-297D21.4	chr16:67481313-67505063	A549_24h_CTRL	24h_3uM_C1305	OK	1.40574	3.17208	2.25652	1.1741	1.81231	0.00495	0.0316452
XLOC_023313	XLOC_023313	CCDC57	chr17:82101459-82212830	A549_24h_CTRL	24h_3uM_C1305	OK	48.0022	108.243	2.25496	1.17311	1.85002	0.0044	0.0288815
XLOC_010119	XLOC_010119	C11orf45	chr11:128891355-128921035	A549_24h_CTRL	24h_3uM_C1305	OK	1.12215	2.53034	2.2549	1.17306	1.10817	0.0643	0.203458
XLOC_019928	XLOC_019928	SEZ6L2	chr16:29871158-29899547	A549_24h_CTRL	24h_3uM_C1305	OK	10.5513	23.7895	2.25465	1.17291	2.38101	5e-05	0.000766025
XLOC_036235	XLOC_036235	CBLB	chr3:105655460-105869552	A549_24h_CTRL	24h_3uM_C1305	OK	2.76964	6.24	2.253	1.17185	1.4971	0.01325	0.0656834
XLOC_025430	XLOC_025430	ZNF114	chr19:48170691-48287608	A549_24h_CTRL	24h_3uM_C1305	OK	4.39767	9.90028	2.25126	1.17073	1.23181	0.02145	0.0932138
XLOC_014666	XLOC_014666	LGALS3	chr14:55124109-55145413	A549_24h_CTRL	24h_3uM_C1305	OK	47.5915	107.112	2.25065	1.17035	3.03129	5e-05	0.000766025
XLOC_040952	XLOC_040952	RPS26P28	chr5:16661913-16936276	A549_24h_CTRL	24h_3uM_C1305	OK	0.337159	0.75875	2.25042	1.17019	0.114925	0.60085	0.801732
XLOC_029858	XLOC_029858	FHL2	chr2:105357711-105438513	A549_24h_CTRL	24h_3uM_C1305	OK	19.3718	43.5535	2.24829	1.16883	3.10785	5e-05	0.000766025
XLOC_048777	XLOC_048777	SGK223	chr8:8317735-8386498	A549_24h_CTRL	24h_3uM_C1305	OK	17.2641	38.7875	2.24671	1.16781	3.53331	5e-05	0.000766025
XLOC_035470	XLOC_035470	RP11-567G11.1	chr3:187448844-187449450	A549_24h_CTRL	24h_3uM_C1305	OK	3.22673	7.24744	2.24606	1.1674	1.14755	0.0943	0.26516
XLOC_000230	XLOC_000230	FBXO44	chr1:11648366-11663327	A549_24h_CTRL	24h_3uM_C1305	OK	13.1166	29.4369	2.24425	1.16623	2.53	5e-05	0.000766025
XLOC_025687	XLOC_025687	CTC-550B14.7	chr19:55006192-55071291	A549_24h_CTRL	24h_3uM_C1305	OK	1.47355	3.30378	2.24205	1.16482	0.406952	0.4458	0.688649
XLOC_047354	XLOC_047354	PLXNA4	chr7:132123331-132648688	A549_24h_CTRL	24h_3uM_C1305	OK	0.24466	0.548352	2.24128	1.16432	0.696611	0.2454	0.491234
XLOC_021236	XLOC_021236	CTB-58E17.5	chr17:38730234-38751457	A549_24h_CTRL	24h_3uM_C1305	OK	0.274496	0.615216	2.24126	1.16431	0.26061	0.6121	0.807944
XLOC_018719	XLOC_018719	RP11-1348G14.4	chr16:28802742-28817828	A549_24h_CTRL	24h_3uM_C1305	OK	0.42031	0.941993	2.24119	1.16426	1.8578	0.00755	0.0435745
XLOC_000193	XLOC_000193	H6PD	chr1:9234774-9271337	A549_24h_CTRL	24h_3uM_C1305	OK	9.4081	21.0802	2.24064	1.16391	3.45374	5e-05	0.000766025
XLOC_032941	XLOC_032941	LL21NC02-21A1.1	chr21:45403808-45404369	A549_24h_CTRL	24h_3uM_C1305	OK	3.73579	8.36851	2.24009	1.16356	2.12442	0.0014	0.0119146
XLOC_017842	XLOC_017842	RBPMS2	chr15:64739891-64775587	A549_24h_CTRL	24h_3uM_C1305	OK	7.20015	16.1276	2.2399	1.16343	2.79341	5e-05	0.000766025
XLOC_005788	XLOC_005788	MARVELD1	chr10:97713172-97718152	A549_24h_CTRL	24h_3uM_C1305	OK	52.0128	116.482	2.23949	1.16317	2.4981	5e-05	0.000766025
XLOC_052119	XLOC_052119	MBTPS2,YY2	chrX:21839635-21885424	A549_24h_CTRL	24h_3uM_C1305	OK	6.30802	14.1253	2.23926	1.16303	2.84924	0.00215	0.0166866
XLOC_016611	XLOC_016611	CHAC1	chr15:40952961-40956519	A549_24h_CTRL	24h_3uM_C1305	OK	1.55921	3.49081	2.23883	1.16274	1.90121	0.0038	0.0256875
XLOC_030612	XLOC_030612	AC098820.3,AC098820.4	chr2:216385287-216579180	A549_24h_CTRL	24h_3uM_C1305	OK	0.430728	0.964249	2.23865	1.16263	0.114214	0.3187	0.568134
XLOC_004030	XLOC_004030	S100A3	chr1:153543612-153550136	A549_24h_CTRL	24h_3uM_C1305	OK	101.834	227.94	2.23835	1.16243	1.74405	0.00825	0.0465204
XLOC_043667	XLOC_043667	RP1-257A7.5	chr6:12716804-13328583	A549_24h_CTRL	24h_3uM_C1305	OK	0.790096	1.76774	2.23737	1.16181	0.417677	0.58885	0.795453
XLOC_023225	XLOC_023225	TMC6	chr17:77959239-78142968	A549_24h_CTRL	24h_3uM_C1305	OK	11.6094	25.9615	2.23625	1.16108	1.49491	0.01345	0.066362
XLOC_053257	XLOC_053257	TMEM27	chrX:15627317-15665031	A549_24h_CTRL	24h_3uM_C1305	OK	0.276206	0.617001	2.23384	1.15953	1.55594	0.02285	0.0977682
XLOC_026114	XLOC_026114	RPL12P42	chr19:13157958-13158788	A549_24h_CTRL	24h_3uM_C1305	OK	0.332841	0.74342	2.23356	1.15934	0.972642	0.32185	0.571604
XLOC_035950	XLOC_035950	AMT,NICN1,RP11-949J7.8	chr3:49416774-49429326	A549_24h_CTRL	24h_3uM_C1305	OK	7.29104	16.2758	2.2323	1.15853	2.01834	0.0002	0.0025146
XLOC_043578	XLOC_043578	SERPINB9P1	chr6:2854656-2881407	A549_24h_CTRL	24h_3uM_C1305	OK	0.414541	0.925284	2.23207	1.15838	1.41906	0.01075	0.0564049
XLOC_024706	XLOC_024706	C19orf66	chr19:10086121-10102796	A549_24h_CTRL	24h_3uM_C1305	OK	8.21506	18.3201	2.23006	1.15708	2.02538	0.0012	0.0105541
XLOC_046211	XLOC_046211	RP4-751H13.5	chr7:149838366-149867479	A549_24h_CTRL	24h_3uM_C1305	OK	0.351503	0.783819	2.22991	1.15698	0.451544	0.6845	0.847656
XLOC_028744	XLOC_028744	DNAJB2	chr2:219279266-219286900	A549_24h_CTRL	24h_3uM_C1305	OK	14.5461	32.4309	2.22953	1.15674	2.03799	0.0015	0.0125838
XLOC_023184	XLOC_023184	UNC13D	chr17:75827224-75844717	A549_24h_CTRL	24h_3uM_C1305	OK	61.752	137.672	2.22943	1.15668	1.04379	0.06605	0.207081
XLOC_046837	XLOC_046837	LINC00174	chr7:66205198-66490108	A549_24h_CTRL	24h_3uM_C1305	OK	1.504	3.35261	2.22913	1.15648	1.2338	0.00875	0.0485953
XLOC_051182	XLOC_051182	FAM214B	chr9:35104111-35116341	A549_24h_CTRL	24h_3uM_C1305	OK	2.7824	6.1965	2.22703	1.15512	1.99005	0.00225	0.0173166
XLOC_021495	XLOC_021495	ACSF2	chr17:50426157-50474845	A549_24h_CTRL	24h_3uM_C1305	OK	10.0846	22.4528	2.22644	1.15474	1.81764	0.0034	0.0236794
XLOC_052680	XLOC_052680	ARL13A	chrX:100969707-100990829	A549_24h_CTRL	24h_3uM_C1305	OK	0.528484	1.17603	2.22529	1.15399	1.17763	0.02345	0.0996405
XLOC_027265	XLOC_027265	KRTCAP3	chr2:27442365-27489789	A549_24h_CTRL	24h_3uM_C1305	OK	0.909803	2.02389	2.22454	1.15351	0.378279	0.30065	0.550557
XLOC_011404	XLOC_011404	CCDC62	chr12:122774326-122827528	A549_24h_CTRL	24h_3uM_C1305	OK	0.397019	0.882376	2.2225	1.15219	0.845668	0.1561	0.370926
XLOC_045913	XLOC_045913	RP11-309L24.4	chr7:128830376-128910719	A549_24h_CTRL	24h_3uM_C1305	OK	0.296998	0.660003	2.22225	1.15202	0.465676	0.6085	0.805443
XLOC_017628	XLOC_017628	FRMD5	chr15:43870760-44195252	A549_24h_CTRL	24h_3uM_C1305	OK	1.0396	2.30904	2.22109	1.15126	1.20533	0.0207	0.090975
XLOC_044067	XLOC_044067	TFEB	chr6:41683977-41736259	A549_24h_CTRL	24h_3uM_C1305	OK	4.42107	9.81661	2.22041	1.15083	1.6103	0.0028	0.0202976
XLOC_029631	XLOC_029631	CAPG	chr2:85394747-85418432	A549_24h_CTRL	24h_3uM_C1305	OK	26.6384	59.144	2.22025	1.15073	2.42557	0.0003	0.00349162
XLOC_033978	XLOC_033978	MFNG	chr22:37469062-37486401	A549_24h_CTRL	24h_3uM_C1305	OK	2.97617	6.60789	2.22027	1.15073	1.31418	0.0531	0.179064
XLOC_008507	XLOC_008507	OAF	chr11:120210766-120230332	A549_24h_CTRL	24h_3uM_C1305	OK	0.336324	0.746497	2.21958	1.15028	0.336499	0.69505	0.852607
XLOC_025443	XLOC_025443	PPP1R15A	chr19:48872391-48876057	A549_24h_CTRL	24h_3uM_C1305	OK	27.0853	60.1171	2.21955	1.15027	3.37228	5e-05	0.000766025
XLOC_043944	XLOC_043944	GPSM3,NOTCH4	chr6:32190765-32224067	A549_24h_CTRL	24h_3uM_C1305	OK	1.0354	2.29739	2.21884	1.14982	1.94904	0.00105	0.00944359
XLOC_017137	XLOC_017137	AEN	chr15:88621295-88632282	A549_24h_CTRL	24h_3uM_C1305	OK	49.1141	108.977	2.21885	1.14981	2.76764	5e-05	0.000766025
XLOC_029343	XLOC_029343	AC073283.4	chr2:47192404-47345074	A549_24h_CTRL	24h_3uM_C1305	OK	1.04256	2.31271	2.2183	1.14946	1.18302	0.0284	0.114213
XLOC_045936	XLOC_045936	CPA4	chr7:130293133-130324180	A549_24h_CTRL	24h_3uM_C1305	OK	12.4842	27.6366	2.21373	1.14648	1.73653	0.0057	0.0352462
XLOC_007142	XLOC_007142	PANO1	chr11:790474-812880	A549_24h_CTRL	24h_3uM_C1305	OK	0.371574	0.821776	2.21161	1.14509	0.125244	0.48885	0.724516
XLOC_005325	XLOC_005325	RET	chr10:43077026-43130351	A549_24h_CTRL	24h_3uM_C1305	OK	0.289531	0.640312	2.21155	1.14506	1.14537	0.0192	0.086447
XLOC_001587	XLOC_001587	RP11-307C12.12	chr1:154957025-154974395	A549_24h_CTRL	24h_3uM_C1305	OK	0.597122	1.3199	2.21044	1.14433	0.121057	0.4747	0.713601
XLOC_043960	XLOC_043960	HLA-DMA,HLA-DMB,XXbac-BPG181M17.5	chr6:32934628-32981505	A549_24h_CTRL	24h_3uM_C1305	OK	1.74509	3.85421	2.2086	1.14314	0.295161	0.1619	0.379261
XLOC_048407	XLOC_048407	RIMS2	chr8:103483397-104256094	A549_24h_CTRL	24h_3uM_C1305	OK	0.466577	1.03037	2.20836	1.14298	0.660305	0.12045	0.311831
XLOC_045676	XLOC_045676	BRI3	chr7:98252378-98401068	A549_24h_CTRL	24h_3uM_C1305	OK	93.9086	207.377	2.20829	1.14293	2.30916	0.00055	0.0056469
XLOC_005666	XLOC_005666	RP11-93H12.4	chr10:85577730-86366493	A549_24h_CTRL	24h_3uM_C1305	OK	0.410018	0.905423	2.20825	1.14291	0.927688	0.1445	0.352231
XLOC_029567	XLOC_029567	LBX2	chr2:74497516-74504678	A549_24h_CTRL	24h_3uM_C1305	OK	4.46382	9.85042	2.20672	1.14191	1.48109	0.01495	0.0717902
XLOC_045123	XLOC_045123	PRR15	chr7:29563810-29567295	A549_24h_CTRL	24h_3uM_C1305	OK	0.717078	1.58212	2.20634	1.14165	1.48309	0.01145	0.0589641
XLOC_052488	XLOC_052488	EFNB1	chrX:68828996-68842147	A549_24h_CTRL	24h_3uM_C1305	OK	4.66628	10.2951	2.20628	1.14161	2.89608	5e-05	0.000766025
XLOC_011866	XLOC_011866	RP11-967K21.1	chr12:28133248-28581511	A549_24h_CTRL	24h_3uM_C1305	OK	0.326371	0.71996	2.20596	1.14141	0.581249	0.36145	0.607259
XLOC_045266	XLOC_045266	C7orf65	chr7:47655243-47661648	A549_24h_CTRL	24h_3uM_C1305	OK	0.404245	0.891657	2.20573	1.14126	2.03368	0.00275	0.0200835
XLOC_001215	XLOC_001215	CSF1	chr1:109910241-109930992	A549_24h_CTRL	24h_3uM_C1305	OK	21.5756	47.5837	2.20544	1.14107	2.74593	5e-05	0.000766025
XLOC_019513	XLOC_019513	CLCN7	chr16:1444933-1475580	A549_24h_CTRL	24h_3uM_C1305	OK	43.6427	96.2211	2.20475	1.14061	2.0447	0.00155	0.0129003
XLOC_041714	XLOC_041714	P4HA2	chr5:132184875-132395614	A549_24h_CTRL	24h_3uM_C1305	OK	25.2948	55.7654	2.20462	1.14053	1.90144	0.00185	0.0148191
XLOC_024628	XLOC_024628	CTD-2396E7.11	chr19:6436078-6482557	A549_24h_CTRL	24h_3uM_C1305	OK	2.13828	4.71313	2.20417	1.14024	0.455752	0.651	0.82805
XLOC_010365	XLOC_010365	HTR7P1,RP11-377D9.3	chr12:13000419-13040679	A549_24h_CTRL	24h_3uM_C1305	OK	0.772068	1.70173	2.20412	1.14021	2.32671	0.0007	0.00683428
XLOC_037779	XLOC_037779	RP11-477G18.2	chr4:112145396-112195256	A549_24h_CTRL	24h_3uM_C1305	OK	0.452006	0.996134	2.20381	1.14	0.384237	0.44715	0.689505
XLOC_032471	XLOC_032471	SLC37A1	chr21:42472485-42581440	A549_24h_CTRL	24h_3uM_C1305	OK	6.20233	13.6669	2.20351	1.13981	1.7391	0.00135	0.0115693
XLOC_020498	XLOC_020498	RP11-517C16.2	chr16:84368526-84467361	A549_24h_CTRL	24h_3uM_C1305	OK	0.797745	1.75784	2.20351	1.1398	2.15836	0.0008	0.00760387
XLOC_045250	XLOC_045250	GTF2IP13	chr7:45769104-45815263	A549_24h_CTRL	24h_3uM_C1305	OK	0.794386	1.75002	2.20298	1.13946	1.1335	0.0281	0.113223
XLOC_025487	XLOC_025487	TBC1D17	chr19:49818278-49888749	A549_24h_CTRL	24h_3uM_C1305	OK	15.4372	34.0002	2.20248	1.13913	1.01247	0.08055	0.237425
XLOC_044226	XLOC_044226	LGSN	chr6:63275950-63319977	A549_24h_CTRL	24h_3uM_C1305	OK	0.33763	0.74346	2.202	1.13881	1.23472	0.0441	0.156303
XLOC_005896	XLOC_005896	DUSP5	chr10:110497837-110511544	A549_24h_CTRL	24h_3uM_C1305	OK	17.4503	38.4222	2.20181	1.13868	3.05419	5e-05	0.000766025
XLOC_051168	XLOC_051168	CCL27,RP11-195F19.5	chr9:34638132-34681298	A549_24h_CTRL	24h_3uM_C1305	OK	2.6383	5.80807	2.20144	1.13845	0.450739	0.40895	0.65488
XLOC_021500	XLOC_021500	CACNA1G	chr17:50556206-50631940	A549_24h_CTRL	24h_3uM_C1305	OK	1.23749	2.7237	2.20099	1.13816	1.64235	0.0046	0.0298615
XLOC_019095	XLOC_019095	NDRG4	chr16:58462845-58513628	A549_24h_CTRL	24h_3uM_C1305	OK	15.744	34.6496	2.20081	1.13804	1.57958	0.0026	0.0192845
XLOC_022784	XLOC_022784	DCAKD	chr17:45023339-45144181	A549_24h_CTRL	24h_3uM_C1305	OK	19.1481	42.1386	2.20067	1.13794	0.738132	0.17995	0.406027
XLOC_002887	XLOC_002887	ASAP3	chr1:23428562-23484568	A549_24h_CTRL	24h_3uM_C1305	OK	3.52324	7.74821	2.19917	1.13696	1.72484	0.00875	0.0485953
XLOC_028926	XLOC_028926	GPC1	chr2:240435670-240468078	A549_24h_CTRL	24h_3uM_C1305	OK	126.309	277.735	2.19885	1.13675	2.57307	5e-05	0.000766025
XLOC_017977	XLOC_017977	RP11-151H2.3	chr15:74954415-75021496	A549_24h_CTRL	24h_3uM_C1305	OK	0.765866	1.68389	2.19867	1.13663	0.154513	0.57725	0.786708
XLOC_035963	XLOC_035963	MST1R	chr3:49887001-49930173	A549_24h_CTRL	24h_3uM_C1305	OK	13.4891	29.658	2.19866	1.13663	1.19119	0.0464	0.162422
XLOC_053122	XLOC_053122	ABCD1	chrX:153724867-153785732	A549_24h_CTRL	24h_3uM_C1305	OK	9.28771	20.4061	2.19711	1.1356	2.25344	0.00025	0.00302445
XLOC_040959	XLOC_040959	CTD-2139B15.5	chr5:17369224-17375577	A549_24h_CTRL	24h_3uM_C1305	OK	1.72852	3.79747	2.19695	1.1355	0.961827	0.13005	0.328426
XLOC_042617	XLOC_042617	HSD17B8	chr6:33204641-33206831	A549_24h_CTRL	24h_3uM_C1305	OK	11.3758	24.9911	2.19687	1.13544	2.65329	0.0001	0.0014089
XLOC_032522	XLOC_032522	BX322557.10	chr21:45288051-45291738	A549_24h_CTRL	24h_3uM_C1305	OK	3.45404	7.58595	2.19625	1.13504	1.76501	0.0084	0.0471316
XLOC_021095	XLOC_021095	ADAP2	chr17:30897335-30959322	A549_24h_CTRL	24h_3uM_C1305	OK	4.85794	10.6576	2.19385	1.13347	0.974278	0.059	0.191884
XLOC_012813	XLOC_012813	CCDC92	chr12:123762187-124316024	A549_24h_CTRL	24h_3uM_C1305	OK	14.912	32.7113	2.19362	1.13332	1.44499	0.0308	0.121704
XLOC_009495	XLOC_009495	RPL37P2	chr11:67682771-67683058	A549_24h_CTRL	24h_3uM_C1305	OK	0.563228	1.23543	2.19348	1.13322	0.582751	0.1642	0.38257
XLOC_016972	XLOC_016972	SCAMP5	chr15:74954415-75021496	A549_24h_CTRL	24h_3uM_C1305	OK	9.83539	21.5667	2.19277	1.13275	1.40576	0.00295	0.0211455
XLOC_033446	XLOC_033446	RP3-508I15.18,RP3-508I15.19	chr22:38705722-38794198	A549_24h_CTRL	24h_3uM_C1305	OK	1.40597	3.0812	2.19151	1.13193	0.218125	0.418	0.663313
XLOC_016595	XLOC_016595	CHST14	chr15:40470997-40474571	A549_24h_CTRL	24h_3uM_C1305	OK	14.8426	32.5236	2.19123	1.13174	3.04754	5e-05	0.000766025
XLOC_039460	XLOC_039460	CTD-2228K2.1	chr5:271620-438291	A549_24h_CTRL	24h_3uM_C1305	OK	0.31995	0.700953	2.19082	1.13147	0.121964	0.6273	0.815518
XLOC_046235	XLOC_046235	RP4-548D19.3	chr7:151232488-151277896	A549_24h_CTRL	24h_3uM_C1305	OK	1.17137	2.56538	2.19007	1.13098	0.270426	0.6154	0.810134
XLOC_006885	XLOC_006885	POLL	chr10:101570559-101609668	A549_24h_CTRL	24h_3uM_C1305	OK	14.9428	32.7098	2.189	1.13027	2.0599	0.00215	0.0166866
XLOC_027450	XLOC_027450	ACYP2	chr2:53864066-54305300	A549_24h_CTRL	24h_3uM_C1305	OK	3.9768	8.70516	2.18899	1.13026	0.780563	0.17245	0.395295
XLOC_005594	XLOC_005594	C10orf11	chr10:75430570-76560994	A549_24h_CTRL	24h_3uM_C1305	OK	1.59034	3.47907	2.18763	1.12936	0.854621	0.03605	0.135745
XLOC_022569	XLOC_022569	CTB-58E17.9	chr17:38702451-38729803	A549_24h_CTRL	24h_3uM_C1305	OK	0.285851	0.625295	2.18749	1.12928	0.0977434	0.5506	0.768454
XLOC_001899	XLOC_001899	RP5-1098D14.1	chr1:178651705-178652282	A549_24h_CTRL	24h_3uM_C1305	OK	0.308557	0.674939	2.1874	1.12922	0.836416	0.18435	0.412365
XLOC_000127	XLOC_000127	RP3-395M20.12	chr1:2546464-2547460	A549_24h_CTRL	24h_3uM_C1305	OK	0.677336	1.48099	2.18649	1.12862	1.71814	0.012	0.0609858
XLOC_053491	XLOC_053491	PRAF2,WDR45	chrX:49071155-49101170	A549_24h_CTRL	24h_3uM_C1305	OK	102.424	223.947	2.18647	1.12861	2.4985	0.00015	0.00195785
XLOC_005152	XLOC_005152	NEBL-AS1	chr10:20779972-21175048	A549_24h_CTRL	24h_3uM_C1305	OK	0.391074	0.854235	2.18433	1.12719	0.357966	0.5467	0.765557
XLOC_023909	XLOC_023909	PARD6G-AS1	chr18:80147923-80247546	A549_24h_CTRL	24h_3uM_C1305	OK	0.558267	1.21894	2.18344	1.1266	0.557842	0.24805	0.494353
XLOC_011641	XLOC_011641	CD163,CD163L1	chr12:7346684-7503893	A549_24h_CTRL	24h_3uM_C1305	OK	0.965787	2.10816	2.18284	1.12621	0.871343	0.0396	0.144386
XLOC_000115	XLOC_000115	RP11-345P4.10	chr1:1659324-1692728	A549_24h_CTRL	24h_3uM_C1305	OK	0.593944	1.29612	2.18223	1.12581	0.228215	0.61875	0.811568
XLOC_033431	XLOC_033431	MICALL1	chr22:37905656-37942822	A549_24h_CTRL	24h_3uM_C1305	OK	24.5186	53.471	2.18083	1.12488	2.21047	0.0008	0.00760387
XLOC_009096	XLOC_009096	TP53I11	chr11:44719391-44951306	A549_24h_CTRL	24h_3uM_C1305	OK	22.7363	49.5787	2.1806	1.12472	1.93928	5e-05	0.000766025
XLOC_010509	XLOC_010509	RP11-467L13.7	chr12:31647159-31731204	A549_24h_CTRL	24h_3uM_C1305	OK	0.633151	1.38061	2.18054	1.12469	1.12733	0.08315	0.242611
XLOC_050811	XLOC_050811	LAMC3	chr9:131009081-131094473	A549_24h_CTRL	24h_3uM_C1305	OK	4.35978	9.50032	2.17908	1.12372	1.6341	0.0093	0.0509579
XLOC_019462	XLOC_019462	RHBDF1	chr16:58058-76355	A549_24h_CTRL	24h_3uM_C1305	OK	18.2314	39.7241	2.17888	1.12359	1.96282	0.00475	0.0306192
XLOC_032108	XLOC_032108	RP11-157P1.4	chr20:62302092-62367312	A549_24h_CTRL	24h_3uM_C1305	OK	5.04183	10.9844	2.17865	1.12344	0.186135	0.50155	0.733372
XLOC_001204	XLOC_001204	CELSR2	chr1:109250018-109275750	A549_24h_CTRL	24h_3uM_C1305	OK	4.50296	9.79581	2.17542	1.12129	2.38856	5e-05	0.000766025
XLOC_021386	XLOC_021386	CCDC103,FAM187A	chr17:44846352-44916937	A549_24h_CTRL	24h_3uM_C1305	OK	5.16741	11.2368	2.17455	1.12072	0.52776	0.30255	0.552181
XLOC_044094	XLOC_044094	LRRC73	chr6:43506968-43576075	A549_24h_CTRL	24h_3uM_C1305	OK	0.330419	0.718404	2.17422	1.1205	0.246591	0.5865	0.793735
XLOC_021917	XLOC_021917	HEXDC	chr17:82389222-82450829	A549_24h_CTRL	24h_3uM_C1305	OK	11.7913	25.6309	2.17371	1.12016	0.99991	0.0553	0.183788
XLOC_003950	XLOC_003950	RP11-54A4.2	chr1:150548561-150579738	A549_24h_CTRL	24h_3uM_C1305	OK	0.336692	0.731097	2.17141	1.11863	0.132359	0.60565	0.804146
XLOC_042502	XLOC_042502	HLA-G	chr6:29826966-29831125	A549_24h_CTRL	24h_3uM_C1305	OK	0.637929	1.3848	2.17077	1.11821	1.57321	0.00205	0.0160373
XLOC_031458	XLOC_031458	RP5-963E22.6	chr20:63218040-63218502	A549_24h_CTRL	24h_3uM_C1305	OK	0.395102	0.855822	2.16608	1.11509	0.749643	0.3098	0.559647
XLOC_042899	XLOC_042899	SDHAF4	chr6:70566916-70589569	A549_24h_CTRL	24h_3uM_C1305	OK	5.73771	12.4185	2.16437	1.11394	1.80793	0.0018	0.0145293
XLOC_015843	XLOC_015843	RP11-488C13.1	chr14:76886376-76886750	A549_24h_CTRL	24h_3uM_C1305	OK	1.36469	2.95213	2.16322	1.11318	1.25461	0.07025	0.216288
XLOC_018305	XLOC_018305	AC004754.3,ARHGDIG,FAM234A	chr16:234545-283010	A549_24h_CTRL	24h_3uM_C1305	OK	46.7255	101.051	2.16265	1.11281	2.13774	0.0009	0.00829725
XLOC_009050	XLOC_009050	ABTB2	chr11:34150987-34358008	A549_24h_CTRL	24h_3uM_C1305	OK	7.2774	15.7383	2.16263	1.11279	3.03993	5e-05	0.000766025
XLOC_028752	XLOC_028752	TMEM198	chr2:219538946-219550595	A549_24h_CTRL	24h_3uM_C1305	OK	1.16444	2.51664	2.16124	1.11186	0.348582	0.4047	0.651191
XLOC_034593	XLOC_034593	RPS15P5	chr3:54122546-55074557	A549_24h_CTRL	24h_3uM_C1305	OK	0.454579	0.982177	2.16063	1.11145	0.759807	0.19995	0.433686
XLOC_019398	XLOC_019398	RP11-178L8.7	chr16:87083561-87404779	A549_24h_CTRL	24h_3uM_C1305	OK	1.10729	2.39127	2.15957	1.11074	0.171391	0.5517	0.769333
XLOC_028012	XLOC_028012	PSD4	chr2:113157324-113209396	A549_24h_CTRL	24h_3uM_C1305	OK	2.0071	4.33383	2.15925	1.11053	1.96202	0.00055	0.0056469
XLOC_000833	XLOC_000833	RP4-784A16.5	chr1:53328232-53336509	A549_24h_CTRL	24h_3uM_C1305	OK	0.646755	1.39604	2.15853	1.11005	1.25698	0.0705	0.21656
XLOC_004104	XLOC_004104	GLMP	chr1:156282934-156295689	A549_24h_CTRL	24h_3uM_C1305	OK	22.6516	48.8923	2.15845	1.11	2.18061	0.00235	0.0179177
XLOC_045520	XLOC_045520	GTF2IRD2B	chr7:75092572-75149817	A549_24h_CTRL	24h_3uM_C1305	OK	0.294821	0.636213	2.15796	1.10967	0.638023	0.1277	0.324048
XLOC_052937	XLOC_052937	RAP2C-AS1	chrX:132203023-132489968	A549_24h_CTRL	24h_3uM_C1305	OK	0.376329	0.81188	2.15737	1.10927	0.28408	0.4446	0.688022
XLOC_049831	XLOC_049831	CTD-3065J16.9	chr8:144078001-144080647	A549_24h_CTRL	24h_3uM_C1305	OK	1.04206	2.24777	2.15704	1.10907	0.520881	0.48065	0.717272
XLOC_026646	XLOC_026646	KCNN4	chr19:43766532-43781257	A549_24h_CTRL	24h_3uM_C1305	OK	33.0722	71.3016	2.15594	1.10832	2.64829	0.0002	0.0025146
XLOC_008674	XLOC_008674	IRF7	chr11:612552-615999	A549_24h_CTRL	24h_3uM_C1305	OK	3.89621	8.39925	2.15575	1.10819	2.20837	0.00035	0.00392464
XLOC_033847	XLOC_033847	MN1	chr22:27748276-27801498	A549_24h_CTRL	24h_3uM_C1305	OK	1.93725	4.17137	2.15324	1.10651	1.18912	0.04785	0.166328
XLOC_043972	XLOC_043972	RGL2	chr6:33277131-33299324	A549_24h_CTRL	24h_3uM_C1305	OK	7.67767	16.53	2.153	1.10634	1.2285	0.0448	0.158061
XLOC_004854	XLOC_004854	IRF2BP2	chr1:234604268-234609525	A549_24h_CTRL	24h_3uM_C1305	OK	41.3063	88.931	2.15296	1.10632	2.1047	0.00095	0.00867671
XLOC_049148	XLOC_049148	SNAI2	chr8:48917689-48921740	A549_24h_CTRL	24h_3uM_C1305	OK	1.00686	2.16754	2.15277	1.1062	2.10347	0.00125	0.0108962
XLOC_047113	XLOC_047113	RP11-395B7.4	chr7:100969622-101018949	A549_24h_CTRL	24h_3uM_C1305	OK	6.97346	15.0063	2.15192	1.10562	1.61407	0.0139	0.0678772
XLOC_031720	XLOC_031720	RP11-218C14.8	chr20:23626705-23638473	A549_24h_CTRL	24h_3uM_C1305	OK	0.635409	1.36734	2.15191	1.10561	0.144378	0.5439	0.763451
XLOC_023872	XLOC_023872	RP11-17M16.2	chr18:76358189-76495190	A549_24h_CTRL	24h_3uM_C1305	OK	0.624383	1.34338	2.15153	1.10537	0.532111	0.4327	0.676361
XLOC_005962	XLOC_005962	NANOS1	chr10:119029715-119080823	A549_24h_CTRL	24h_3uM_C1305	OK	0.570372	1.22697	2.15118	1.10513	0.524566	0.4534	0.693837
XLOC_030675	XLOC_030675	EPHA4	chr2:221418026-221574454	A549_24h_CTRL	24h_3uM_C1305	OK	0.59279	1.27433	2.14972	1.10415	0.767959	0.05415	0.181358
XLOC_017138	XLOC_017138	ISG20	chr15:88636152-88656483	A549_24h_CTRL	24h_3uM_C1305	OK	10.9942	23.6313	2.14943	1.10396	1.81939	0.0009	0.00829725
XLOC_021837	XLOC_021837	DNAH17-AS1	chr17:78378639-78577394	A549_24h_CTRL	24h_3uM_C1305	OK	1.39615	3.00086	2.14938	1.10392	0.395342	0.5642	0.777055
XLOC_004347	XLOC_004347	KIAA0040	chr1:175156986-175192999	A549_24h_CTRL	24h_3uM_C1305	OK	0.303178	0.651583	2.14918	1.10379	0.789282	0.09595	0.268518
XLOC_040701	XLOC_040701	HRH2	chr5:175658029-175710756	A549_24h_CTRL	24h_3uM_C1305	OK	0.254349	0.545969	2.14653	1.10201	1.53887	0.0058	0.0357444
XLOC_032158	XLOC_032158	LKAAEAR1	chr20:64080172-64100643	A549_24h_CTRL	24h_3uM_C1305	OK	0.578593	1.2419	2.14641	1.10193	0.940596	0.17235	0.395242
XLOC_003195	XLOC_003195	ZSWIM5	chr1:45016398-45306209	A549_24h_CTRL	24h_3uM_C1305	OK	0.686222	1.47211	2.14524	1.10114	1.03588	0.0299	0.11901
XLOC_025854	XLOC_025854	MKNK2	chr19:2037464-2051244	A549_24h_CTRL	24h_3uM_C1305	OK	36.803	78.8768	2.14322	1.09978	2.27158	5e-05	0.000766025
XLOC_053367	XLOC_053367	SRPX	chrX:37349274-38688920	A549_24h_CTRL	24h_3uM_C1305	OK	9.95259	21.3299	2.14315	1.09973	1.69365	0.006	0.0366396
XLOC_047309	XLOC_047309	RP11-212P7.2	chr7:128524015-128531069	A549_24h_CTRL	24h_3uM_C1305	OK	0.511315	1.09522	2.14197	1.09894	2.2756	0.0006	0.00603814
XLOC_030974	XLOC_030974	RP4-777L9.2	chr20:16576067-16579615	A549_24h_CTRL	24h_3uM_C1305	OK	0.502426	1.07598	2.14157	1.09867	1.34939	0.0505	0.172388
XLOC_018764	XLOC_018764	RP11-347C12.11	chr16:30355440-30370264	A549_24h_CTRL	24h_3uM_C1305	OK	1.14419	2.45003	2.14128	1.09847	0.238276	0.60695	0.804669
XLOC_019488	XLOC_019488	LMF1	chr16:853633-981596	A549_24h_CTRL	24h_3uM_C1305	OK	8.41367	18.0064	2.14014	1.09771	2.17509	0.00025	0.00302445
XLOC_000468	XLOC_000468	WDTC1	chr1:27234515-27308633	A549_24h_CTRL	24h_3uM_C1305	OK	7.45365	15.9495	2.13982	1.09749	2.92026	5e-05	0.000766025
XLOC_021600	XLOC_021600	RP11-15E18.5	chr17:60443148-60526219	A549_24h_CTRL	24h_3uM_C1305	OK	0.326405	0.698296	2.13935	1.09717	0.243243	0.683	0.847081
XLOC_033746	XLOC_033746	PI4KAP2	chr22:21472999-21517533	A549_24h_CTRL	24h_3uM_C1305	OK	1.56176	3.34061	2.139	1.09694	1.473	0.0033	0.0231582
XLOC_018372	XLOC_018372	NPW	chr16:2009925-2020755	A549_24h_CTRL	24h_3uM_C1305	OK	1.15114	2.4613	2.13814	1.09636	1.07809	0.08495	0.246108
XLOC_037207	XLOC_037207	RP11-10G12.1	chr4:22594195-22594450	A549_24h_CTRL	24h_3uM_C1305	OK	3.265	6.97636	2.13671	1.09539	1.11013	0.09275	0.262053
XLOC_000158	XLOC_000158	LINC00337	chr1:6236239-6239444	A549_24h_CTRL	24h_3uM_C1305	OK	0.989127	2.11296	2.13619	1.09503	1.9663	0.0038	0.0256875
XLOC_023282	XLOC_023282	RP11-1055B8.4	chr17:81388125-81390256	A549_24h_CTRL	24h_3uM_C1305	OK	0.925367	1.97584	2.1352	1.09437	0.839199	0.1026	0.280308
XLOC_019977	XLOC_019977	STX1B	chr16:30989255-31010628	A549_24h_CTRL	24h_3uM_C1305	OK	1.22291	2.61096	2.13504	1.09426	1.52304	0.0035	0.0242268
XLOC_030694	XLOC_030694	SERPINE2	chr2:223975111-224039319	A549_24h_CTRL	24h_3uM_C1305	OK	179.12	382.31	2.13438	1.09381	2.74172	5e-05	0.000766025
XLOC_023278	XLOC_023278	TMEM105	chr17:81311269-81330674	A549_24h_CTRL	24h_3uM_C1305	OK	1.18714	2.53322	2.13388	1.09349	1.17184	0.0643	0.203458
XLOC_023051	XLOC_023051	LIMD2	chr17:63622414-63702670	A549_24h_CTRL	24h_3uM_C1305	OK	7.85738	16.766	2.13379	1.09342	0.765187	0.28115	0.531055
XLOC_020307	XLOC_020307	LCAT,SLC12A4	chr16:67939749-67969601	A549_24h_CTRL	24h_3uM_C1305	OK	38.042	81.1509	2.13319	1.09301	1.72405	0.0028	0.0202976
XLOC_033975	XLOC_033975	RAC2	chr22:37225260-37244448	A549_24h_CTRL	24h_3uM_C1305	OK	0.668748	1.42556	2.13168	1.092	1.14005	0.0084	0.0471316
XLOC_031798	XLOC_031798	BAK1P1	chr20:32690179-32690815	A549_24h_CTRL	24h_3uM_C1305	OK	0.279013	0.594599	2.13108	1.09159	0.839699	0.1904	0.420027
XLOC_035025	XLOC_035025	ABTB1	chr3:127672934-127680920	A549_24h_CTRL	24h_3uM_C1305	OK	7.251	15.4512	2.13091	1.09147	1.89617	0.0014	0.0119146
XLOC_003258	XLOC_003258	TTC39A	chr1:51287257-51345116	A549_24h_CTRL	24h_3uM_C1305	OK	3.6661	7.80484	2.12892	1.09012	1.43229	0.0116	0.0595076
XLOC_031519	XLOC_031519	RP5-858L17.1	chr20:1888127-1940592	A549_24h_CTRL	24h_3uM_C1305	OK	1.72119	3.66292	2.12813	1.08959	0.291705	0.44595	0.688736
XLOC_046933	XLOC_046933	AC005077.14	chr7:76071468-76074963	A549_24h_CTRL	24h_3uM_C1305	OK	1.62087	3.44831	2.12744	1.08912	2.39689	0.0003	0.00349162
XLOC_012287	XLOC_012287	LINC01465	chr12:62601750-62622213	A549_24h_CTRL	24h_3uM_C1305	OK	0.350677	0.746024	2.12738	1.08908	0.657344	0.27245	0.521827
XLOC_033447	XLOC_033447	RP3-508I15.14	chr22:38705722-38794198	A549_24h_CTRL	24h_3uM_C1305	OK	0.439975	0.93594	2.12726	1.08899	0.136225	0.5972	0.800192
XLOC_046322	XLOC_046322	MICALL2	chr7:1428464-1459502	A549_24h_CTRL	24h_3uM_C1305	OK	8.41072	17.8897	2.12701	1.08883	1.71367	0.00145	0.012248
XLOC_018682	XLOC_018682	RP11-266L9.4	chr16:25031743-25058109	A549_24h_CTRL	24h_3uM_C1305	OK	0.399812	0.850328	2.12682	1.0887	1.20162	0.04725	0.164732
XLOC_022379	XLOC_022379	PROCA1	chr17:28703196-28711854	A549_24h_CTRL	24h_3uM_C1305	OK	1.53523	3.26512	2.1268	1.08868	1.24894	0.0224	0.0962625
XLOC_042577	XLOC_042577	APOM	chr6:31639027-31658210	A549_24h_CTRL	24h_3uM_C1305	OK	1.3138	2.79356	2.12632	1.08836	0.209796	0.4737	0.712898
XLOC_015009	XLOC_015009	DICER1-AS1	chr14:95086227-95179933	A549_24h_CTRL	24h_3uM_C1305	OK	0.874761	1.8597	2.12595	1.08811	0.6201	0.3028	0.552432
XLOC_015391	XLOC_015391	TGM1	chr14:24249113-24264432	A549_24h_CTRL	24h_3uM_C1305	OK	2.19264	4.66144	2.12595	1.08811	1.22158	0.03765	0.139312
XLOC_050920	XLOC_050920	NOXA1	chr9:137423349-137441816	A549_24h_CTRL	24h_3uM_C1305	OK	1.35466	2.87982	2.12586	1.08804	2.05648	0.00205	0.0160373
XLOC_032172	XLOC_032172	CH507-42P11.8	chr21:6111133-6123739	A549_24h_CTRL	24h_3uM_C1305	OK	1.31224	2.78891	2.1253	1.08767	2.32158	0.00025	0.00302445
XLOC_019512	XLOC_019512	CCDC154	chr16:1434382-1444556	A549_24h_CTRL	24h_3uM_C1305	OK	0.42909	0.911744	2.12483	1.08735	0.749457	0.17605	0.400926
XLOC_053141	XLOC_053141	FAM50A	chrX:154444125-154450654	A549_24h_CTRL	24h_3uM_C1305	OK	63.4582	134.732	2.12316	1.08621	2.5323	5e-05	0.000766025
XLOC_021790	XLOC_021790	GALR2	chr17:76038774-76121576	A549_24h_CTRL	24h_3uM_C1305	OK	0.574361	1.21875	2.12192	1.08537	0.162115	0.535	0.75731
XLOC_053498	XLOC_053498	HSPB1P2	chrX:49233955-49234501	A549_24h_CTRL	24h_3uM_C1305	OK	0.695972	1.47654	2.12155	1.08512	1.23387	0.075	0.225813
XLOC_020832	XLOC_020832	ADORA2B	chr17:15944916-15975746	A549_24h_CTRL	24h_3uM_C1305	OK	13.487	28.6131	2.12153	1.08511	2.87695	5e-05	0.000766025
XLOC_015063	XLOC_015063	WDR25	chr14:100333787-100530303	A549_24h_CTRL	24h_3uM_C1305	OK	9.64689	20.457	2.12058	1.08446	0.72715	0.2172	0.456638
XLOC_049806	XLOC_049806	RHPN1-AS1	chr8:143366630-143368548	A549_24h_CTRL	24h_3uM_C1305	OK	0.564759	1.19667	2.1189	1.08331	1.88035	0.00585	0.0359923
XLOC_002861	XLOC_002861	ECE1	chr1:21217246-21345504	A549_24h_CTRL	24h_3uM_C1305	OK	46.2962	98.0784	2.1185	1.08304	2.05066	0.0006	0.00603814
XLOC_034064	XLOC_034064	LINC01315	chr22:42364399-42369236	A549_24h_CTRL	24h_3uM_C1305	OK	0.451921	0.956641	2.11683	1.08191	1.00319	0.08525	0.246443
XLOC_029206	XLOC_029206	AC097724.3	chr2:28708952-28736205	A549_24h_CTRL	24h_3uM_C1305	OK	0.544367	1.15227	2.11672	1.08182	1.1576	0.0547	0.182329
XLOC_001934	XLOC_001934	IER5	chr1:181088711-181092899	A549_24h_CTRL	24h_3uM_C1305	OK	11.7426	24.8514	2.11635	1.08157	3.15815	5e-05	0.000766025
XLOC_053474	XLOC_053474	SLC38A5	chrX:48458536-48470256	A549_24h_CTRL	24h_3uM_C1305	OK	0.303611	0.642377	2.11579	1.0812	0.518112	0.0238	0.100634
XLOC_024912	XLOC_024912	CTB-52I2.4	chr19:18022402-18032099	A549_24h_CTRL	24h_3uM_C1305	OK	0.724246	1.53196	2.11525	1.08082	1.80338	0.00745	0.0431157
XLOC_022718	XLOC_022718	VAT1	chr17:43014604-43025123	A549_24h_CTRL	24h_3uM_C1305	OK	92.6585	195.915	2.11438	1.08023	3.24852	5e-05	0.000766025
XLOC_005859	XLOC_005859	PDCD11	chr10:103396647-103446292	A549_24h_CTRL	24h_3uM_C1305	OK	32.0541	67.7101	2.11237	1.07886	0.210288	0.24965	0.496265
XLOC_002890	XLOC_002890	ID3	chr1:23557917-23559794	A549_24h_CTRL	24h_3uM_C1305	OK	113.417	239.457	2.1113	1.07813	2.98826	5e-05	0.000766025
XLOC_008299	XLOC_008299	AMOTL1	chr11:94543839-94925521	A549_24h_CTRL	24h_3uM_C1305	OK	5.75067	12.1367	2.11048	1.07758	1.58659	0.0022	0.0170208
XLOC_046898	XLOC_046898	DNAJC30	chr7:73680968-73719672	A549_24h_CTRL	24h_3uM_C1305	OK	7.1262	15.0386	2.11033	1.07746	1.18507	0.0781	0.232296
XLOC_050823	XLOC_050823	NTNG2	chr9:132161675-132244534	A549_24h_CTRL	24h_3uM_C1305	OK	1.18034	2.49084	2.11027	1.07744	1.10513	0.0258	0.106581
XLOC_050486	XLOC_050486	PCAT7	chr9:94555068-94593793	A549_24h_CTRL	24h_3uM_C1305	OK	1.02358	2.16004	2.11028	1.07743	1.88124	0.0049	0.0314074
XLOC_019169	XLOC_019169	PLA2G15	chr16:68245303-68261062	A549_24h_CTRL	24h_3uM_C1305	OK	8.58447	18.1141	2.1101	1.07731	2.12185	0.0003	0.00349162
XLOC_026257	XLOC_026257	TSSK6	chr19:19512417-19515685	A549_24h_CTRL	24h_3uM_C1305	OK	1.56295	3.29641	2.10909	1.07663	1.94965	0.00275	0.0200835
XLOC_021859	XLOC_021859	SLC26A11	chr17:80169991-80253500	A549_24h_CTRL	24h_3uM_C1305	OK	8.61164	18.1575	2.10848	1.0762	1.06613	0.02735	0.110899
XLOC_001258	XLOC_001258	MOV10	chr1:112673140-112700746	A549_24h_CTRL	24h_3uM_C1305	OK	31.9278	67.2949	2.10772	1.07569	1.70704	0.0046	0.0298615
XLOC_034266	XLOC_034266	RN7SL4P	chr3:15667235-15859771	A549_24h_CTRL	24h_3uM_C1305	OK	0.694173	1.46295	2.10747	1.07551	0.143449	0.61965	0.811696
XLOC_034097	XLOC_034097	NUP50-AS1	chr22:45133019-45163781	A549_24h_CTRL	24h_3uM_C1305	OK	1.57005	3.30816	2.10704	1.07522	1.51081	0.01875	0.0850713
XLOC_024665	XLOC_024665	CERS4	chr19:8206735-8262421	A549_24h_CTRL	24h_3uM_C1305	OK	2.54874	5.37003	2.10694	1.07515	1.69325	0.00105	0.00944359
XLOC_016589	XLOC_016589	INAFM2	chr15:40325215-40326715	A549_24h_CTRL	24h_3uM_C1305	OK	3.0794	6.48608	2.10628	1.0747	1.93348	0.00345	0.0239483
XLOC_017540	XLOC_017540	AC023908.1,FSIP1,GPR176	chr15:39600030-39920892	A549_24h_CTRL	24h_3uM_C1305	OK	2.54453	5.35844	2.10587	1.07441	1.67507	0.00125	0.0108962
XLOC_047225	XLOC_047225	AC002066.1,AC073130.3	chr7:116209233-116508541	A549_24h_CTRL	24h_3uM_C1305	OK	0.357161	0.752112	2.10581	1.07437	0.114681	0.4339	0.677661
XLOC_006583	XLOC_006583	TYSND1	chr10:70137980-70146676	A549_24h_CTRL	24h_3uM_C1305	OK	13.2667	27.9266	2.10501	1.07383	3.10924	5e-05	0.000766025
XLOC_050380	XLOC_050380	IDNK	chr9:83623048-83644130	A549_24h_CTRL	24h_3uM_C1305	OK	4.57536	9.63002	2.10476	1.07365	1.91288	0.00305	0.0217458
XLOC_032928	XLOC_032928	ITGB2	chr21:44885952-44931989	A549_24h_CTRL	24h_3uM_C1305	OK	2.07858	4.37371	2.10418	1.07326	1.06033	0.02695	0.109852
XLOC_004594	XLOC_004594	FCMR	chr1:206904385-206923247	A549_24h_CTRL	24h_3uM_C1305	OK	2.77627	5.84075	2.10381	1.07301	1.79612	0.00195	0.0154603
XLOC_031873	XLOC_031873	MROH8	chr20:37101225-37241623	A549_24h_CTRL	24h_3uM_C1305	OK	1.54994	3.26028	2.10349	1.07278	0.219122	0.27115	0.520951
XLOC_039434	XLOC_039434	TRIML2	chr4:188091272-188109603	A549_24h_CTRL	24h_3uM_C1305	OK	14.8877	31.3008	2.10246	1.07208	2.10536	0.00125	0.0108962
XLOC_006449	XLOC_006449	ZNF488	chr10:47365495-47384273	A549_24h_CTRL	24h_3uM_C1305	OK	11.5375	24.2517	2.10199	1.07176	3.08506	5e-05	0.000766025
XLOC_000827	XLOC_000827	CPT2	chr1:53196428-53220617	A549_24h_CTRL	24h_3uM_C1305	OK	6.6425	13.9467	2.09962	1.07013	1.94773	0.00255	0.0189902
XLOC_042632	XLOC_042632	ITPR3	chr6:33620364-33711727	A549_24h_CTRL	24h_3uM_C1305	OK	29.8335	62.6364	2.09953	1.07007	3.3419	5e-05	0.000766025
XLOC_031093	XLOC_031093	RP3-324O17.8	chr20:31580889-31581214	A549_24h_CTRL	24h_3uM_C1305	OK	0.536651	1.12637	2.09889	1.06963	0.539331	0.3079	0.557796
XLOC_016007	XLOC_016007	SLC25A29	chr14:100207406-100306547	A549_24h_CTRL	24h_3uM_C1305	OK	7.79051	16.3489	2.09857	1.0694	0.877114	0.0381	0.140518
XLOC_042544	XLOC_042544	DDR1	chr6:30876420-30900156	A549_24h_CTRL	24h_3uM_C1305	OK	49.9319	104.748	2.09782	1.0689	1.07141	0.06785	0.210928
XLOC_025286	XLOC_025286	CTC-435M10.12	chr19:41262495-41425005	A549_24h_CTRL	24h_3uM_C1305	OK	4.87385	10.2239	2.09771	1.06882	0.118066	0.5044	0.735421
XLOC_025129	XLOC_025129	GRAMD1A	chr19:34994783-35026471	A549_24h_CTRL	24h_3uM_C1305	OK	51.7762	108.603	2.09755	1.06871	2.2242	0.0004	0.0043527
XLOC_027625	XLOC_027625	INO80B,INO80B-WBP1,WBP1	chr2:74455022-74460891	A549_24h_CTRL	24h_3uM_C1305	OK	41.5695	87.1823	2.09727	1.06851	2.63247	0.00025	0.00302445
XLOC_049171	XLOC_049171	ATP6V1H	chr8:53715556-53843558	A549_24h_CTRL	24h_3uM_C1305	OK	39.9962	83.878	2.09715	1.06843	1.68927	0.0068	0.0403045
XLOC_005198	XLOC_005198	APBB1IP	chr10:26438202-26567803	A549_24h_CTRL	24h_3uM_C1305	OK	8.57016	17.9674	2.09651	1.06799	2.84896	5e-05	0.000766025
XLOC_019564	XLOC_019564	CTD-2270P14.1	chr16:2660348-2673444	A549_24h_CTRL	24h_3uM_C1305	OK	1.97448	4.13929	2.0964	1.06791	1.2521	0.0219	0.0945553
XLOC_023185	XLOC_023185	WBP2	chr17:75845698-75856507	A549_24h_CTRL	24h_3uM_C1305	OK	82.198	172.292	2.09606	1.06768	2.27965	0.0006	0.00603814
XLOC_046357	XLOC_046357	FBXL18	chr7:5431334-5513798	A549_24h_CTRL	24h_3uM_C1305	OK	13.3831	28.0505	2.09596	1.06762	2.91843	5e-05	0.000766025
XLOC_024805	XLOC_024805	ZSWIM4	chr19:13795459-13832230	A549_24h_CTRL	24h_3uM_C1305	OK	4.75786	9.96824	2.09511	1.06703	1.83903	0.00685	0.0405519
XLOC_048664	XLOC_048664	MFSD3	chr8:144509073-144511213	A549_24h_CTRL	24h_3uM_C1305	OK	18.9789	39.761	2.09501	1.06696	2.82473	5e-05	0.000766025
XLOC_038334	XLOC_038334	RP11-539L10.3	chr4:6670724-6676047	A549_24h_CTRL	24h_3uM_C1305	OK	1.08933	2.28082	2.09378	1.06612	0.334423	0.5511	0.768866
XLOC_016512	XLOC_016512	RP11-1000B6.3	chr15:32519847-32639949	A549_24h_CTRL	24h_3uM_C1305	OK	0.497473	1.04148	2.09354	1.06594	0.190618	0.6708	0.839812
XLOC_046132	XLOC_046132	TMEM139	chr7:143244092-143288048	A549_24h_CTRL	24h_3uM_C1305	OK	0.7648	1.60096	2.09331	1.06578	0.269842	0.20955	0.446937
XLOC_001596	XLOC_001596	EFNA1	chr1:155127459-155134857	A549_24h_CTRL	24h_3uM_C1305	OK	5.69449	11.919	2.09308	1.06563	2.11564	0.0013	0.0112455
XLOC_006361	XLOC_006361	RP11-324I22.4	chr10:35247024-35572669	A549_24h_CTRL	24h_3uM_C1305	OK	0.726502	1.5205	2.09291	1.0655	0.280619	0.482	0.718559
XLOC_038349	XLOC_038349	RP11-774O3.3	chr4:8355089-8358338	A549_24h_CTRL	24h_3uM_C1305	OK	0.263612	0.551459	2.09193	1.06484	1.74993	0.00905	0.0500538
XLOC_005534	XLOC_005534	SLC29A3	chr10:71319257-71363385	A549_24h_CTRL	24h_3uM_C1305	OK	9.6376	20.1535	2.09113	1.06429	2.63911	0.0002	0.0025146
XLOC_000355	XLOC_000355	FAM43B	chr1:20552438-20555010	A549_24h_CTRL	24h_3uM_C1305	OK	0.401005	0.838381	2.0907	1.06398	1.83007	0.0085	0.0474935
XLOC_022920	XLOC_022920	TOB1	chr17:50862222-50910232	A549_24h_CTRL	24h_3uM_C1305	OK	16.9511	35.4281	2.09002	1.06351	2.69744	5e-05	0.000766025
XLOC_007059	XLOC_007059	FAM196A	chr10:126905408-127452517	A549_24h_CTRL	24h_3uM_C1305	OK	0.287749	0.600493	2.08686	1.06133	0.45028	0.5616	0.775069
XLOC_018345	XLOC_018345	GNPTG	chr16:1351922-1414751	A549_24h_CTRL	24h_3uM_C1305	OK	20.3287	42.3875	2.08511	1.06012	1.10752	0.0546	0.182202
XLOC_002666	XLOC_002666	PLEKHG5,TNFRSF25	chr1:6424787-6520061	A549_24h_CTRL	24h_3uM_C1305	OK	5.56145	11.5956	2.085	1.06005	1.7459	0.0005	0.00523205
XLOC_013596	XLOC_013596	CRYL1	chr13:20403666-20525857	A549_24h_CTRL	24h_3uM_C1305	OK	8.29867	17.3028	2.08501	1.06005	2.53132	5e-05	0.000766025
XLOC_035114	XLOC_035114	MRAS	chr3:138347647-138405534	A549_24h_CTRL	24h_3uM_C1305	OK	4.89497	10.2038	2.08455	1.05974	1.04717	0.02425	0.101835
XLOC_005271	XLOC_005271	RP11-324I22.3	chr10:35098005-35212958	A549_24h_CTRL	24h_3uM_C1305	OK	0.508154	1.05891	2.08384	1.05923	0.263073	0.6584	0.832904
XLOC_000413	XLOC_000413	NIPAL3	chr1:24307555-24472976	A549_24h_CTRL	24h_3uM_C1305	OK	4.42813	9.22626	2.08356	1.05905	1.95771	0.0019	0.0151537
XLOC_035898	XLOC_035898	RP11-708J19.1	chr3:47379088-47380999	A549_24h_CTRL	24h_3uM_C1305	OK	0.386868	0.805731	2.0827	1.05846	1.68248	0.01165	0.0596809
XLOC_026566	XLOC_026566	BLVRB	chr19:40447788-40465840	A549_24h_CTRL	24h_3uM_C1305	OK	230.528	480.038	2.08234	1.05821	3.20892	5e-05	0.000766025
XLOC_051822	XLOC_051822	PIP5KL1	chr9:127920878-127930797	A549_24h_CTRL	24h_3uM_C1305	OK	1.98574	4.13483	2.08226	1.05815	1.38107	0.0196	0.0876848
XLOC_043487	XLOC_043487	IGF2R	chr6:159969098-160113507	A549_24h_CTRL	24h_3uM_C1305	OK	31.9347	66.4887	2.08202	1.05799	1.03662	0.0583	0.190406
XLOC_032143	XLOC_032143	HELZ2	chr20:63558085-63574239	A549_24h_CTRL	24h_3uM_C1305	OK	11.2537	23.4285	2.08185	1.05787	1.16656	0.04675	0.163298
XLOC_026033	XLOC_026033	ZNF846	chr19:9751992-9793180	A549_24h_CTRL	24h_3uM_C1305	OK	0.874196	1.81971	2.08158	1.05768	1.00615	0.03045	0.120775
XLOC_035802	XLOC_035802	RP11-259K5.2	chr3:37241788-37366751	A549_24h_CTRL	24h_3uM_C1305	OK	1.04126	2.1674	2.08152	1.05763	0.580839	0.2173	0.456718
XLOC_034548	XLOC_034548	HEMK1	chr3:50558024-50596168	A549_24h_CTRL	24h_3uM_C1305	OK	5.37638	11.1836	2.08014	1.05668	1.54673	0.0111	0.0576659
XLOC_027615	XLOC_027615	FNBP1P1	chr2:74120679-74123218	A549_24h_CTRL	24h_3uM_C1305	OK	0.310858	0.646285	2.07904	1.05591	1.61211	0.0171	0.0794707
XLOC_006917	XLOC_006917	CALHM3	chr10:103472803-103479240	A549_24h_CTRL	24h_3uM_C1305	OK	0.504513	1.04862	2.07848	1.05553	1.71072	0.00985	0.0531604
XLOC_024647	XLOC_024647	CTD-3214H19.4,PET100,STXBP2	chr19:7629736-7647873	A549_24h_CTRL	24h_3uM_C1305	OK	66.2913	137.77	2.07825	1.05537	2.15176	5e-05	0.000766025
XLOC_028485	XLOC_028485	INPP1	chr2:189879608-190371665	A549_24h_CTRL	24h_3uM_C1305	OK	25.1115	52.1784	2.07787	1.0551	1.59581	0.01465	0.0706723
XLOC_026642	XLOC_026642	CADM4	chr19:43622367-43639839	A549_24h_CTRL	24h_3uM_C1305	OK	3.83654	7.96942	2.07724	1.05467	1.90898	0.00155	0.0129003
XLOC_019988	XLOC_019988	RP11-452L6.1	chr16:31449534-31453493	A549_24h_CTRL	24h_3uM_C1305	OK	2.51927	5.23111	2.07644	1.05411	1.6317	0.0135	0.0664529
XLOC_002855	XLOC_002855	SH2D5	chr1:20719731-20732837	A549_24h_CTRL	24h_3uM_C1305	OK	6.64423	13.7951	2.07625	1.05399	1.81359	0.0007	0.00683428
XLOC_001473	XLOC_001473	ECM1	chr1:150508061-150513789	A549_24h_CTRL	24h_3uM_C1305	OK	2.69525	5.5946	2.07573	1.05362	2.14554	0.0006	0.00603814
XLOC_024260	XLOC_024260	ZBTB7C	chr18:48026672-48410752	A549_24h_CTRL	24h_3uM_C1305	OK	0.266872	0.553956	2.07574	1.05362	0.270116	0.01575	0.0745139
XLOC_005299	XLOC_005299	HSD17B7P2	chr10:38356379-38378505	A549_24h_CTRL	24h_3uM_C1305	OK	0.391756	0.813024	2.07533	1.05334	1.25805	0.0386	0.141829
XLOC_019469	XLOC_019469	TMEM8A	chr16:370772-392960	A549_24h_CTRL	24h_3uM_C1305	OK	35.5785	73.8004	2.0743	1.05262	2.19803	0.0006	0.00603814
XLOC_017252	XLOC_017252	IGF1R	chr15:98648970-99135593	A549_24h_CTRL	24h_3uM_C1305	OK	70.925	147.081	2.07375	1.05224	0.866732	0.05615	0.185691
XLOC_042472	XLOC_042472	HCG15,HCG16	chr6:28986202-28988536	A549_24h_CTRL	24h_3uM_C1305	OK	2.06739	4.28682	2.07354	1.05209	0.943515	0.12215	0.314573
XLOC_050302	XLOC_050302	FAM189A2	chr9:69324571-69392455	A549_24h_CTRL	24h_3uM_C1305	OK	0.443169	0.918748	2.07313	1.05181	1.50551	0.00845	0.0473399
XLOC_020395	XLOC_020395	AC002044.1	chr16:72665169-73059698	A549_24h_CTRL	24h_3uM_C1305	OK	0.283485	0.587428	2.07217	1.05114	0.217005	0.64555	0.825611
XLOC_000452	XLOC_000452	RPS6KA1	chr1:26529760-26575030	A549_24h_CTRL	24h_3uM_C1305	OK	25.5935	53.0098	2.07122	1.05048	1.9696	0.00125	0.0108962
XLOC_026678	XLOC_026678	RTN2	chr19:45485288-45502510	A549_24h_CTRL	24h_3uM_C1305	OK	7.01963	14.5267	2.06944	1.04924	1.05655	0.07935	0.234923
XLOC_048628	XLOC_048628	GLI4,RP13-582O9.6,ZFP41	chr8:143246820-143276931	A549_24h_CTRL	24h_3uM_C1305	OK	33.9076	70.1468	2.06876	1.04877	1.88955	0.0019	0.0151537
XLOC_019152	XLOC_019152	LRRC36	chr16:67326797-67385203	A549_24h_CTRL	24h_3uM_C1305	OK	0.484912	1.00275	2.0679	1.04817	0.554876	0.25885	0.506519
XLOC_003042	XLOC_003042	TRIM62	chr1:33145401-33182059	A549_24h_CTRL	24h_3uM_C1305	OK	1.45515	3.00889	2.06775	1.04807	1.7672	0.00255	0.0189902
XLOC_012220	XLOC_012220	STAT2	chr12:56341596-56360155	A549_24h_CTRL	24h_3uM_C1305	OK	11.8198	24.4236	2.06633	1.04707	1.84154	0.00085	0.00794575
XLOC_020278	XLOC_020278	B3GNT9	chr16:67109957-67151214	A549_24h_CTRL	24h_3uM_C1305	OK	1.98041	4.09092	2.06569	1.04662	1.11066	0.09275	0.262053
XLOC_001389	XLOC_001389	CH17-270A2.2,POLR3GL	chr1:145911349-145978848	A549_24h_CTRL	24h_3uM_C1305	OK	19.9497	41.2039	2.06539	1.04641	0.24328	0.368	0.614502
XLOC_012250	XLOC_012250	DDIT3	chr12:57460134-57520517	A549_24h_CTRL	24h_3uM_C1305	OK	5.98574	12.3587	2.06469	1.04593	0.527272	0.3616	0.607259
XLOC_047094	XLOC_047094	GATS	chr7:100177562-100272218	A549_24h_CTRL	24h_3uM_C1305	OK	24.1043	49.7655	2.06459	1.04586	1.67899	0.0071	0.0416136
XLOC_003205	XLOC_003205	CCDC17	chr1:45620043-45624057	A549_24h_CTRL	24h_3uM_C1305	OK	0.718294	1.48285	2.06441	1.04572	0.909943	0.09835	0.272797
XLOC_048644	XLOC_048644	GRINA	chr8:143977152-144047085	A549_24h_CTRL	24h_3uM_C1305	OK	194.205	400.865	2.06413	1.04553	2.80167	5e-05	0.000766025
XLOC_023254	XLOC_023254	RP11-334C17.5	chr17:80169991-80253500	A549_24h_CTRL	24h_3uM_C1305	OK	4.43952	9.16138	2.0636	1.04516	0.798659	0.1738	0.397276
XLOC_040723	XLOC_040723	UNC5A	chr5:176810476-176899332	A549_24h_CTRL	24h_3uM_C1305	OK	0.629747	1.29916	2.06299	1.04473	1.66519	0.00775	0.0443464
XLOC_018315	XLOC_018315	NHLRC4,PIGQ	chr16:566994-584136	A549_24h_CTRL	24h_3uM_C1305	OK	38.6399	79.706	2.06279	1.0446	1.2	0.00335	0.0234198
XLOC_017058	XLOC_017058	CEMIP	chr15:80779342-80989878	A549_24h_CTRL	24h_3uM_C1305	OK	1.45708	3.00461	2.06208	1.04409	0.37244	0.137	0.340488
XLOC_033729	XLOC_033729	XXbac-B135H6.18	chr22:20965107-20999038	A549_24h_CTRL	24h_3uM_C1305	OK	0.791202	1.63081	2.06118	1.04347	0.200063	0.6421	0.82388
XLOC_018146	XLOC_018146	HAPLN3	chr15:88877287-88895626	A549_24h_CTRL	24h_3uM_C1305	OK	2.30321	4.74568	2.06046	1.04297	1.84246	0.0032	0.0225856
XLOC_009359	XLOC_009359	RP11-727F15.11	chr11:62771119-62792021	A549_24h_CTRL	24h_3uM_C1305	OK	0.527502	1.08652	2.05975	1.04246	0.138807	0.57665	0.786599
XLOC_026570	XLOC_026570	C19orf54	chr19:40691528-40765389	A549_24h_CTRL	24h_3uM_C1305	OK	18.7041	38.5231	2.05961	1.04237	0.975701	0.0366	0.136976
XLOC_022798	XLOC_022798	PLEKHM1	chr17:45435899-45490749	A549_24h_CTRL	24h_3uM_C1305	OK	27.6773	56.9515	2.0577	1.04103	1.47632	0.02685	0.109626
XLOC_000948	XLOC_000948	HHLA3	chr1:70354804-70385339	A549_24h_CTRL	24h_3uM_C1305	OK	5.71006	11.7449	2.05688	1.04046	2.07606	0.00085	0.00794575
XLOC_025367	XLOC_025367	EIF5AP3	chr19:45071499-45305283	A549_24h_CTRL	24h_3uM_C1305	OK	0.966488	1.98652	2.0554	1.03942	0.168618	0.61665	0.81058
XLOC_031815	XLOC_031815	RALY-AS1	chr20:33983051-34112332	A549_24h_CTRL	24h_3uM_C1305	OK	2.17315	4.46552	2.05486	1.03904	0.218388	0.55575	0.771552
XLOC_040777	XLOC_040777	CTC-241N9.1	chr5:179797596-179907859	A549_24h_CTRL	24h_3uM_C1305	OK	0.418619	0.859589	2.05339	1.03801	0.0484628	0.50135	0.733371
XLOC_043981	XLOC_043981	BAK1	chr6:33540045-33593338	A549_24h_CTRL	24h_3uM_C1305	OK	8.76036	17.9866	2.05318	1.03786	2.6511	0.00015	0.00195785
XLOC_026644	XLOC_026644	RN7SL368P	chr19:43646094-43670547	A549_24h_CTRL	24h_3uM_C1305	OK	1.00182	2.05647	2.05273	1.03754	0.197721	0.61765	0.810848
XLOC_019181	XLOC_019181	FTLP14	chr16:68737224-68835548	A549_24h_CTRL	24h_3uM_C1305	OK	0.534963	1.0981	2.05267	1.03749	0.286529	0.6917	0.850941
XLOC_042216	XLOC_042216	FAM50B	chr6:3831932-3855737	A549_24h_CTRL	24h_3uM_C1305	OK	1.0814	2.21904	2.05201	1.03703	1.88233	0.004	0.0267813
XLOC_028592	XLOC_028592	CARF	chr2:202874781-203014798	A549_24h_CTRL	24h_3uM_C1305	OK	0.618489	1.26897	2.05173	1.03684	0.293281	0.11365	0.299972
XLOC_026812	XLOC_026812	NAPSA	chr19:50311936-50382982	A549_24h_CTRL	24h_3uM_C1305	OK	1.05534	2.16485	2.05133	1.03656	0.299374	0.2802	0.530255
XLOC_049099	XLOC_049099	PLAT	chr8:42175232-42207724	A549_24h_CTRL	24h_3uM_C1305	OK	4.43739	9.09728	2.05014	1.03572	1.85973	0.0014	0.0119146
XLOC_006774	XLOC_006774	PPP1R3C	chr10:91628441-91633054	A549_24h_CTRL	24h_3uM_C1305	OK	4.51677	9.25859	2.04983	1.0355	2.49885	0.00035	0.00392464
XLOC_023629	XLOC_023629	RP11-49I11.4	chr18:36187518-36272157	A549_24h_CTRL	24h_3uM_C1305	OK	0.838177	1.71798	2.04966	1.03538	0.290479	0.70985	0.860529
XLOC_031283	XLOC_031283	ZSWIM3	chr20:45857616-45879122	A549_24h_CTRL	24h_3uM_C1305	OK	0.921755	1.88904	2.04939	1.0352	2.00715	0.00165	0.0135488
XLOC_021975	XLOC_021975	SMG6	chr17:2054153-2381058	A549_24h_CTRL	24h_3uM_C1305	OK	20.5517	42.1101	2.04898	1.03491	0.949601	0.01495	0.0717902
XLOC_000156	XLOC_000156	KCNAB2	chr1:5862810-6101193	A549_24h_CTRL	24h_3uM_C1305	OK	24.798	50.8071	2.04884	1.03481	1.80549	0.00185	0.0148191
XLOC_014641	XLOC_014641	RP11-1033H12.3	chr14:52155739-52156179	A549_24h_CTRL	24h_3uM_C1305	OK	0.860183	1.76205	2.04846	1.03454	1.02838	0.11355	0.299766
XLOC_048488	XLOC_048488	UBA52P5	chr8:123219956-123275541	A549_24h_CTRL	24h_3uM_C1305	OK	7.45827	15.2699	2.04738	1.03378	0.355215	0.68145	0.846309
XLOC_001234	XLOC_001234	RP11-96K19.5	chr1:110943466-110964649	A549_24h_CTRL	24h_3uM_C1305	OK	0.276763	0.566509	2.04691	1.03345	0.504865	0.4859	0.721815
XLOC_005843	XLOC_005843	TRIM8	chr10:102644495-102658407	A549_24h_CTRL	24h_3uM_C1305	OK	31.2133	63.89	2.04688	1.03343	2.54097	0.0001	0.0014089
XLOC_022225	XLOC_022225	FLCN,PLD6,RP11-45M22.4	chr17:17042544-17237188	A549_24h_CTRL	24h_3uM_C1305	OK	30.7842	63.0044	2.04665	1.03326	0.322354	0.1306	0.329363
XLOC_026234	XLOC_026234	JUND	chr19:18279759-18281622	A549_24h_CTRL	24h_3uM_C1305	OK	44.459	90.9901	2.04661	1.03323	2.11189	0.0012	0.0105541
XLOC_023329	XLOC_023329	RAB40B	chr17:82654972-82698728	A549_24h_CTRL	24h_3uM_C1305	OK	18.8931	38.6148	2.04386	1.0313	1.26169	0.0503	0.172145
XLOC_033607	XLOC_033607	MAPK8IP2	chr22:50568860-50613981	A549_24h_CTRL	24h_3uM_C1305	OK	2.29113	4.68033	2.0428	1.03055	1.25384	0.05815	0.190127
XLOC_021603	XLOC_021603	PPM1D	chr17:60600182-60666280	A549_24h_CTRL	24h_3uM_C1305	OK	6.18471	12.6327	2.04257	1.03039	1.63456	0.00865	0.0481854
XLOC_010158	XLOC_010158	IGSF9B	chr11:133908563-133956985	A549_24h_CTRL	24h_3uM_C1305	OK	1.6604	3.38919	2.04119	1.02941	1.03181	0.09845	0.27292
XLOC_053129	XLOC_053129	TMEM187	chrX:153972326-153983195	A549_24h_CTRL	24h_3uM_C1305	OK	9.51388	19.4154	2.04074	1.0291	1.37865	0.02325	0.0989907
XLOC_024526	XLOC_024526	REEP6	chr19:1481427-1497927	A549_24h_CTRL	24h_3uM_C1305	OK	7.01557	14.3159	2.04059	1.02899	2.2158	0.00055	0.0056469
XLOC_050580	XLOC_050580	RP11-217B7.2	chr9:104781001-104928892	A549_24h_CTRL	24h_3uM_C1305	OK	0.518148	1.05729	2.04052	1.02893	0.274641	0.68825	0.849822
XLOC_024819	XLOC_024819	CTC-548K16.1	chr19:14305457-14370196	A549_24h_CTRL	24h_3uM_C1305	OK	2.0012	4.08298	2.04027	1.02876	1.83038	0.00545	0.0340579
XLOC_053552	XLOC_053552	IQSEC2	chrX:53232875-53321324	A549_24h_CTRL	24h_3uM_C1305	OK	13.5637	27.6694	2.03996	1.02854	1.66014	0.00905	0.0500538
XLOC_000126	XLOC_000126	PLCH2	chr1:2425979-2505530	A549_24h_CTRL	24h_3uM_C1305	OK	1.21151	2.4713	2.03985	1.02847	1.97413	0.0014	0.0119146
XLOC_007080	XLOC_007080	RP11-432J24.3	chr10:132433732-132441484	A549_24h_CTRL	24h_3uM_C1305	OK	1.60964	3.28242	2.03923	1.02802	1.8085	0.00725	0.042274
XLOC_016990	XLOC_016990	SNX33	chr15:75636138-75662301	A549_24h_CTRL	24h_3uM_C1305	OK	10.0538	20.496	2.03863	1.02761	1.51268	0.01925	0.0865662
XLOC_031972	XLOC_031972	NEURL2	chr20:45888624-45912155	A549_24h_CTRL	24h_3uM_C1305	OK	0.62411	1.27221	2.03844	1.02747	0.25982	0.5592	0.773497
XLOC_048965	XLOC_048965	TRIM35	chr8:27284886-27311319	A549_24h_CTRL	24h_3uM_C1305	OK	17.0667	34.7847	2.03816	1.02727	1.39856	0.0267	0.109347
XLOC_048657	XLOC_048657	ADCK5	chr8:144373100-144409349	A549_24h_CTRL	24h_3uM_C1305	OK	7.31975	14.9167	2.03787	1.02707	0.773734	0.16045	0.376944
XLOC_049843	XLOC_049843	CYHR1	chr8:144449581-144465677	A549_24h_CTRL	24h_3uM_C1305	OK	33.5354	68.3131	2.03704	1.02648	2.47462	5e-05	0.000766025
XLOC_040775	XLOC_040775	SQSTM1	chr5:179797596-179907859	A549_24h_CTRL	24h_3uM_C1305	OK	1141.96	2325.95	2.03681	1.02631	1.36274	0.00295	0.0211455
XLOC_026238	XLOC_026238	ISYNA1	chr19:18418863-18438301	A549_24h_CTRL	24h_3uM_C1305	OK	49.0014	99.7849	2.03637	1.026	1.8888	0.00495	0.0316452
XLOC_010846	XLOC_010846	RP11-571M6.17	chr12:57762333-57818704	A549_24h_CTRL	24h_3uM_C1305	OK	0.668009	1.35958	2.03527	1.02522	0.206563	0.66335	0.835744
XLOC_034153	XLOC_034153	ODF3B,SCO2,TYMP	chr22:50523567-50532580	A549_24h_CTRL	24h_3uM_C1305	OK	41.1511	83.7293	2.03468	1.0248	2.39736	5e-05	0.000766025
XLOC_031833	XLOC_031833	GSS	chr20:34928429-34955817	A549_24h_CTRL	24h_3uM_C1305	OK	47.1795	95.9064	2.0328	1.02347	2.95171	5e-05	0.000766025
XLOC_054237	XLOC_054237	PDZD4	chrX:153802165-153830565	A549_24h_CTRL	24h_3uM_C1305	OK	3.74626	7.61308	2.03218	1.02303	1.82315	0.00215	0.0166866
XLOC_042161	XLOC_042161	GFPT2	chr5:180300689-180353387	A549_24h_CTRL	24h_3uM_C1305	OK	27.4714	55.7868	2.03072	1.02199	2.63232	5e-05	0.000766025
XLOC_021764	XLOC_021764	SLC16A5	chr17:75087726-75106162	A549_24h_CTRL	24h_3uM_C1305	OK	30.4299	61.7874	2.03048	1.02182	2.71062	5e-05	0.000766025
XLOC_029192	XLOC_029192	FNDC4	chr2:27491882-27495245	A549_24h_CTRL	24h_3uM_C1305	OK	1.54809	3.1423	2.02979	1.02133	1.73027	0.0074	0.0428769
XLOC_048325	XLOC_048325	RP11-328L11.1	chr8:95204455-95810136	A549_24h_CTRL	24h_3uM_C1305	OK	38.8338	78.7731	2.02847	1.02039	0.594865	0.6729	0.840868
XLOC_032496	XLOC_032496	PFKL	chr21:44300050-44327376	A549_24h_CTRL	24h_3uM_C1305	OK	47.3276	95.994	2.02829	1.02026	0.757571	5e-05	0.000766025
XLOC_016721	XLOC_016721	SLC27A2	chr15:49858237-50236395	A549_24h_CTRL	24h_3uM_C1305	OK	5.21121	10.5625	2.02688	1.01926	1.43758	0.0069	0.0407823
XLOC_020675	XLOC_020675	MINK1	chr17:4833387-4903074	A549_24h_CTRL	24h_3uM_C1305	OK	49.1459	99.6099	2.02682	1.01922	1.96152	0.00055	0.0056469
XLOC_026716	XLOC_026716	PRKD2	chr19:46647611-46717127	A549_24h_CTRL	24h_3uM_C1305	OK	23.9554	48.5407	2.02629	1.01884	1.7423	0.0065	0.0389339
XLOC_007822	XLOC_007822	TKFC	chr11:61299450-61369509	A549_24h_CTRL	24h_3uM_C1305	OK	54.6655	110.738	2.02574	1.01844	0.721557	0.08275	0.241972
XLOC_040739	XLOC_040739	RP11-1277A3.1	chr5:177611252-177672209	A549_24h_CTRL	24h_3uM_C1305	OK	1.28915	2.61028	2.02481	1.01779	1.80767	0.00735	0.0427048
XLOC_022115	XLOC_022115	BORCS6	chr17:8188332-8190907	A549_24h_CTRL	24h_3uM_C1305	OK	3.57357	7.23208	2.02377	1.01705	2.35806	0.00045	0.00479056
XLOC_010588	XLOC_010588	PCED1B	chr12:47075706-47236662	A549_24h_CTRL	24h_3uM_C1305	OK	26.9965	54.5852	2.02194	1.01574	1.10316	0.09475	0.266121
XLOC_051842	XLOC_051842	ZER1	chr9:128724444-128772414	A549_24h_CTRL	24h_3uM_C1305	OK	15.5757	31.4876	2.02158	1.01548	1.69079	0.00235	0.0179177
XLOC_003959	XLOC_003959	CTSS	chr1:150730195-150765957	A549_24h_CTRL	24h_3uM_C1305	OK	7.09394	14.3348	2.02071	1.01486	1.68989	0.00725	0.042274
XLOC_015766	XLOC_015766	RP1-292L20.3	chr14:70906656-70907111	A549_24h_CTRL	24h_3uM_C1305	OK	1.16151	2.3467	2.02039	1.01463	1.20415	0.07035	0.216415
XLOC_034617	XLOC_034617	RP11-456N14.6	chr3:58180008-58187495	A549_24h_CTRL	24h_3uM_C1305	OK	1.25132	2.52813	2.02037	1.01463	1.49457	0.02005	0.0890218
XLOC_037652	XLOC_037652	HERC3	chr4:88520984-88708542	A549_24h_CTRL	24h_3uM_C1305	OK	2.46926	4.98864	2.0203	1.01457	0.615444	0.11455	0.301272
XLOC_033734	XLOC_033734	P2RX6P	chr22:20999103-21045017	A549_24h_CTRL	24h_3uM_C1305	OK	0.268643	0.542549	2.01959	1.01406	0.166879	0.5074	0.737312
XLOC_007612	XLOC_007612	SLC39A13	chr11:47383147-47416501	A549_24h_CTRL	24h_3uM_C1305	OK	15.923	32.1535	2.01931	1.01386	2.58884	5e-05	0.000766025
XLOC_007978	XLOC_007978	SSH3	chr11:67303447-67312607	A549_24h_CTRL	24h_3uM_C1305	OK	18.364	37.0768	2.01899	1.01363	1.90447	0.00175	0.0142349
XLOC_007881	XLOC_007881	DNAJC4,NUDT22	chr11:64206677-64234352	A549_24h_CTRL	24h_3uM_C1305	OK	62.1006	125.358	2.01863	1.01337	1.99425	0.0018	0.0145293
XLOC_004517	XLOC_004517	RP11-465N4.4	chr1:201982371-202017188	A549_24h_CTRL	24h_3uM_C1305	OK	2.69145	5.43151	2.01806	1.01297	0.254963	0.5295	0.753364
XLOC_006920	XLOC_006920	RP11-541N10.3	chr10:103877373-103879761	A549_24h_CTRL	24h_3uM_C1305	OK	0.668025	1.34777	2.01754	1.0126	1.8689	0.0044	0.0288815
XLOC_000456	XLOC_000456	PIGV	chr1:26787471-26798398	A549_24h_CTRL	24h_3uM_C1305	OK	5.8411	11.7842	2.01746	1.01254	1.8455	0.00665	0.0395908
XLOC_054142	XLOC_054142	LDOC1	chrX:141175744-141177125	A549_24h_CTRL	24h_3uM_C1305	OK	102.889	207.486	2.0166	1.01193	2.88714	5e-05	0.000766025
XLOC_025397	XLOC_025397	GAPDHP38	chr19:46480795-46610793	A549_24h_CTRL	24h_3uM_C1305	OK	0.346711	0.698652	2.01508	1.01084	0.0826618	0.552	0.769466
XLOC_043898	XLOC_043898	HLA-B	chr6:31353871-31357637	A549_24h_CTRL	24h_3uM_C1305	OK	26.2718	52.9129	2.01406	1.0101	2.80692	5e-05	0.000766025
XLOC_003677	XLOC_003677	AMIGO1	chr1:109504174-109509738	A549_24h_CTRL	24h_3uM_C1305	OK	0.598668	1.20556	2.01374	1.00987	1.82412	0.0056	0.0348326
XLOC_026392	XLOC_026392	AC007773.2	chr19:32390049-32485895	A549_24h_CTRL	24h_3uM_C1305	OK	2.19067	4.41034	2.01324	1.00952	0.6556	0.2329	0.476778
XLOC_007816	XLOC_007816	TMEM132A	chr11:60913165-60952530	A549_24h_CTRL	24h_3uM_C1305	OK	137.948	277.629	2.01256	1.00903	1.65692	0.00355	0.024458
XLOC_013003	XLOC_013003	C1QTNF9B-AS1	chr13:23730188-23902655	A549_24h_CTRL	24h_3uM_C1305	OK	0.631212	1.27014	2.01222	1.00879	0.273645	0.47425	0.71358
XLOC_028013	XLOC_028013	PAX8-AS1	chr2:113211521-113278950	A549_24h_CTRL	24h_3uM_C1305	OK	0.557826	1.12136	2.01023	1.00736	0.691946	0.0407	0.147375
XLOC_022828	XLOC_022828	OSBPL7	chr17:47807371-47821834	A549_24h_CTRL	24h_3uM_C1305	OK	6.36427	12.7924	2.01003	1.00722	1.11747	0.08405	0.244173
XLOC_049799	XLOC_049799	RP11-273G15.2	chr8:142981737-143023832	A549_24h_CTRL	24h_3uM_C1305	OK	0.780584	1.56863	2.00956	1.00688	0.222318	0.3157	0.565456
XLOC_027567	XLOC_027567	ANXA4	chr2:69457996-69827100	A549_24h_CTRL	24h_3uM_C1305	OK	108.262	217.495	2.00897	1.00646	1.9046	0.00315	0.0223291
XLOC_053476	XLOC_053476	RP11-1148L6.9	chrX:48568013-48579066	A549_24h_CTRL	24h_3uM_C1305	OK	1.0405	2.0903	2.00894	1.00643	0.10254	0.56055	0.774346
XLOC_045785	XLOC_045785	RP5-884M6.1	chr7:106775010-106795564	A549_24h_CTRL	24h_3uM_C1305	OK	0.978861	1.96632	2.00878	1.00633	1.14764	0.0628	0.200088
XLOC_017553	XLOC_017553	C15orf52	chr15:40331451-40340967	A549_24h_CTRL	24h_3uM_C1305	OK	10.9949	22.0805	2.00825	1.00594	0.787458	0.07395	0.22398
XLOC_048635	XLOC_048635	GSDMD	chr8:143553206-143563062	A549_24h_CTRL	24h_3uM_C1305	OK	24.4269	49.0252	2.00702	1.00505	2.03593	0.00155	0.0129003
XLOC_019880	XLOC_019880	RP11-57A19.2	chr16:28258685-28292173	A549_24h_CTRL	24h_3uM_C1305	OK	0.551021	1.10502	2.0054	1.00389	1.79614	0.0058	0.0357444
XLOC_003131	XLOC_003131	RIMS3	chr1:40620678-40665657	A549_24h_CTRL	24h_3uM_C1305	OK	0.997901	2.00109	2.0053	1.00382	2.02886	0.00095	0.00867671
XLOC_003576	XLOC_003576	CCDC18-AS1	chr1:93149741-93369498	A549_24h_CTRL	24h_3uM_C1305	OK	2.81469	5.64427	2.00529	1.00381	0.399101	0.13075	0.329403
XLOC_052233	XLOC_052233	RPS11P7	chrX:39865423-39865888	A549_24h_CTRL	24h_3uM_C1305	OK	0.324365	0.650379	2.00508	1.00366	0.587274	0.35715	0.603226
XLOC_019582	XLOC_019582	MMP25-AS1	chr16:3046680-3060726	A549_24h_CTRL	24h_3uM_C1305	OK	3.90346	7.82588	2.00486	1.0035	1.03988	0.0959	0.26848
XLOC_025802	XLOC_025802	LINC01002,LLNLF-176F2.1	chr19:197309-239440	A549_24h_CTRL	24h_3uM_C1305	OK	2.6079	5.22799	2.00467	1.00337	1.01271	0.02645	0.108595
XLOC_026758	XLOC_026758	MAMSTR	chr19:48712741-48719721	A549_24h_CTRL	24h_3uM_C1305	OK	0.359785	0.721019	2.00403	1.0029	1.04072	0.0212	0.0924823
XLOC_015450	XLOC_015450	EGLN3	chr14:33924230-34462774	A549_24h_CTRL	24h_3uM_C1305	OK	3.23201	6.47454	2.00325	1.00235	1.17386	0.06015	0.194293
XLOC_015236	XLOC_015236	C14orf79	chr14:104985774-105021148	A549_24h_CTRL	24h_3uM_C1305	OK	10.4083	20.8391	2.00216	1.00156	0.630234	0.12435	0.318512
XLOC_010231	XLOC_010231	CD27,TAPBPL	chr12:6439000-6470987	A549_24h_CTRL	24h_3uM_C1305	OK	4.16526	8.33486	2.00104	1.00075	0.8504	0.11145	0.296134
XLOC_031796	XLOC_031796	AL034550.1,NOL4L	chr20:32443058-32608893	A549_24h_CTRL	24h_3uM_C1305	OK	6.46248	12.9292	2.00066	1.00048	1.00406	0.0765	0.228785
XLOC_041753	XLOC_041753	MTND5P11	chr5:134904905-135011707	A549_24h_CTRL	24h_3uM_C1305	OK	0.374586	0.749211	2.0001	1.00008	0.568641	0.43245	0.676329
XLOC_035613	XLOC_035613	SSUH2	chr3:8619399-8963773	A549_24h_CTRL	24h_3uM_C1305	OK	0.594431	0.296991	-2.00151	-1.00109	-0.280608	0.1129	0.298586
XLOC_039928	XLOC_039928	UTP15	chr5:73552334-73583377	A549_24h_CTRL	24h_3uM_C1305	OK	7.25426	3.62417	-2.00163	-1.00118	-1.25612	0.02345	0.0996405
XLOC_005653	XLOC_005653	HMGN2P8	chr10:84081428-84081995	A549_24h_CTRL	24h_3uM_C1305	OK	3.13883	1.56729	-2.00271	-1.00196	-1.14286	0.21555	0.454467
XLOC_041986	XLOC_041986	EBF1	chr5:158695915-159099761	A549_24h_CTRL	24h_3uM_C1305	OK	0.906566	0.452268	-2.00449	-1.00323	-0.824925	0.1063	0.287061
XLOC_011213	XLOC_011213	PWP1	chr12:107685731-107713167	A549_24h_CTRL	24h_3uM_C1305	OK	72.3432	36.0753	-2.00534	-1.00384	-2.31376	0.0004	0.0043527
XLOC_014732	XLOC_014732	HIF1A,SNAPC1	chr14:61681040-61796428	A549_24h_CTRL	24h_3uM_C1305	OK	36.1057	18.0039	-2.00544	-1.00391	-1.78519	0.00495	0.0316452
XLOC_027948	XLOC_027948	LIMS1	chr2:108534354-108687246	A549_24h_CTRL	24h_3uM_C1305	OK	8.32918	4.15169	-2.00621	-1.00448	-2.27036	5e-05	0.000766025
XLOC_052103	XLOC_052103	SCML1	chrX:17737448-17754988	A549_24h_CTRL	24h_3uM_C1305	OK	3.31578	1.65243	-2.00661	-1.00476	-1.94285	0.00235	0.0179177
XLOC_020856	XLOC_020856	RN7SL775P	chr17:17042544-17237188	A549_24h_CTRL	24h_3uM_C1305	OK	1.24621	0.620959	-2.00691	-1.00498	-0.0420336	0.5629	0.775918
XLOC_029890	XLOC_029890	SEPT10	chr2:109542981-109614206	A549_24h_CTRL	24h_3uM_C1305	OK	32.407	16.1471	-2.00699	-1.00503	-0.910695	0.1591	0.374846
XLOC_019541	XLOC_019541	SNHG19	chr16:2154796-2155358	A549_24h_CTRL	24h_3uM_C1305	OK	89.9426	44.8114	-2.00714	-1.00514	-2.26471	0.0007	0.00683428
XLOC_035240	XLOC_035240	GMPS	chr3:155870535-155944026	A549_24h_CTRL	24h_3uM_C1305	OK	84.1765	41.9282	-2.00763	-1.00549	-2.28996	0.00045	0.00479056
XLOC_028889	XLOC_028889	AC079135.1	chr2:236165235-236294927	A549_24h_CTRL	24h_3uM_C1305	OK	1.716	0.854552	-2.00807	-1.00581	-0.636689	0.30115	0.550787
XLOC_044255	XLOC_044255	LINC00472,RP11-154D6.1,RP3-331H24.5	chr6:71221456-71420769	A549_24h_CTRL	24h_3uM_C1305	OK	1.64643	0.819361	-2.00941	-1.00677	-0.481736	0.01315	0.0654521
XLOC_047691	XLOC_047691	SUB1P1	chr8:11790004-11790386	A549_24h_CTRL	24h_3uM_C1305	OK	0.64876	0.322842	-2.00953	-1.00686	-0.617539	0.29385	0.544059
XLOC_030235	XLOC_030235	RBMS1	chr2:160272150-160493794	A549_24h_CTRL	24h_3uM_C1305	OK	10.6156	5.28133	-2.01002	-1.00721	-1.73348	0.0006	0.00603814
XLOC_027311	XLOC_027311	BIRC6	chr2:32357027-32618899	A549_24h_CTRL	24h_3uM_C1305	OK	9.30827	4.63035	-2.01027	-1.00739	-1.1475	0.00775	0.0443464
XLOC_053365	XLOC_053365	DYNLT3	chrX:37349274-38688920	A549_24h_CTRL	24h_3uM_C1305	OK	3.00831	1.49641	-2.01035	-1.00745	-0.579516	0.27865	0.528885
XLOC_003045	XLOC_003045	RN7SKP16	chr1:33306765-33431052	A549_24h_CTRL	24h_3uM_C1305	OK	5.06078	2.5169	-2.01072	-1.00771	-0.157862	0.6294	0.816517
XLOC_009655	XLOC_009655	NARS2	chr11:78215296-78574874	A549_24h_CTRL	24h_3uM_C1305	OK	17.6563	8.7803	-2.0109	-1.00784	-1.17867	0.07245	0.220708
XLOC_043628	XLOC_043628	CAGE1,SSR1	chr6:7268305-7418037	A549_24h_CTRL	24h_3uM_C1305	OK	28.8058	14.3225	-2.01123	-1.00808	-1.42585	0.02415	0.101618
XLOC_039887	XLOC_039887	GTF2H2C	chr5:69560207-69594723	A549_24h_CTRL	24h_3uM_C1305	OK	6.23114	3.09673	-2.01217	-1.00875	-1.80133	0.0019	0.0151537
XLOC_019667	XLOC_019667	EMP2	chr16:10528421-10580698	A549_24h_CTRL	24h_3uM_C1305	OK	40.434	20.0939	-2.01225	-1.00881	-1.8345	0.00345	0.0239483
XLOC_043727	XLOC_043727	RP1-30M3.5	chr6:24667034-24720836	A549_24h_CTRL	24h_3uM_C1305	OK	0.587192	0.291808	-2.01225	-1.00881	-0.158598	0.5894	0.795612
XLOC_011884	XLOC_011884	IPO8	chr12:30628987-30695986	A549_24h_CTRL	24h_3uM_C1305	OK	16.0248	7.96019	-2.01312	-1.00943	-0.996864	0.0255	0.105787
XLOC_015603	XLOC_015603	DDHD1	chr14:53036744-53153282	A549_24h_CTRL	24h_3uM_C1305	OK	3.08307	1.5312	-2.0135	-1.0097	-1.25848	0.00385	0.025954
XLOC_019461	XLOC_019461	POLR3K	chr16:46406-57669	A549_24h_CTRL	24h_3uM_C1305	OK	32.7286	16.2533	-2.01366	-1.00981	-1.75732	0.0075	0.0433369
XLOC_013819	XLOC_013819	NUFIP1	chr13:44939248-45083125	A549_24h_CTRL	24h_3uM_C1305	OK	2.55613	1.26934	-2.01375	-1.00988	-1.30788	0.03375	0.129638
XLOC_019336	XLOC_019336	RP11-274A11.4	chr16:81445169-81711762	A549_24h_CTRL	24h_3uM_C1305	OK	1.0319	0.51234	-2.01409	-1.01014	-0.16268	0.55845	0.773255
XLOC_052083	XLOC_052083	MOSPD2	chrX:14873440-14922327	A549_24h_CTRL	24h_3uM_C1305	OK	1.51135	0.750017	-2.01509	-1.01084	-0.946116	0.07525	0.226288
XLOC_003859	XLOC_003859	U1	chr1:144551778-144551943	A549_24h_CTRL	24h_3uM_C1305	OK	11.7238	5.81639	-2.01565	-1.01125	-3.26316	0.3721	0.618054
XLOC_041663	XLOC_041663	CEP120	chr5:123344884-123423592	A549_24h_CTRL	24h_3uM_C1305	OK	2.56655	1.27286	-2.01636	-1.01175	-1.04863	0.05945	0.193049
XLOC_014742	XLOC_014742	HSPE1P2	chr14:63597038-63641861	A549_24h_CTRL	24h_3uM_C1305	OK	4.80964	2.38372	-2.0177	-1.01271	-0.521749	0.4145	0.659536
XLOC_044535	XLOC_044535	ZUFSP	chr6:116635617-116668794	A549_24h_CTRL	24h_3uM_C1305	OK	1.26386	0.626196	-2.01831	-1.01315	-1.28192	0.0238	0.100634
XLOC_022719	XLOC_022719	BRCA1	chr17:43044294-43211689	A549_24h_CTRL	24h_3uM_C1305	OK	20.7846	10.2973	-2.01845	-1.01325	-0.88245	0.0242	0.101683
XLOC_043422	XLOC_043422	AKAP12	chr6:151239998-151358557	A549_24h_CTRL	24h_3uM_C1305	OK	13.5373	6.70592	-2.01871	-1.01343	-2.90033	5e-05	0.000766025
XLOC_017728	XLOC_017728	ARPP19	chr15:52547044-52569883	A549_24h_CTRL	24h_3uM_C1305	OK	149.812	74.1918	-2.01925	-1.01382	-0.712158	0.2423	0.487947
XLOC_029234	XLOC_029234	AC020594.5	chr2:33436323-33564750	A549_24h_CTRL	24h_3uM_C1305	OK	1.21179	0.600083	-2.01937	-1.01391	-0.777568	0.40725	0.653366
XLOC_016717	XLOC_016717	DTWD1	chr15:49620979-49656232	A549_24h_CTRL	24h_3uM_C1305	OK	2.58409	1.27943	-2.01972	-1.01415	-1.36366	0.011	0.0573285
XLOC_025069	XLOC_025069	URI1	chr19:29923643-30016608	A549_24h_CTRL	24h_3uM_C1305	OK	46.7973	23.1697	-2.01976	-1.01419	-2.01377	0.0001	0.0014089
XLOC_024041	XLOC_024041	PTPN2	chr18:12785477-12929643	A549_24h_CTRL	24h_3uM_C1305	OK	20.4299	10.1138	-2.02	-1.01436	-1.43283	0.02665	0.109264
XLOC_031330	XLOC_031330	SNAI1	chr20:49982998-49988886	A549_24h_CTRL	24h_3uM_C1305	OK	4.38474	2.17036	-2.02028	-1.01455	-2.06008	0.0018	0.0145293
XLOC_000966	XLOC_000966	FPGT,FPGT-TNNI3K,TNNI3K	chr1:74198211-74544428	A549_24h_CTRL	24h_3uM_C1305	OK	1.41267	0.699155	-2.02054	-1.01474	-0.795847	0.0183	0.0835963
XLOC_049137	XLOC_049137	PRKDC	chr8:47773107-47960183	A549_24h_CTRL	24h_3uM_C1305	OK	74.4968	36.8675	-2.02066	-1.01483	-1.47064	0.007	0.0411421
XLOC_027124	XLOC_027124	RP11-254F7.4	chr2:10120733-10121065	A549_24h_CTRL	24h_3uM_C1305	OK	2.58277	1.27812	-2.02076	-1.01489	-0.920108	0.1395	0.344088
XLOC_043021	XLOC_043021	PM20D2	chr6:89146049-89165565	A549_24h_CTRL	24h_3uM_C1305	OK	10.0034	4.95019	-2.02081	-1.01493	-2.6926	0.0001	0.0014089
XLOC_051970	XLOC_051970	NRARP	chr9:137300481-137302251	A549_24h_CTRL	24h_3uM_C1305	OK	2.36055	1.1669	-2.02292	-1.01644	-1.94883	0.00365	0.0249484
XLOC_004666	XLOC_004666	GPATCH2	chr1:217426991-217631082	A549_24h_CTRL	24h_3uM_C1305	OK	3.0105	1.48797	-2.02323	-1.01666	-1.56556	0.0052	0.0328723
XLOC_039193	XLOC_039193	LRBA	chr4:150264530-151015727	A549_24h_CTRL	24h_3uM_C1305	OK	4.16633	2.05912	-2.02335	-1.01675	-1.22556	0.01365	0.066945
XLOC_042528	XLOC_042528	RANP1	chr6:30485939-30486590	A549_24h_CTRL	24h_3uM_C1305	OK	3.77746	1.86624	-2.0241	-1.01728	-1.70529	0.0101	0.0540343
XLOC_006374	XLOC_006374	AL135791.1,ZNF248	chr10:37775370-37859110	A549_24h_CTRL	24h_3uM_C1305	OK	3.45997	1.70889	-2.02469	-1.0177	-0.750647	0.16545	0.384331
XLOC_017805	XLOC_017805	RORA	chr15:60479177-61229319	A549_24h_CTRL	24h_3uM_C1305	OK	1.18247	0.583978	-2.02485	-1.01781	-0.586072	0.09245	0.261406
XLOC_017494	XLOC_017494	KATNBL1	chr15:34140673-34210096	A549_24h_CTRL	24h_3uM_C1305	OK	16.9059	8.34848	-2.02503	-1.01794	-1.66213	0.01075	0.0564049
XLOC_005278	XLOC_005278	ARL6IP1P2	chr10:36995022-36995585	A549_24h_CTRL	24h_3uM_C1305	OK	0.642515	0.317263	-2.02518	-1.01805	-0.749445	0.2177	0.457272
XLOC_001028	XLOC_001028	RPF1	chr1:84479258-84497790	A549_24h_CTRL	24h_3uM_C1305	OK	11.097	5.47799	-2.02574	-1.01845	-2.27721	0.0006	0.00603814
XLOC_034434	XLOC_034434	SS18L2	chr3:42547968-42665854	A549_24h_CTRL	24h_3uM_C1305	OK	8.37386	4.13229	-2.02645	-1.01895	-0.583352	0.3542	0.601001
XLOC_023493	XLOC_023493	RNMT	chr18:13663346-13764558	A549_24h_CTRL	24h_3uM_C1305	OK	4.32379	2.1317	-2.02833	-1.02029	-1.05899	0.01585	0.0748667
XLOC_028960	XLOC_028960	SH3YL1	chr2:217729-278283	A549_24h_CTRL	24h_3uM_C1305	OK	2.84585	1.40214	-2.02965	-1.02123	-0.362481	0.0839	0.243978
XLOC_015689	XLOC_015689	ESR2	chr14:63852982-64338599	A549_24h_CTRL	24h_3uM_C1305	OK	0.69292	0.341392	-2.02969	-1.02126	-0.4198	0.20915	0.446407
XLOC_030162	XLOC_030162	ORC4	chr2:147844516-148516971	A549_24h_CTRL	24h_3uM_C1305	OK	15.6556	7.7129	-2.02979	-1.02133	-1.27148	0.0411	0.148458
XLOC_048033	XLOC_048033	RP11-110G21.1	chr8:51899324-51947173	A549_24h_CTRL	24h_3uM_C1305	OK	3.0453	1.49906	-2.03147	-1.02253	-1.42596	0.0268	0.109513
XLOC_028479	XLOC_028479	ASNSD1	chr2:189661384-189670831	A549_24h_CTRL	24h_3uM_C1305	OK	12.6292	6.21642	-2.03159	-1.02261	-1.30067	0.0215	0.093376
XLOC_009720	XLOC_009720	CTSC	chr11:88293591-88337787	A549_24h_CTRL	24h_3uM_C1305	OK	54.7044	26.9245	-2.03177	-1.02274	-2.08274	0.00115	0.010212
XLOC_038837	XLOC_038837	ABCG2	chr4:88090263-88231322	A549_24h_CTRL	24h_3uM_C1305	OK	17.3409	8.53002	-2.03293	-1.02356	-1.14211	0.0619	0.19825
XLOC_049174	XLOC_049174	TCEA1	chr8:53966551-54022529	A549_24h_CTRL	24h_3uM_C1305	OK	12.9194	6.35383	-2.03332	-1.02384	-2.31406	0.0001	0.0014089
XLOC_038071	XLOC_038071	ETFDH	chr4:158666678-158723396	A549_24h_CTRL	24h_3uM_C1305	OK	6.65508	3.2724	-2.0337	-1.02411	-0.810736	0.1337	0.334659
XLOC_044823	XLOC_044823	TCP1	chr6:159669056-159789749	A549_24h_CTRL	24h_3uM_C1305	OK	189.582	93.1953	-2.03424	-1.02449	-2.19274	0.0002	0.0025146
XLOC_053077	XLOC_053077	HMGB3	chrX:150980508-150990775	A549_24h_CTRL	24h_3uM_C1305	OK	81.3126	39.9553	-2.03509	-1.02509	-2.02124	0.00175	0.0142349
XLOC_012056	XLOC_012056	TUBA1B	chr12:49127781-49147869	A549_24h_CTRL	24h_3uM_C1305	OK	2079.85	1021.91	-2.03526	-1.02521	-2.55905	5e-05	0.000766025
XLOC_008137	XLOC_008137	RP11-111M22.4	chr11:76381312-76414619	A549_24h_CTRL	24h_3uM_C1305	OK	1.02353	0.502881	-2.03533	-1.02527	-0.503923	0.46835	0.708249
XLOC_003667	XLOC_003667	WDR47	chr1:108970213-109042113	A549_24h_CTRL	24h_3uM_C1305	OK	2.05453	1.00913	-2.03594	-1.0257	-0.970421	0.04965	0.170674
XLOC_026499	XLOC_026499	CTD-2528L19.4,ZFP30,ZNF607,ZNF781	chr19:37497158-37719790	A549_24h_CTRL	24h_3uM_C1305	OK	3.18878	1.56621	-2.03598	-1.02573	-1.13314	0.00595	0.0363795
XLOC_043195	XLOC_043195	NUS1	chr6:117675501-117710640	A549_24h_CTRL	24h_3uM_C1305	OK	4.0091	1.96903	-2.03608	-1.0258	-2.40804	5e-05	0.000766025
XLOC_034307	XLOC_034307	RARB	chr3:24687918-25664939	A549_24h_CTRL	24h_3uM_C1305	OK	3.42388	1.68071	-2.03716	-1.02656	-0.701294	0.20245	0.437241
XLOC_005502	XLOC_005502	CCAR1	chr10:68721011-68792377	A549_24h_CTRL	24h_3uM_C1305	OK	29.1422	14.3037	-2.03739	-1.02672	-1.58616	0.01345	0.066362
XLOC_031059	XLOC_031059	GINS1	chr20:25407726-25452628	A549_24h_CTRL	24h_3uM_C1305	OK	38.1767	18.7376	-2.03744	-1.02676	-2.65913	5e-05	0.000766025
XLOC_001227	XLOC_001227	RP5-1074L1.4	chr1:110347115-110443817	A549_24h_CTRL	24h_3uM_C1305	OK	0.569152	0.279246	-2.03817	-1.02728	-0.412352	0.63415	0.819215
XLOC_010344	XLOC_010344	RP11-267J23.4	chr12:12049843-12267012	A549_24h_CTRL	24h_3uM_C1305	OK	1.32469	0.649896	-2.03831	-1.02738	-0.249227	0.6575	0.832434
XLOC_020417	XLOC_020417	CFDP1,RP11-77K12.1,TMEM170A	chr16:75293697-75465497	A549_24h_CTRL	24h_3uM_C1305	OK	55.6199	27.2808	-2.03879	-1.02772	-1.15254	0.03585	0.135269
XLOC_015032	XLOC_015032	VRK1	chr14:96797303-96945394	A549_24h_CTRL	24h_3uM_C1305	OK	14.125	6.92702	-2.03912	-1.02794	-1.71464	0.0018	0.0145293
XLOC_016998	XLOC_016998	UBE2Q2	chr15:75843284-75901078	A549_24h_CTRL	24h_3uM_C1305	OK	16.4532	8.06661	-2.03967	-1.02833	-1.5938	0.0117	0.0598538
XLOC_052368	XLOC_052368	CCNB3	chrX:50202712-50351910	A549_24h_CTRL	24h_3uM_C1305	OK	0.633122	0.310273	-2.04053	-1.02895	-0.36229	0.32225	0.572107
XLOC_035087	XLOC_035087	CDV3	chr3:133573729-133590261	A549_24h_CTRL	24h_3uM_C1305	OK	46.3365	22.7064	-2.04068	-1.02905	-2.55806	5e-05	0.000766025
XLOC_030446	XLOC_030446	SDPR	chr2:191834301-192195709	A549_24h_CTRL	24h_3uM_C1305	OK	16.9725	8.31698	-2.0407	-1.02906	-2.75369	5e-05	0.000766025
XLOC_049385	XLOC_049385	ZFAND1	chr8:81701333-81759515	A549_24h_CTRL	24h_3uM_C1305	OK	10.0663	4.93261	-2.04077	-1.02911	-1.25773	0.03145	0.123444
XLOC_053151	XLOC_053151	DKC1	chrX:154762741-154777689	A549_24h_CTRL	24h_3uM_C1305	OK	244.785	119.934	-2.041	-1.02927	-1.93626	0.00265	0.0195667
XLOC_017524	XLOC_017524	MEIS2	chr15:36889203-37101299	A549_24h_CTRL	24h_3uM_C1305	OK	5.12351	2.51016	-2.04111	-1.02935	-1.42314	0.00335	0.0234198
XLOC_048342	XLOC_048342	POP1	chr8:98117296-98159834	A549_24h_CTRL	24h_3uM_C1305	OK	8.21762	4.02606	-2.04111	-1.02935	-2.24391	0.0003	0.00349162
XLOC_042863	XLOC_042863	PRIM2	chr6:57314804-57646849	A549_24h_CTRL	24h_3uM_C1305	OK	9.5198	4.66235	-2.04185	-1.02987	-1.24372	0.0263	0.108161
XLOC_003754	XLOC_003754	CSDE1,NRAS	chr1:114704468-114758676	A549_24h_CTRL	24h_3uM_C1305	OK	83.449	40.8657	-2.04203	-1.03	-2.14142	5e-05	0.000766025
XLOC_040515	XLOC_040515	SLC26A2	chr5:149960736-150053142	A549_24h_CTRL	24h_3uM_C1305	OK	2.0794	1.01729	-2.04406	-1.03143	-0.68042	0.2525	0.4988
XLOC_029254	XLOC_029254	EIF2AK2	chr2:37084450-37157065	A549_24h_CTRL	24h_3uM_C1305	OK	15.983	7.81712	-2.04461	-1.03183	-1.46617	0.0053	0.033347
XLOC_019741	XLOC_019741	RRN3	chr16:14974590-15154564	A549_24h_CTRL	24h_3uM_C1305	OK	10.8396	5.30086	-2.04488	-1.03202	-1.14491	0.07365	0.223347
XLOC_038182	XLOC_038182	ING2	chr4:183504993-183511096	A549_24h_CTRL	24h_3uM_C1305	OK	4.74994	2.32248	-2.0452	-1.03224	-1.69772	0.0122	0.0617253
XLOC_031211	XLOC_031211	PPP1R16B	chr20:38805704-38923024	A549_24h_CTRL	24h_3uM_C1305	OK	0.848137	0.414495	-2.04619	-1.03294	-0.666409	0.11255	0.298142
XLOC_005213	XLOC_005213	RAB18	chr10:27504173-27542237	A549_24h_CTRL	24h_3uM_C1305	OK	21.2516	10.3842	-2.04653	-1.03319	-1.86162	0.003	0.0214517
XLOC_039608	XLOC_039608	GUSBP1	chr5:21341832-21589372	A549_24h_CTRL	24h_3uM_C1305	OK	3.2065	1.56593	-2.04766	-1.03398	-1.42215	0.00855	0.0477005
XLOC_044641	XLOC_044641	HBS1L	chr6:134960377-135103056	A549_24h_CTRL	24h_3uM_C1305	OK	12.5779	6.14084	-2.04824	-1.03438	-1.62038	0.0105	0.0554887
XLOC_012595	XLOC_012595	SLC41A2	chr12:104802552-104958744	A549_24h_CTRL	24h_3uM_C1305	OK	6.95194	3.39154	-2.04979	-1.03548	-0.983856	0.1341	0.335261
XLOC_010330	XLOC_010330	EIF2S3L	chr12:10505601-10523135	A549_24h_CTRL	24h_3uM_C1305	OK	0.741202	0.361235	-2.05186	-1.03693	-1.52318	0.0181	0.0829917
XLOC_006339	XLOC_006339	RP11-479G22.8	chr10:32887254-32889311	A549_24h_CTRL	24h_3uM_C1305	OK	5.4176	2.6403	-2.05189	-1.03695	-2.2357	0.0009	0.00829725
XLOC_044644	XLOC_044644	AHI1	chr6:135283531-135497776	A549_24h_CTRL	24h_3uM_C1305	OK	2.42384	1.18118	-2.05205	-1.03706	-0.841421	0.10695	0.288076
XLOC_004294	XLOC_004294	METTL18	chr1:169662006-169894267	A549_24h_CTRL	24h_3uM_C1305	OK	0.886137	0.431793	-2.05223	-1.03719	-0.44937	0.44035	0.683457
XLOC_027387	XLOC_027387	PPM1B	chr2:44167624-44244384	A549_24h_CTRL	24h_3uM_C1305	OK	15.8878	7.74083	-2.05247	-1.03736	-1.8154	0.0035	0.0242268
XLOC_046469	XLOC_046469	FAM126A	chr7:22889370-23014130	A549_24h_CTRL	24h_3uM_C1305	OK	6.21411	3.02583	-2.05369	-1.03822	-0.891599	0.10255	0.280308
XLOC_008006	XLOC_008006	GAL	chr11:68683778-68691175	A549_24h_CTRL	24h_3uM_C1305	OK	9.50575	4.6279	-2.05401	-1.03844	-2.06951	0.0012	0.0105541
XLOC_026479	XLOC_026479	ZNF529	chr19:36510694-36634113	A549_24h_CTRL	24h_3uM_C1305	OK	0.801884	0.390217	-2.05497	-1.03911	-0.576225	0.042	0.150858
XLOC_010471	XLOC_010471	ARNTL2	chr12:27332853-27446625	A549_24h_CTRL	24h_3uM_C1305	OK	21.7113	10.5613	-2.05574	-1.03966	-2.04797	0.00055	0.0056469
XLOC_010931	XLOC_010931	RAP1B	chr12:68610838-68671901	A549_24h_CTRL	24h_3uM_C1305	OK	49.3345	23.9957	-2.05597	-1.03982	-2.2126	0.0004	0.0043527
XLOC_044847	XLOC_044847	PDE10A	chr6:165327286-165989615	A549_24h_CTRL	24h_3uM_C1305	OK	3.20625	1.55838	-2.05743	-1.04084	-1.61801	0.00535	0.0335326
XLOC_018138	XLOC_018138	NTRK3	chr15:87859750-88271066	A549_24h_CTRL	24h_3uM_C1305	OK	8.75742	4.25638	-2.05748	-1.04088	-1.29715	0.0325	0.126186
XLOC_023621	XLOC_023621	GALNT1	chr18:35581116-35711834	A549_24h_CTRL	24h_3uM_C1305	OK	7.33483	3.56464	-2.05766	-1.04101	-2.1025	0.00055	0.0056469
XLOC_028345	XLOC_028345	UBR3	chr2:169827457-170084131	A549_24h_CTRL	24h_3uM_C1305	OK	3.36293	1.63431	-2.05771	-1.04103	-0.830606	0.12915	0.326939
XLOC_053976	XLOC_053976	C1GALT1C1	chrX:120625792-120630150	A549_24h_CTRL	24h_3uM_C1305	OK	10.07	4.89372	-2.05774	-1.04106	-2.33102	0.00045	0.00479056
XLOC_037222	XLOC_037222	ANAPC4	chr4:25377212-25418498	A549_24h_CTRL	24h_3uM_C1305	OK	4.26605	2.07117	-2.05973	-1.04246	-1.28854	0.01655	0.0774279
XLOC_010459	XLOC_010459	RASSF8	chr12:25939328-26079892	A549_24h_CTRL	24h_3uM_C1305	OK	1.43812	0.698104	-2.06004	-1.04268	-0.695601	0.0669	0.208813
XLOC_003494	XLOC_003494	TTLL7	chr1:83865027-83999150	A549_24h_CTRL	24h_3uM_C1305	OK	0.943081	0.457734	-2.06033	-1.04287	-0.639854	0.12275	0.315677
XLOC_040746	XLOC_040746	SUDS3P1	chr5:177809406-177983054	A549_24h_CTRL	24h_3uM_C1305	OK	0.608446	0.295253	-2.06076	-1.04318	-0.459039	0.4462	0.688761
XLOC_034623	XLOC_034623	KCTD6	chr3:58492113-58502360	A549_24h_CTRL	24h_3uM_C1305	OK	2.85602	1.38494	-2.0622	-1.04419	-1.625	0.00285	0.0205992
[truncated: 1,777 more rows]

## Sheet: FC  VE (+-2)  A549 vehicle 
test_id	gene_id	gene	locus	sample_1	sample_2	status	A549_8h_CTRL FPKM	A549_24_CTRL FPKM	A549_24_CTRL vs. A549_8h_CTRL fold change	log2(fold_change)	test_stat	p_value	q_value
XLOC_004604	XLOC_004604	C1orf132	chr1:207801517-207879096	A549_8h_CTRL	A549_24_CTRL	OK	0.255757	22.1975	86.7914	6.43948	1.22776	5e-05	0.07091
XLOC_033466	XLOC_033466	CACNA1I	chr22:39570752-39689737	A549_8h_CTRL	A549_24_CTRL	OK	0.0505338	2.49834	49.439	5.62758	0.59251	5e-05	0.07091
XLOC_018000	XLOC_018000	NRG4	chr15:75903858-76059795	A549_8h_CTRL	A549_24_CTRL	OK	0.114423	3.47207	30.3442	4.92334	0.446381	5e-05	0.07091
XLOC_006229	XLOC_006229	RP11-124N14.3	chr10:17214238-17237593	A549_8h_CTRL	A549_24_CTRL	OK	0.0928857	1.43735	15.4744	3.95181	0.0631973	0.28145	1
XLOC_049511	XLOC_049511	NIPAL2	chr8:98189832-98294393	A549_8h_CTRL	A549_24_CTRL	OK	1.10469	13.7055	12.4066	3.63304	1.63633	0.0001	0.1013
XLOC_012060	XLOC_012060	RP11-161H23.5	chr12:49184795-49274603	A549_8h_CTRL	A549_24_CTRL	OK	0.168854	1.64872	9.76417	3.2875	0.113277	0.33465	1
XLOC_042536	XLOC_042536	PTMAP1	chr6:30626841-30646823	A549_8h_CTRL	A549_24_CTRL	OK	0.128475	0.974666	7.58643	2.92342	0.462402	0.36875	1
XLOC_043875	XLOC_043875	XXbac-BPG252P9.9	chr6:30720200-30725426	A549_8h_CTRL	A549_24_CTRL	OK	0.189791	1.41302	7.44514	2.89629	0.0837058	0.3675	1
XLOC_029945	XLOC_029945	AC024704.2,AC104653.1	chr2:113829389-113843356	A549_8h_CTRL	A549_24_CTRL	OK	0.101687	0.736867	7.24642	2.85726	0.762248	0.2512	1
XLOC_025377	XLOC_025377	GIPR	chr19:45668243-45683724	A549_8h_CTRL	A549_24_CTRL	OK	0.521944	3.44274	6.59599	2.72159	1.97596	0.0013	0.614553
XLOC_026103	XLOC_026103	SYCE2	chr19:12891025-12919276	A549_8h_CTRL	A549_24_CTRL	OK	0.255021	1.55126	6.08287	2.60475	0.486885	0.0549	1
XLOC_034081	XLOC_034081	SCUBE1	chr22:43197282-43343388	A549_8h_CTRL	A549_24_CTRL	OK	0.119105	0.656567	5.51251	2.4627	0.698792	0.00865	1
XLOC_036318	XLOC_036318	RP11-384F7.2	chr3:117672153-117997592	A549_8h_CTRL	A549_24_CTRL	OK	0.0997318	0.54888	5.50356	2.46037	1.16953	0.2523	1
XLOC_022083	XLOC_022083	CTD-2545G14.4	chr17:7189889-7225273	A549_8h_CTRL	A549_24_CTRL	OK	1.3668	7.44693	5.44844	2.44585	0.149831	0.35935	1
XLOC_045794	XLOC_045794	snoU109	chr7:107579556-107629550	A549_8h_CTRL	A549_24_CTRL	OK	1.69926	9.11976	5.3669	2.42409	0.400277	0.35385	1
XLOC_000385	XLOC_000385	ZBTB40-IT1	chr1:22451850-22531157	A549_8h_CTRL	A549_24_CTRL	OK	0.204555	1.08114	5.28533	2.40199	0.30263	0.32815	1
XLOC_044918	XLOC_044918	GPR146	chr7:996985-1138260	A549_8h_CTRL	A549_24_CTRL	OK	0.214897	1.12203	5.22125	2.3844	0.284254	0.03535	1
XLOC_025233	XLOC_025233	RN7SL566P	chr19:39342395-39385710	A549_8h_CTRL	A549_24_CTRL	OK	0.490238	2.49635	5.09212	2.34827	0.225746	0.3317	1
XLOC_004846	XLOC_004846	RP11-301G21.1	chr1:233836079-233836432	A549_8h_CTRL	A549_24_CTRL	OK	0.231834	1.13944	4.9149	2.29717	1.26771	0.2605	1
XLOC_011619	XLOC_011619	IFFO1	chr12:6533926-6556083	A549_8h_CTRL	A549_24_CTRL	OK	2.41639	11.8668	4.91096	2.296	0.0670748	0.20305	1
XLOC_011203	XLOC_011203	TCP11L2	chr12:106237876-106347015	A549_8h_CTRL	A549_24_CTRL	OK	0.545097	2.64893	4.85956	2.28082	0.379823	0.00895	1
XLOC_002304	XLOC_002304	RP11-396C23.3	chr1:226127177-226127346	A549_8h_CTRL	A549_24_CTRL	OK	1.43536	6.55085	4.56391	2.19027	3.90377	0.28925	1
XLOC_022008	XLOC_022008	SPATA22,TRPV3	chr17:3439922-3557995	A549_8h_CTRL	A549_24_CTRL	OK	0.160694	0.728006	4.53039	2.17963	0.620025	5e-05	0.07091
XLOC_026605	XLOC_026605	POU2F2	chr19:42086109-42196585	A549_8h_CTRL	A549_24_CTRL	OK	0.356583	1.53754	4.31187	2.10831	0.945907	0.00185	0.690439
XLOC_013164	XLOC_013164	RP11-290D2.6	chr13:45333470-45420371	A549_8h_CTRL	A549_24_CTRL	OK	0.506131	2.1772	4.30165	2.10489	0.118516	0.5165	1
XLOC_029788	XLOC_029788	RP11-353K11.1	chr2:96812238-96813657	A549_8h_CTRL	A549_24_CTRL	OK	0.150328	0.642206	4.27203	2.09492	1.09814	0.27695	1
XLOC_026395	XLOC_026395	RN7SL789P	chr19:32597006-32678300	A549_8h_CTRL	A549_24_CTRL	OK	0.335923	1.43375	4.26809	2.09359	0.251947	0.37555	1
XLOC_002659	XLOC_002659	RP1-120G22.11	chr1:6181268-6235972	A549_8h_CTRL	A549_24_CTRL	OK	0.374658	1.59295	4.25174	2.08805	0.145434	0.297	1
XLOC_028548	XLOC_028548	AC005037.3	chr2:200908972-201085750	A549_8h_CTRL	A549_24_CTRL	OK	0.206862	0.86889	4.20034	2.07051	0.168585	0.2477	1
XLOC_021895	XLOC_021895	RP11-498C9.3	chr17:81867720-81871406	A549_8h_CTRL	A549_24_CTRL	OK	0.443927	1.85956	4.18889	2.06656	0.115875	0.19735	1
XLOC_042575	XLOC_042575	SNORA38	chr6:31620719-31637771	A549_8h_CTRL	A549_24_CTRL	OK	2.3948	9.95443	4.15669	2.05544	0.705845	0.53235	1
XLOC_002740	XLOC_002740	DHRS3	chr1:12567909-12617731	A549_8h_CTRL	A549_24_CTRL	OK	7.04481	27.8582	3.95443	1.98347	3.01754	5e-05	0.07091
XLOC_033319	XLOC_033319	RP4-539M6.20	chr22:30331987-30429053	A549_8h_CTRL	A549_24_CTRL	OK	0.198201	0.764367	3.85652	1.9473	0.114939	0.43785	1
XLOC_020905	XLOC_020905	AC090286.2	chr17:18835706-18931287	A549_8h_CTRL	A549_24_CTRL	OK	0.166188	0.639314	3.84693	1.94371	0.268836	0.39955	1
XLOC_022203	XLOC_022203	RP11-138I1.4	chr17:16380797-16382745	A549_8h_CTRL	A549_24_CTRL	OK	0.447504	1.70641	3.81317	1.93099	0.0839524	0.48015	1
XLOC_022404	XLOC_022404	RP11-68I3.7	chr17:29560546-30186475	A549_8h_CTRL	A549_24_CTRL	OK	0.284346	1.05259	3.70179	1.88823	0.118261	0.4842	1
XLOC_003040	XLOC_003040	Metazoa_SRP	chr1:32986951-33080996	A549_8h_CTRL	A549_24_CTRL	OK	0.16301	0.594346	3.64607	1.86634	0.118221	0.44515	1
XLOC_004121	XLOC_004121	RP11-66D17.5	chr1:156712211-156713174	A549_8h_CTRL	A549_24_CTRL	OK	0.373632	1.34882	3.61002	1.85201	1.37488	0.11645	1
XLOC_029161	XLOC_029161	TRMT112P6	chr2:26028207-26028612	A549_8h_CTRL	A549_24_CTRL	OK	0.394536	1.41671	3.59083	1.84431	1.2592	0.05365	1
XLOC_003833	XLOC_003833	RP11-344P13.6	chr1:121518365-121518829	A549_8h_CTRL	A549_24_CTRL	OK	0.223473	0.801253	3.58546	1.84216	0.879366	0.0349	1
XLOC_024575	XLOC_024575	TJP3	chr19:3708108-3750813	A549_8h_CTRL	A549_24_CTRL	OK	0.504583	1.77024	3.50832	1.81078	1.06422	0.0234	1
XLOC_031561	XLOC_031561	RNA5SP474	chr20:5068231-5113103	A549_8h_CTRL	A549_24_CTRL	OK	12.2095	42.489	3.48	1.79909	3.38657	0.475	1
XLOC_007955	XLOC_007955	RP11-867G23.8	chr11:66347949-66372214	A549_8h_CTRL	A549_24_CTRL	OK	1.14894	3.83405	3.33703	1.73857	0.574332	0.3297	1
XLOC_004064	XLOC_004064	RP11-61L14.6	chr1:154567780-154580026	A549_8h_CTRL	A549_24_CTRL	OK	0.264956	0.882127	3.32933	1.73523	0.72355	0.35435	1
XLOC_003835	XLOC_003835	CH17-13I23.3	chr1:143419624-143420207	A549_8h_CTRL	A549_24_CTRL	OK	1.05655	3.51279	3.32477	1.73325	2.72457	0.30225	1
XLOC_041824	XLOC_041824	CD14	chr5:140631727-140633701	A549_8h_CTRL	A549_24_CTRL	OK	0.281883	0.934423	3.31493	1.72898	1.21487	0.0029	0.894083
XLOC_048185	XLOC_048185	RP11-367E12.4	chr8:73984492-73984883	A549_8h_CTRL	A549_24_CTRL	OK	0.326267	1.07809	3.30432	1.72436	1.07879	0.0498	1
XLOC_052418	XLOC_052418	RP13-444K19.1	chrX:53825886-53826309	A549_8h_CTRL	A549_24_CTRL	OK	0.192568	0.622697	3.23365	1.69316	0.92286	0.2979	1
XLOC_004965	XLOC_004965	RNA5SP82	chr1:247189850-247241823	A549_8h_CTRL	A549_24_CTRL	OK	9.37393	30.0621	3.20699	1.68122	4.60563	0.48435	1
XLOC_031962	XLOC_031962	RPS2P7	chr20:45640485-45641370	A549_8h_CTRL	A549_24_CTRL	OK	0.205518	0.655369	3.18886	1.67304	1.30053	0.0655	1
XLOC_020841	XLOC_020841	FTLP12	chr17:16391433-16391882	A549_8h_CTRL	A549_24_CTRL	OK	0.194414	0.619104	3.18446	1.67105	1.19844	0.19825	1
XLOC_025911	XLOC_025911	AC007292.4	chr19:4324042-4360086	A549_8h_CTRL	A549_24_CTRL	OK	0.253743	0.78972	3.11228	1.63798	0.266099	0.40925	1
XLOC_011922	XLOC_011922	RP11-8P13.5	chr12:32790744-32896840	A549_8h_CTRL	A549_24_CTRL	OK	0.399047	1.22444	3.06841	1.61749	0.277698	0.44845	1
XLOC_018722	XLOC_018722	ATP2A1	chr16:28878404-28939346	A549_8h_CTRL	A549_24_CTRL	OK	0.728446	2.19246	3.00978	1.58965	0.506006	0.07255	1
XLOC_019680	XLOC_019680	RP11-876N24.7	chr16:10864913-10943021	A549_8h_CTRL	A549_24_CTRL	OK	0.345341	1.03713	3.00321	1.5865	0.285386	0.44435	1
XLOC_047880	XLOC_047880	RP5-1009N12.1	chr8:30921059-30921335	A549_8h_CTRL	A549_24_CTRL	OK	0.488497	1.46	2.98876	1.57955	1.20767	0.31535	1
XLOC_039659	XLOC_039659	CTD-2206G10.2	chr5:31639409-32121941	A549_8h_CTRL	A549_24_CTRL	OK	1.52957	4.52223	2.95654	1.5639	0.931461	0.47885	1
XLOC_017264	XLOC_017264	CTD-2054N24.2	chr15:99807022-99877148	A549_8h_CTRL	A549_24_CTRL	OK	0.375625	1.10373	2.93838	1.55502	1.07922	0.17365	1
XLOC_006598	XLOC_006598	C10orf54	chr10:71396933-71815947	A549_8h_CTRL	A549_24_CTRL	OK	10.4599	30.7245	2.93736	1.55452	1.75283	0.00825	1
XLOC_008092	XLOC_008092	RP11-809N8.5	chr11:73400486-73598189	A549_8h_CTRL	A549_24_CTRL	OK	1.63221	4.79243	2.93616	1.55393	0.163997	0.4994	1
XLOC_025382	XLOC_025382	AC074212.6	chr19:45764784-45792802	A549_8h_CTRL	A549_24_CTRL	OK	0.403655	1.16359	2.88263	1.52739	0.143968	0.2652	1
XLOC_006228	XLOC_006228	VIM-AS1	chr10:17214238-17237593	A549_8h_CTRL	A549_24_CTRL	OK	0.926752	2.67104	2.88215	1.52714	0.0831714	0.30305	1
XLOC_016664	XLOC_016664	RP11-151N17.1	chr15:44537056-44663678	A549_8h_CTRL	A549_24_CTRL	OK	0.255118	0.729407	2.8591	1.51556	0.174982	0.44735	1
XLOC_050461	XLOC_050461	FGD3	chr9:92947450-93036236	A549_8h_CTRL	A549_24_CTRL	OK	0.78513	2.21538	2.82167	1.49655	0.796282	0.1945	1
XLOC_005582	XLOC_005582	RP11-417O11.5	chr10:73995192-74151063	A549_8h_CTRL	A549_24_CTRL	OK	0.200095	0.563908	2.8182	1.49477	0.0578435	0.5799	1
XLOC_011330	XLOC_011330	RP11-33N14.5	chr12:118013587-118062430	A549_8h_CTRL	A549_24_CTRL	OK	1.17567	3.29635	2.80381	1.48738	0.179236	0.56065	1
XLOC_024731	XLOC_024731	LDLR	chr19:11089361-11155808	A549_8h_CTRL	A549_24_CTRL	OK	14.782	41.4033	2.80093	1.4859	1.33	0.00155	0.666124
XLOC_034117	XLOC_034117	RP5-996D20.3	chr22:46360833-46537170	A549_8h_CTRL	A549_24_CTRL	OK	0.380301	1.0633	2.79594	1.48333	0.118812	0.45565	1
XLOC_031972	XLOC_031972	NEURL2	chr20:45888624-45912155	A549_8h_CTRL	A549_24_CTRL	OK	0.230026	0.64208	2.79134	1.48096	0.20607	0.27135	1
XLOC_031211	XLOC_031211	PPP1R16B	chr20:38805704-38923024	A549_8h_CTRL	A549_24_CTRL	OK	0.31272	0.871831	2.7879	1.47918	0.67573	0.06075	1
XLOC_003851	XLOC_003851	RP11-14N7.2	chr1:144227029-144250288	A549_8h_CTRL	A549_24_CTRL	OK	0.663674	1.82723	2.7532	1.46111	1.11799	0.53385	1
XLOC_005096	XLOC_005096	RNU6ATAC39P	chr10:12349481-12835545	A549_8h_CTRL	A549_24_CTRL	OK	1.83908	5.06333	2.75319	1.4611	0.597323	0.5435	1
XLOC_030828	XLOC_030828	KIF1A	chr2:240713763-240820308	A549_8h_CTRL	A549_24_CTRL	OK	0.227556	0.623208	2.7387	1.45349	0.617837	0.0133	1
XLOC_017862	XLOC_017862	RP11-349G13.1	chr15:65442462-65517704	A549_8h_CTRL	A549_24_CTRL	OK	0.323885	0.882336	2.72423	1.44585	0.168602	0.53435	1
XLOC_044270	XLOC_044270	RPL39P3	chr6:73368554-73452276	A549_8h_CTRL	A549_24_CTRL	OK	3.21479	8.75584	2.72361	1.44552	0.230838	0.5455	1
XLOC_011314	XLOC_011314	LINC00173	chr12:116533421-116536518	A549_8h_CTRL	A549_24_CTRL	OK	1.94729	5.29814	2.72078	1.44401	1.16304	0.0362	1
XLOC_008846	XLOC_008846	CYB5R2	chr11:7665099-7677222	A549_8h_CTRL	A549_24_CTRL	OK	0.246426	0.669964	2.71872	1.44293	0.567464	0.003	0.905234
XLOC_027687	XLOC_027687	Y_RNA	chr2:85342087-85391752	A549_8h_CTRL	A549_24_CTRL	OK	7.5077	20.2952	2.70325	1.4347	1.17474	0.54855	1
XLOC_044330	XLOC_044330	UBE3D	chr6:82892397-83065841	A549_8h_CTRL	A549_24_CTRL	OK	5.98417	16.0711	2.6856	1.42525	0.447886	0.13895	1
XLOC_019459	XLOC_019459	IL9RP3,WASH4P,Z84812.4	chr16:14380-38321	A549_8h_CTRL	A549_24_CTRL	OK	0.223948	0.599987	2.67914	1.42176	1.21955	0.02235	1
XLOC_016057	XLOC_016057	CTD-2223O18.1	chr14:104137149-104137898	A549_8h_CTRL	A549_24_CTRL	OK	0.507489	1.35714	2.67423	1.41912	1.362	0.06075	1
XLOC_018439	XLOC_018439	LA16c-306E5.1	chr16:3365098-3577400	A549_8h_CTRL	A549_24_CTRL	OK	0.41569	1.1073	2.66376	1.41347	0.153659	0.3885	1
XLOC_017858	XLOC_017858	SNORA24	chr15:65234459-65300618	A549_8h_CTRL	A549_24_CTRL	OK	2.94156	7.82436	2.65994	1.41139	1.09711	0.5173	1
XLOC_006148	XLOC_006148	LINC00706	chr10:6774306-6779180	A549_8h_CTRL	A549_24_CTRL	OK	0.261328	0.693348	2.65317	1.40772	1.03166	0.08225	1
XLOC_013527	XLOC_013527	MCF2L	chr13:112894377-113099739	A549_8h_CTRL	A549_24_CTRL	OK	0.70268	1.85983	2.64677	1.40423	0.986261	0.00105	0.572735
XLOC_050986	XLOC_050986	SNRPEP2	chr9:6716494-7175648	A549_8h_CTRL	A549_24_CTRL	OK	0.703461	1.85849	2.64192	1.40159	0.171128	0.4672	1
XLOC_043902	XLOC_043902	XXbac-BPG181B23.7	chr6:31394288-31395495	A549_8h_CTRL	A549_24_CTRL	OK	0.354072	0.932519	2.6337	1.39709	1.6844	0.00715	1
XLOC_010637	XLOC_010637	RP11-386G11.10	chr12:49127781-49147869	A549_8h_CTRL	A549_24_CTRL	OK	1.27358	3.33368	2.61757	1.38823	0.0507311	0.2298	1
XLOC_052129	XLOC_052129	FAM3C2	chrX:22259796-23293146	A549_8h_CTRL	A549_24_CTRL	OK	0.237772	0.618804	2.60251	1.3799	0.985742	0.0465	1
XLOC_015193	XLOC_015193	EXOC3L4	chr14:103100143-103110559	A549_8h_CTRL	A549_24_CTRL	OK	0.919095	2.3777	2.587	1.37128	1.60655	0.00265	0.854143
XLOC_021610	XLOC_021610	RP11-332H18.3	chr17:60677452-61411555	A549_8h_CTRL	A549_24_CTRL	OK	0.232784	0.599356	2.57473	1.36442	0.200446	0.3257	1
XLOC_012202	XLOC_012202	MMP19	chr12:55743279-55842966	A549_8h_CTRL	A549_24_CTRL	OK	0.45449	1.16383	2.56074	1.35656	0.258153	0.1472	1
XLOC_051136	XLOC_051136	AQP3	chr9:33441153-33447611	A549_8h_CTRL	A549_24_CTRL	OK	2.47169	6.2799	2.54073	1.34524	1.98294	0.0005	0.308304
XLOC_002594	XLOC_002594	FAM132A	chr1:1242445-1246722	A549_8h_CTRL	A549_24_CTRL	OK	0.368709	0.933889	2.53286	1.34077	0.900373	0.02495	1
XLOC_006204	XLOC_006204	CDNF	chr10:14819249-14871741	A549_8h_CTRL	A549_24_CTRL	OK	0.261794	0.662933	2.53227	1.34043	0.213169	0.15295	1
XLOC_051052	XLOC_051052	FOCAD-AS1	chr9:20658308-20995955	A549_8h_CTRL	A549_24_CTRL	OK	0.662207	1.67365	2.52738	1.33764	0.189048	0.3804	1
XLOC_051694	XLOC_051694	C9orf147	chr9:112379936-112669397	A549_8h_CTRL	A549_24_CTRL	OK	0.377715	0.953476	2.52433	1.3359	0.212641	0.1858	1
XLOC_019918	XLOC_019918	RP11-368N21.5	chr16:29595129-29596137	A549_8h_CTRL	A549_24_CTRL	OK	0.26118	0.658501	2.52125	1.33414	1.30765	0.028	1
XLOC_025939	XLOC_025939	AC104532.4	chr19:5904840-5978142	A549_8h_CTRL	A549_24_CTRL	OK	0.230771	0.57957	2.51145	1.32852	0.124563	0.44915	1
XLOC_035556	XLOC_035556	MFI2-AS1	chr3:196988620-197029816	A549_8h_CTRL	A549_24_CTRL	OK	1.85982	4.65796	2.50452	1.32454	0.25934	0.1864	1
XLOC_045451	XLOC_045451	RP11-458F8.1	chr7:66848495-66858136	A549_8h_CTRL	A549_24_CTRL	OK	0.77883	1.94664	2.49944	1.32161	0.715366	0.1955	1
XLOC_024693	XLOC_024693	ZNF561-AS1	chr19:9604679-9675086	A549_8h_CTRL	A549_24_CTRL	OK	0.681179	1.702	2.49861	1.32113	0.271769	0.13445	1
XLOC_034323	XLOC_034323	RP11-222K16.1	chr3:27638314-27638776	A549_8h_CTRL	A549_24_CTRL	OK	0.376861	0.940874	2.49661	1.31997	0.902843	0.24225	1
XLOC_000854	XLOC_000854	PCSK9	chr1:55039547-55064852	A549_8h_CTRL	A549_24_CTRL	OK	1.37747	3.43809	2.49595	1.31959	2.12862	0.00025	0.196972
XLOC_050453	XLOC_050453	LINC00475	chr9:92141297-92160114	A549_8h_CTRL	A549_24_CTRL	OK	0.270247	0.674274	2.49503	1.31906	0.584247	0.30895	1
XLOC_025360	XLOC_025360	APOC1P1	chr19:44926803-44931386	A549_8h_CTRL	A549_24_CTRL	OK	1.33098	3.30165	2.48062	1.31069	1.32785	0.23795	1
XLOC_020297	XLOC_020297	CTD-2012K14.7	chr16:67549213-67639183	A549_8h_CTRL	A549_24_CTRL	OK	0.241139	0.594024	2.46341	1.30066	0.160622	0.4942	1
XLOC_045745	XLOC_045745	CTA-313A17.3	chr7:102337315-102339115	A549_8h_CTRL	A549_24_CTRL	OK	0.333185	0.815153	2.44655	1.29075	0.818608	0.19065	1
XLOC_026818	XLOC_026818	LRRC4B	chr19:50516891-50568045	A549_8h_CTRL	A549_24_CTRL	OK	0.297327	0.725117	2.43879	1.28616	1.49615	0.00255	0.854143
XLOC_033866	XLOC_033866	RFPL1S	chr22:29436533-29478175	A549_8h_CTRL	A549_24_CTRL	OK	0.313405	0.763093	2.43485	1.28383	0.706314	0.21175	1
XLOC_032361	XLOC_032361	SNORA81	chr21:31659621-31668931	A549_8h_CTRL	A549_24_CTRL	OK	2.88535	7.02445	2.43452	1.28364	0.274206	0.5793	1
XLOC_053452	XLOC_053452	CFP	chrX:47624212-47630305	A549_8h_CTRL	A549_24_CTRL	OK	0.250698	0.608351	2.42663	1.27895	0.779123	0.0411	1
XLOC_028450	XLOC_028450	PPP1R1C	chr2:181954240-182131398	A549_8h_CTRL	A549_24_CTRL	OK	0.391766	0.949575	2.42383	1.27729	0.752806	0.0148	1
XLOC_027388	XLOC_027388	RPL12P19	chr2:44270620-44271106	A549_8h_CTRL	A549_24_CTRL	OK	0.232265	0.561734	2.4185	1.27412	0.729726	0.15965	1
XLOC_010634	XLOC_010634	RP11-386G11.5	chr12:48995148-49059774	A549_8h_CTRL	A549_24_CTRL	OK	0.410729	0.99051	2.41159	1.26999	0.158834	0.25105	1
XLOC_012904	XLOC_012904	RP11-417L19.4	chr12:131924735-131945896	A549_8h_CTRL	A549_24_CTRL	OK	0.327576	0.785207	2.39702	1.26124	0.127281	0.5507	1
XLOC_000529	XLOC_000529	TINAGL1	chr1:31576484-31587686	A549_8h_CTRL	A549_24_CTRL	OK	18.6342	44.5436	2.39042	1.25727	2.28629	5e-05	0.07091
XLOC_002134	XLOC_002134	CDK18	chr1:205504594-205532793	A549_8h_CTRL	A549_24_CTRL	OK	0.521588	1.24638	2.38959	1.25676	0.702664	0.004	1
XLOC_007750	XLOC_007750	RP11-872D17.4	chr11:57325602-57335877	A549_8h_CTRL	A549_24_CTRL	OK	0.763029	1.81643	2.38055	1.2513	0.0890047	0.6384	1
XLOC_022399	XLOC_022399	RP11-802D6.1	chr17:29352068-29551904	A549_8h_CTRL	A549_24_CTRL	OK	0.27925	0.662329	2.37181	1.24599	0.171407	0.59015	1
XLOC_024822	XLOC_024822	CTC-548K16.6	chr19:14433052-14471867	A549_8h_CTRL	A549_24_CTRL	OK	0.351896	0.825683	2.34638	1.23044	0.141001	0.5257	1
XLOC_051550	XLOC_051550	PTCH1	chr9:95442979-95517057	A549_8h_CTRL	A549_24_CTRL	OK	2.95227	6.91103	2.34092	1.22708	0.79225	0.0293	1
XLOC_029107	XLOC_029107	RP11-130L8.3	chr2:20529466-20529976	A549_8h_CTRL	A549_24_CTRL	OK	0.331902	0.776657	2.34002	1.22652	1.01479	0.24895	1
XLOC_027124	XLOC_027124	RP11-254F7.4	chr2:10120733-10121065	A549_8h_CTRL	A549_24_CTRL	OK	1.13632	2.65551	2.33694	1.22461	0.996158	0.13645	1
XLOC_026756	XLOC_026756	CA11	chr19:48637941-48682245	A549_8h_CTRL	A549_24_CTRL	OK	1.55408	3.62842	2.33477	1.22328	0.888844	0.0504	1
XLOC_026514	XLOC_026514	MAP4K1	chr19:38587640-38618882	A549_8h_CTRL	A549_24_CTRL	OK	1.00982	2.35365	2.33076	1.2208	1.03431	0.0122	1
XLOC_028367	XLOC_028367	PDK1	chr2:172427353-172608669	A549_8h_CTRL	A549_24_CTRL	OK	2.86011	6.65722	2.32761	1.21885	0.391818	0.2525	1
XLOC_033796	XLOC_033796	GGT5	chr22:24219653-24245142	A549_8h_CTRL	A549_24_CTRL	OK	0.274607	0.638157	2.32389	1.21654	1.02874	0.01405	1
XLOC_011613	XLOC_011613	SCNN1A	chr12:6346842-6391571	A549_8h_CTRL	A549_24_CTRL	OK	3.89124	9.0368	2.32234	1.21558	0.355809	0.03895	1
XLOC_017058	XLOC_017058	CEMIP	chr15:80779342-80989878	A549_8h_CTRL	A549_24_CTRL	OK	0.649972	1.49853	2.30553	1.2051	0.216341	0.18705	1
XLOC_035954	XLOC_035954	MST1	chr3:49674001-49723951	A549_8h_CTRL	A549_24_CTRL	OK	0.662601	1.52229	2.29745	1.20003	0.1745	0.08155	1
XLOC_026755	XLOC_026755	DBP	chr19:48615327-48637438	A549_8h_CTRL	A549_24_CTRL	OK	1.00763	2.30069	2.28327	1.1911	0.127438	0.27835	1
XLOC_037624	XLOC_037624	WDFY3-AS2	chr4:84669609-85011277	A549_8h_CTRL	A549_24_CTRL	OK	0.464555	1.05674	2.27474	1.1857	0.251523	0.4163	1
XLOC_020684	XLOC_020684	RP5-1050D4.5	chr17:4987705-4997610	A549_8h_CTRL	A549_24_CTRL	OK	1.06968	2.42943	2.27117	1.18344	0.955256	0.11155	1
XLOC_008704	XLOC_008704	H19	chr11:1995162-2001470	A549_8h_CTRL	A549_24_CTRL	OK	0.417745	0.941483	2.25373	1.17231	0.372222	0.0829	1
XLOC_002081	XLOC_002081	ELF3	chr1:201982371-202017188	A549_8h_CTRL	A549_24_CTRL	OK	38.2299	86.1592	2.25371	1.1723	1.21144	0.03895	1
XLOC_019889	XLOC_019889	RP11-666O2.2	chr16:28553708-28591790	A549_8h_CTRL	A549_24_CTRL	OK	0.814739	1.83574	2.25316	1.17195	0.243557	0.5372	1
XLOC_049995	XLOC_049995	RN7SL151P	chr9:21699313-21699596	A549_8h_CTRL	A549_24_CTRL	OK	0.441407	0.991662	2.24659	1.16774	0.677099	0.4855	1
XLOC_049809	XLOC_049809	RP11-661A12.5	chr8:143541972-143549729	A549_8h_CTRL	A549_24_CTRL	OK	1.60299	3.58592	2.23702	1.16158	1.41008	0.01885	1
XLOC_022234	XLOC_022234	SREBF1	chr17:17681472-17837002	A549_8h_CTRL	A549_24_CTRL	OK	74.9836	167.328	2.23153	1.15803	1.22395	0.00275	0.866678
XLOC_005116	XLOC_005116	MEIG1	chr10:14959438-14988050	A549_8h_CTRL	A549_24_CTRL	OK	0.317353	0.70738	2.229	1.1564	0.546635	0.2349	1
XLOC_029013	XLOC_029013	RNF144A-AS1	chr2:6912276-7077880	A549_8h_CTRL	A549_24_CTRL	OK	0.560836	1.2486	2.22632	1.15466	0.31821	0.20855	1
XLOC_043029	XLOC_043029	Y_RNA	chr6:89829893-89874436	A549_8h_CTRL	A549_24_CTRL	OK	11.6212	25.8715	2.22623	1.1546	0.252496	0.63305	1
XLOC_053557	XLOC_053557	RP3-339A18.6	chrX:53431257-53434373	A549_8h_CTRL	A549_24_CTRL	OK	2.58792	5.74508	2.21996	1.15054	0.112907	0.50665	1
XLOC_014867	XLOC_014867	RP11-950C14.7	chr14:75053220-75176631	A549_8h_CTRL	A549_24_CTRL	OK	0.48891	1.08505	2.21932	1.15012	0.0869936	0.60675	1
XLOC_010597	XLOC_010597	RP1-197B17.3	chr12:47706084-47837898	A549_8h_CTRL	A549_24_CTRL	OK	0.541367	1.19958	2.21584	1.14785	0.110621	0.3306	1
XLOC_050229	XLOC_050229	RP11-211N8.2	chr9:62532336-62534724	A549_8h_CTRL	A549_24_CTRL	OK	4.27866	9.46343	2.21177	1.14521	1.22983	0.03925	1
XLOC_011966	XLOC_011966	PRICKLE1	chr12:42238446-42590355	A549_8h_CTRL	A549_24_CTRL	OK	0.461488	1.01771	2.20528	1.14096	0.187026	0.2397	1
XLOC_011886	XLOC_011886	RP11-551L14.4	chr12:30926427-31006010	A549_8h_CTRL	A549_24_CTRL	OK	0.30821	0.677927	2.19956	1.13722	0.251858	0.3316	1
XLOC_034511	XLOC_034511	CELSR3-AS1	chr3:48663775-48669174	A549_8h_CTRL	A549_24_CTRL	OK	1.44165	3.17063	2.19931	1.13705	1.38666	0.48415	1
XLOC_024504	XLOC_024504	GRIN3B	chr19:999795-1021179	A549_8h_CTRL	A549_24_CTRL	OK	0.511936	1.12545	2.19842	1.13646	0.176553	0.4201	1
XLOC_025844	XLOC_025844	RNU6-1223P	chr19:1609289-1652605	A549_8h_CTRL	A549_24_CTRL	OK	5.83632	12.78	2.18974	1.13075	0.629951	0.57975	1
XLOC_036897	XLOC_036897	BCL6	chr3:187698258-187746028	A549_8h_CTRL	A549_24_CTRL	OK	0.788909	1.72737	2.18957	1.13065	0.952058	0.01085	1
XLOC_017650	XLOC_017650	SHF	chr15:45092649-45201175	A549_8h_CTRL	A549_24_CTRL	OK	1.02173	2.23579	2.18824	1.12978	1.03686	0.0162	1
XLOC_017865	XLOC_017865	RP11-16E23.5	chr15:65611365-65891991	A549_8h_CTRL	A549_24_CTRL	OK	0.326845	0.715052	2.18774	1.12944	0.0981538	0.60625	1
XLOC_007754	XLOC_007754	RTN4RL2	chr11:57460548-57477534	A549_8h_CTRL	A549_24_CTRL	OK	2.3118	5.04986	2.18438	1.12723	1.45168	0.00395	1
XLOC_025037	XLOC_025037	RPS27P29	chr19:23525630-23687220	A549_8h_CTRL	A549_24_CTRL	OK	2.44517	5.33452	2.18166	1.12542	0.431247	0.58405	1
XLOC_033510	XLOC_033510	OGFRP1	chr22:42160012-42343616	A549_8h_CTRL	A549_24_CTRL	OK	0.905008	1.96559	2.1719	1.11896	0.204486	0.3326	1
XLOC_019653	XLOC_019653	RP11-152P23.2	chr16:8674564-8869012	A549_8h_CTRL	A549_24_CTRL	OK	0.354387	0.767225	2.16494	1.11433	0.0815993	0.54625	1
XLOC_019509	XLOC_019509	LA16c-316G12.2	chr16:1351922-1414751	A549_8h_CTRL	A549_24_CTRL	OK	0.526168	1.13833	2.16343	1.11333	0.106828	0.5404	1
XLOC_008844	XLOC_008844	CTD-2516F10.2	chr11:7238777-7512515	A549_8h_CTRL	A549_24_CTRL	OK	0.322987	0.69812	2.16145	1.112	0.355097	0.15225	1
XLOC_028317	XLOC_028317	RP11-452N17.1	chr2:164492811-164621848	A549_8h_CTRL	A549_24_CTRL	OK	1.22961	2.65293	2.15754	1.10938	0.287001	0.66685	1
XLOC_010543	XLOC_010543	RP11-396F22.1	chr12:38646821-38909592	A549_8h_CTRL	A549_24_CTRL	OK	0.857668	1.84852	2.15529	1.10788	0.179756	0.64655	1
XLOC_005898	XLOC_005898	RBM20	chr10:110644396-110839469	A549_8h_CTRL	A549_24_CTRL	OK	0.66581	1.43436	2.15431	1.10723	0.879738	0.0188	1
XLOC_012387	XLOC_012387	TRHDE-AS1	chr12:71938845-72670757	A549_8h_CTRL	A549_24_CTRL	OK	0.416911	0.892878	2.14165	1.09872	0.461089	0.44505	1
XLOC_040959	XLOC_040959	CTD-2139B15.5	chr5:17369224-17375577	A549_8h_CTRL	A549_24_CTRL	OK	0.830472	1.77678	2.13948	1.09726	0.810951	0.31715	1
XLOC_034239	XLOC_034239	AC091492.2	chr3:12287367-12434356	A549_8h_CTRL	A549_24_CTRL	OK	0.509317	1.08642	2.13309	1.09295	0.159114	0.5658	1
XLOC_045711	XLOC_045711	RP11-758P17.2,RP11-758P17.3	chr7:100435256-100438504	A549_8h_CTRL	A549_24_CTRL	OK	0.398214	0.849414	2.13306	1.09292	0.15247	0.4363	1
XLOC_026465	XLOC_026465	CLIP3	chr19:36014507-36054762	A549_8h_CTRL	A549_24_CTRL	OK	0.328192	0.699499	2.13137	1.09178	0.304149	0.22905	1
XLOC_007600	XLOC_007600	MDK	chr11:46380755-46383837	A549_8h_CTRL	A549_24_CTRL	OK	1.27873	2.71956	2.12677	1.08866	1.15865	0.00775	1
XLOC_025302	XLOC_025302	CD79A	chr19:41877119-41881372	A549_8h_CTRL	A549_24_CTRL	OK	0.43419	0.920808	2.12075	1.08457	0.961225	0.05835	1
XLOC_036942	XLOC_036942	RP11-534C12.1	chr3:194584010-194672477	A549_8h_CTRL	A549_24_CTRL	OK	5.46143	11.5519	2.11518	1.08078	0.14023	0.55205	1
XLOC_006995	XLOC_006995	LDHAP5	chr10:118932673-118933295	A549_8h_CTRL	A549_24_CTRL	OK	0.463504	0.976926	2.1077	1.07567	0.981724	0.0903	1
XLOC_010692	XLOC_010692	GRASP	chr12:52006939-52015889	A549_8h_CTRL	A549_24_CTRL	OK	0.522058	1.09934	2.10578	1.07436	0.634589	0.07645	1
XLOC_043679	XLOC_043679	JARID2-AS1	chr6:15246295-15522040	A549_8h_CTRL	A549_24_CTRL	OK	0.260779	0.548971	2.10512	1.0739	0.144165	0.606	1
XLOC_008699	XLOC_008699	AC068580.5	chr11:1732409-1764573	A549_8h_CTRL	A549_24_CTRL	OK	0.688652	1.44808	2.10277	1.07229	0.0758184	0.6009	1
XLOC_026133	XLOC_026133	ADGRL1	chr19:14137178-14206187	A549_8h_CTRL	A549_24_CTRL	OK	2.21439	4.64945	2.09965	1.07015	0.787024	0.03715	1
XLOC_040354	XLOC_040354	SMAD5	chr5:136129506-136188747	A549_8h_CTRL	A549_24_CTRL	OK	8.38744	17.5788	2.09585	1.06754	1.12132	0.0277	1
XLOC_006769	XLOC_006769	ANKRD1	chr10:90912095-90921276	A549_8h_CTRL	A549_24_CTRL	OK	2.06574	4.31599	2.08932	1.06303	1.6251	0.00465	1
XLOC_004100	XLOC_004100	MEX3A	chr1:156072012-156081998	A549_8h_CTRL	A549_24_CTRL	OK	0.503621	1.05156	2.088	1.06211	1.01194	0.0219	1
XLOC_041950	XLOC_041950	SAP30L-AS1	chr5:153990127-154445850	A549_8h_CTRL	A549_24_CTRL	OK	0.308695	0.643918	2.08594	1.06069	0.0738268	0.4938	1
XLOC_045450	XLOC_045450	RP4-756H11.3	chr7:66628880-66844826	A549_8h_CTRL	A549_24_CTRL	OK	0.907358	1.88769	2.08042	1.05688	0.131868	0.50985	1
XLOC_004649	XLOC_004649	FLVCR1-AS1	chr1:212852107-212858088	A549_8h_CTRL	A549_24_CTRL	OK	1.04534	2.16694	2.07295	1.05169	1.3087	0.02345	1
XLOC_040821	XLOC_040821	ZDHHC11B	chr5:710359-766952	A549_8h_CTRL	A549_24_CTRL	OK	0.300734	0.622043	2.06842	1.04853	1.21669	0.01685	1
XLOC_039827	XLOC_039827	PART1,PART1_1,PART1_2,PART1_3	chr5:58969037-60547657	A549_8h_CTRL	A549_24_CTRL	OK	2.67707	5.51408	2.05974	1.04247	0.144863	0.4778	1
XLOC_019550	XLOC_019550	RP11-715J22.3	chr16:2429393-2459979	A549_8h_CTRL	A549_24_CTRL	OK	0.300307	0.617881	2.0575	1.04089	0.0638837	0.53905	1
XLOC_001181	XLOC_001181	RP11-270C12.3	chr1:107505202-107505448	A549_8h_CTRL	A549_24_CTRL	OK	1.7072	3.5107	2.05641	1.04013	0.777798	0.3047	1
XLOC_033317	XLOC_033317	CCDC157	chr22:30331987-30429053	A549_8h_CTRL	A549_24_CTRL	OK	1.15069	2.34785	2.04038	1.02884	0.232338	0.1858	1
XLOC_031243	XLOC_031243	RPL27AP	chr20:43652522-43653291	A549_8h_CTRL	A549_24_CTRL	OK	0.365275	0.745131	2.03992	1.02851	0.670622	0.2726	1
XLOC_007497	XLOC_007497	RP1-89D4.1	chr11:33237007-33237409	A549_8h_CTRL	A549_24_CTRL	OK	1.34694	2.73912	2.03359	1.02403	1.12136	0.05385	1
XLOC_005732	XLOC_005732	RP11-402D21.2	chr10:91906588-91909483	A549_8h_CTRL	A549_24_CTRL	OK	0.423982	0.862096	2.03333	1.02385	0.313928	0.6734	1
XLOC_030486	XLOC_030486	AC073043.1	chr2:199867395-199911159	A549_8h_CTRL	A549_24_CTRL	OK	0.57712	1.17263	2.03187	1.02281	0.179541	0.1588	1
XLOC_025311	XLOC_025311	TMEM145	chr19:42313324-42325062	A549_8h_CTRL	A549_24_CTRL	OK	2.47277	5.01238	2.02703	1.01937	0.748705	0.13415	1
XLOC_009940	XLOC_009940	C11orf71	chr11:114391442-114450279	A549_8h_CTRL	A549_24_CTRL	OK	1.79047	3.62531	2.02478	1.01777	0.263744	0.47895	1
XLOC_019798	XLOC_019798	GPRC5B	chr16:19555239-19886167	A549_8h_CTRL	A549_24_CTRL	OK	15.5039	31.3134	2.01971	1.01415	0.737272	0.05365	1
XLOC_022835	XLOC_022835	RP11-6N17.3	chr17:47896149-47941410	A549_8h_CTRL	A549_24_CTRL	OK	0.31729	0.640599	2.01897	1.01362	0.0994085	0.55905	1
XLOC_004516	XLOC_004516	RP11-465N4.5	chr1:201982371-202017188	A549_8h_CTRL	A549_24_CTRL	OK	0.43456	0.876919	2.01795	1.01289	0.0941418	0.49115	1
XLOC_017623	XLOC_017623	ELL3,RP11-296A16.1,SERINC4	chr15:43726917-43803043	A549_8h_CTRL	A549_24_CTRL	OK	1.07483	2.16786	2.01693	1.01217	0.111589	0.26455	1
XLOC_025179	XLOC_025179	CTD-2630F21.1	chr19:36445118-36491040	A549_8h_CTRL	A549_24_CTRL	OK	0.329856	0.664955	2.01589	1.01142	0.353955	0.6824	1
XLOC_034835	XLOC_034835	CEP97	chr3:101723924-101770562	A549_8h_CTRL	A549_24_CTRL	OK	12.1208	24.3918	2.01239	1.00891	0.158493	0.4835	1
XLOC_031092	XLOC_031092	HM13-IT1	chr20:31514427-31577923	A549_8h_CTRL	A549_24_CTRL	OK	0.738135	1.48401	2.01049	1.00755	0.0722482	0.5431	1
XLOC_041685	XLOC_041685	BOLA3P3	chr5:126663336-126663568	A549_8h_CTRL	A549_24_CTRL	OK	0.735221	1.47727	2.00929	1.00669	0.502585	0.44685	1
XLOC_015608	XLOC_015608	BMP4	chr14:53949735-53958761	A549_8h_CTRL	A549_24_CTRL	OK	0.550184	1.1021	2.00315	1.00226	0.698669	0.06025	1
XLOC_039685	XLOC_039685	SPEF2	chr5:35617843-35827018	A549_8h_CTRL	A549_24_CTRL	OK	1.15076	0.574901	-2.00167	-1.0012	-0.475843	0.15755	1
XLOC_034806	XLOC_034806	CTD-2021J15.1	chr3:98902423-99018562	A549_8h_CTRL	A549_24_CTRL	OK	0.900103	0.449412	-2.00285	-1.00205	-0.220233	0.61975	1
XLOC_048634	XLOC_048634	RP11-661A12.4	chr8:143541972-143549729	A549_8h_CTRL	A549_24_CTRL	OK	1.47073	0.733995	-2.00373	-1.00269	-0.475095	0.397	1
XLOC_043803	XLOC_043803	ZSCAN31	chr6:28324692-28369177	A549_8h_CTRL	A549_24_CTRL	OK	2.31611	1.15379	-2.00739	-1.00533	-0.662351	0.07625	1
XLOC_003472	XLOC_003472	RP11-386I14.4	chr1:77979174-78138449	A549_8h_CTRL	A549_24_CTRL	OK	4.1701	2.07701	-2.00774	-1.00557	-0.170248	0.61495	1
XLOC_032265	XLOC_032265	MIR99AHG	chr21:15928295-16627397	A549_8h_CTRL	A549_24_CTRL	OK	1.2375	0.615111	-2.01183	-1.00851	-0.359264	0.21445	1
XLOC_040178	XLOC_040178	YTHDC2	chr5:113513682-113595285	A549_8h_CTRL	A549_24_CTRL	OK	4.44853	2.21038	-2.01256	-1.00903	-0.931518	0.0222	1
XLOC_014894	XLOC_014894	SAMD15	chr14:77335020-77391497	A549_8h_CTRL	A549_24_CTRL	OK	2.39781	1.18933	-2.0161	-1.01157	-0.314881	0.5072	1
XLOC_038724	XLOC_038724	CXCL3	chr4:74036588-74038807	A549_8h_CTRL	A549_24_CTRL	OK	7.3033	3.62119	-2.01682	-1.01208	-1.31536	0.0225	1
XLOC_032929	XLOC_032929	LL21NC02-1C16.1	chr21:44885952-44931989	A549_8h_CTRL	A549_24_CTRL	OK	2.15293	1.0665	-2.01869	-1.01341	-0.453238	0.49745	1
XLOC_015558	XLOC_015558	Metazoa_SRP	chr14:49853615-49853914	A549_8h_CTRL	A549_24_CTRL	OK	119.413	59.0184	-2.02332	-1.01672	-1.63324	0.00535	1
XLOC_028353	XLOC_028353	GAD1	chr2:170813212-170861151	A549_8h_CTRL	A549_24_CTRL	OK	1.36052	0.671818	-2.02513	-1.01801	-0.809508	0.0142	1
XLOC_047575	XLOC_047575	RP5-855D21.3	chr8:213185-247342	A549_8h_CTRL	A549_24_CTRL	OK	0.847451	0.417818	-2.02828	-1.02026	-0.527705	0.4167	1
XLOC_019608	XLOC_019608	RP11-95P2.3	chr16:4180116-4183515	A549_8h_CTRL	A549_24_CTRL	OK	2.70573	1.33296	-2.02987	-1.02139	-0.935015	0.11595	1
XLOC_016802	XLOC_016802	FAM63B	chr15:58771191-59097419	A549_8h_CTRL	A549_24_CTRL	OK	1.78003	0.874067	-2.03649	-1.02609	-0.272065	0.27415	1
XLOC_042118	XLOC_042118	RP11-1277A3.2	chr5:177611252-177672209	A549_8h_CTRL	A549_24_CTRL	OK	1.06971	0.525017	-2.03748	-1.02678	-0.552049	0.371	1
XLOC_028116	XLOC_028116	AC018804.6	chr2:130202311-130212628	A549_8h_CTRL	A549_24_CTRL	OK	0.764122	0.374721	-2.03918	-1.02799	-0.892941	0.18335	1
XLOC_033330	XLOC_033330	EIF4HP2	chr22:30693781-30907824	A549_8h_CTRL	A549_24_CTRL	OK	0.574945	0.281577	-2.04187	-1.02989	-0.139146	0.574	1
XLOC_018765	XLOC_018765	MYLPF	chr16:30370933-30377991	A549_8h_CTRL	A549_24_CTRL	OK	0.870662	0.426073	-2.04346	-1.03101	-0.58972	0.30875	1
XLOC_049465	XLOC_049465	CTD-2006H14.2	chr8:93213301-93741017	A549_8h_CTRL	A549_24_CTRL	OK	0.717895	0.350742	-2.04679	-1.03336	-0.186538	0.56975	1
XLOC_032851	XLOC_032851	LCA5L	chr21:39380243-39445805	A549_8h_CTRL	A549_24_CTRL	OK	0.65828	0.321389	-2.04823	-1.03438	-0.280235	0.02955	1
XLOC_041402	XLOC_041402	LINC01337	chr5:80608622-80622524	A549_8h_CTRL	A549_24_CTRL	OK	0.608511	0.296569	-2.05184	-1.03692	-0.503173	0.3088	1
XLOC_024061	XLOC_024061	RP11-681N23.1	chr18:13919602-13919923	A549_8h_CTRL	A549_24_CTRL	OK	2.97951	1.45151	-2.0527	-1.03752	-0.909188	0.11505	1
XLOC_049724	XLOC_049724	RNU6-1255P	chr8:130052103-130443660	A549_8h_CTRL	A549_24_CTRL	OK	9.67548	4.71327	-2.05282	-1.0376	-0.521043	0.58915	1
XLOC_000288	XLOC_000288	RPL12P14	chr1:15792795-15793285	A549_8h_CTRL	A549_24_CTRL	OK	0.875264	0.426061	-2.05432	-1.03866	-0.722179	0.14855	1
XLOC_054405	XLOC_054405	NLGN4Y	chrY:14522637-14845650	A549_8h_CTRL	A549_24_CTRL	OK	1.00037	0.48658	-2.05592	-1.03978	-0.643936	0.14665	1
XLOC_011196	XLOC_011196	KIAA1033	chr12:105107323-105169134	A549_8h_CTRL	A549_24_CTRL	OK	6.4348	3.12795	-2.05719	-1.04068	-0.742057	0.01465	1
XLOC_006403	XLOC_006403	ZNF239	chr10:43556343-43574618	A549_8h_CTRL	A549_24_CTRL	OK	0.57422	0.27902	-2.05799	-1.04124	-0.840758	0.0974	1
XLOC_005254	XLOC_005254	AL356053.1,CCDC7	chr10:32446081-32882863	A549_8h_CTRL	A549_24_CTRL	OK	0.711669	0.34536	-2.06066	-1.04311	-0.645222	0.0425	1
XLOC_010041	XLOC_010041	CLMP	chr11:123069864-123228277	A549_8h_CTRL	A549_24_CTRL	OK	8.52917	4.13886	-2.06075	-1.04317	-0.923377	0.16945	1
XLOC_052849	XLOC_052849	RN7SL118P	chrX:119399059-119454478	A549_8h_CTRL	A549_24_CTRL	OK	2.40292	1.16604	-2.06075	-1.04318	-0.131188	0.5564	1
XLOC_021152	XLOC_021152	CCL2	chr17:34255217-34257203	A549_8h_CTRL	A549_24_CTRL	OK	2.76921	1.34095	-2.06511	-1.04622	-1.38306	0.0109	1
XLOC_036449	XLOC_036449	FAM86HP	chr3:130081830-130120579	A549_8h_CTRL	A549_24_CTRL	OK	2.50019	1.20938	-2.06733	-1.04777	-1.01545	0.0341	1
XLOC_031817	XLOC_031817	RP5-1125A11.6	chr20:33983051-34112332	A549_8h_CTRL	A549_24_CTRL	OK	0.581058	0.28074	-2.06974	-1.04945	-0.0651521	0.5972	1
XLOC_037546	XLOC_037546	CXCL1	chr4:73869392-73871242	A549_8h_CTRL	A549_24_CTRL	OK	3.43375	1.65556	-2.07407	-1.05247	-1.51257	0.008	1
XLOC_002340	XLOC_002340	DUSP5P1	chr1:228650240-228651379	A549_8h_CTRL	A549_24_CTRL	OK	0.602819	0.289972	-2.07889	-1.05581	-1.1634	0.0553	1
XLOC_051380	XLOC_051380	PTAR1	chr9:69709521-69759959	A549_8h_CTRL	A549_24_CTRL	OK	4.5231	2.17539	-2.07921	-1.05604	-0.736367	0.1096	1
XLOC_043028	XLOC_043028	CASP8AP2	chr6:89829893-89874436	A549_8h_CTRL	A549_24_CTRL	OK	1.55044	0.745418	-2.07996	-1.05656	-1.06944	0.03155	1
XLOC_010598	XLOC_010598	RP1-197B17.4	chr12:47706084-47837898	A549_8h_CTRL	A549_24_CTRL	OK	0.611457	0.29363	-2.08241	-1.05825	-0.0775035	0.5638	1
XLOC_039994	XLOC_039994	ZFYVE16	chr5:80408012-80479350	A549_8h_CTRL	A549_24_CTRL	OK	6.28604	3.01583	-2.08435	-1.0596	-0.643922	0.1274	1
XLOC_041340	XLOC_041340	FAM169A	chr5:74627405-74867854	A549_8h_CTRL	A549_24_CTRL	OK	2.56719	1.23068	-2.08599	-1.06073	-0.303427	0.4731	1
XLOC_049242	XLOC_049242	TTPA	chr8:63048552-63086053	A549_8h_CTRL	A549_24_CTRL	OK	0.705388	0.337858	-2.08782	-1.062	-0.910891	0.0347	1
XLOC_018260	XLOC_018260	PRKXP1	chr15:100553528-100651705	A549_8h_CTRL	A549_24_CTRL	OK	0.90334	0.432045	-2.09085	-1.06409	-0.279006	0.6122	1
XLOC_027549	XLOC_027549	ETAA1	chr2:67397318-67410545	A549_8h_CTRL	A549_24_CTRL	OK	3.08177	1.47272	-2.09257	-1.06527	-0.805605	0.06245	1
XLOC_043283	XLOC_043283	SNORA33	chr6:132814440-132817564	A549_8h_CTRL	A549_24_CTRL	OK	28.2928	13.5194	-2.09276	-1.0654	-0.0517464	0.5287	1
XLOC_025455	XLOC_025455	CGB5	chr19:49043883-49045311	A549_8h_CTRL	A549_24_CTRL	OK	0.638824	0.304958	-2.09479	-1.06681	-1.04777	0.08675	1
XLOC_046261	XLOC_046261	PAXIP1-AS2	chr7:154928497-155003084	A549_8h_CTRL	A549_24_CTRL	OK	1.13133	0.539977	-2.09514	-1.06705	-0.343024	0.39265	1
XLOC_012806	XLOC_012806	RP11-972P1.10	chr12:123457640-123533718	A549_8h_CTRL	A549_24_CTRL	OK	11.5447	5.50856	-2.09577	-1.06749	-0.234297	0.6015	1
XLOC_004554	XLOC_004554	KISS1,REN	chr1:204154818-204196486	A549_8h_CTRL	A549_24_CTRL	OK	0.635844	0.303331	-2.09621	-1.06778	-0.606305	0.36425	1
XLOC_021649	XLOC_021649	PRR29	chr17:63996070-64020634	A549_8h_CTRL	A549_24_CTRL	OK	0.592557	0.282441	-2.09799	-1.06901	-0.537298	0.06305	1
XLOC_030234	XLOC_030234	ITGB6	chr2:160099665-160271888	A549_8h_CTRL	A549_24_CTRL	OK	3.75449	1.78801	-2.09981	-1.07027	-0.726756	0.11095	1
XLOC_007903	XLOC_007903	PPP2R5B	chr11:64917552-64935888	A549_8h_CTRL	A549_24_CTRL	OK	4.9136	2.33887	-2.10084	-1.07097	-1.02789	0.0417	1
XLOC_010644	XLOC_010644	RP11-161H23.10	chr12:49366583-49527424	A549_8h_CTRL	A549_24_CTRL	OK	0.902862	0.428184	-2.10858	-1.07627	-0.167312	0.6001	1
XLOC_027389	XLOC_027389	SLC3A1	chr2:44275457-44361862	A549_8h_CTRL	A549_24_CTRL	OK	4.3521	2.06327	-2.10932	-1.07678	-0.588471	0.34495	1
XLOC_009592	XLOC_009592	LIPT2	chr11:74491711-74669117	A549_8h_CTRL	A549_24_CTRL	OK	5.15801	2.44474	-2.10984	-1.07713	-0.456751	0.37285	1
XLOC_019177	XLOC_019177	CDH3	chr16:68636188-68722616	A549_8h_CTRL	A549_24_CTRL	OK	1.1662	0.552653	-2.11018	-1.07737	-0.750182	0.05415	1
XLOC_053412	XLOC_053412	RRM2P3	chrX:44147881-44343672	A549_8h_CTRL	A549_24_CTRL	OK	0.964055	0.456807	-2.11042	-1.07753	-1.35208	0.02325	1
XLOC_010524	XLOC_010524	FGD4	chr12:32399528-32646050	A549_8h_CTRL	A549_24_CTRL	OK	1.06	0.501687	-2.11287	-1.0792	-0.429448	0.1051	1
XLOC_043747	XLOC_043747	HIST1H4B	chr6:26026814-26027252	A549_8h_CTRL	A549_24_CTRL	OK	6.85846	3.24409	-2.11414	-1.08007	-1.45645	0.0129	1
XLOC_034266	XLOC_034266	RN7SL4P	chr3:15667235-15859771	A549_8h_CTRL	A549_24_CTRL	OK	1.51164	0.713665	-2.11814	-1.0828	-0.110775	0.62395	1
XLOC_008870	XLOC_008870	NRIP3	chr11:8980575-9004049	A549_8h_CTRL	A549_24_CTRL	OK	3.04376	1.43521	-2.12078	-1.08459	-0.957237	0.0279	1
XLOC_022011	XLOC_022011	RP11-235E17.4	chr17:3565443-3636322	A549_8h_CTRL	A549_24_CTRL	OK	1.58739	0.7448	-2.1313	-1.09173	-0.166316	0.5596	1
XLOC_008860	XLOC_008860	RIC3	chr11:8019243-8169055	A549_8h_CTRL	A549_24_CTRL	OK	0.714788	0.334127	-2.13927	-1.09712	-0.17066	0.12255	1
XLOC_053368	XLOC_053368	RPGR	chrX:37349274-38688920	A549_8h_CTRL	A549_24_CTRL	OK	6.07453	2.83838	-2.14014	-1.09771	-0.373875	0.20215	1
XLOC_028456	XLOC_028456	DUSP19	chr2:183078558-183108519	A549_8h_CTRL	A549_24_CTRL	OK	1.05612	0.493192	-2.1414	-1.09856	-0.970854	0.0838	1
XLOC_046018	XLOC_046018	ERHP1	chr7:139523855-139544984	A549_8h_CTRL	A549_24_CTRL	OK	1.63802	0.764867	-2.14157	-1.09867	-1.06897	0.54595	1
XLOC_017729	XLOC_017729	FAM214A	chr15:52577841-52709817	A549_8h_CTRL	A549_24_CTRL	OK	1.65592	0.772866	-2.14257	-1.09935	-0.748275	0.05005	1
XLOC_016682	XLOC_016682	C15orf48	chr15:45430528-45586304	A549_8h_CTRL	A549_24_CTRL	OK	32.1924	15.0023	-2.14583	-1.10153	-1.64962	0.00405	1
XLOC_010020	XLOC_010020	TRIM29	chr11:120111274-120185529	A549_8h_CTRL	A549_24_CTRL	OK	2.31469	1.07797	-2.14727	-1.1025	-0.608643	0.0257	1
XLOC_035478	XLOC_035478	TPRG1	chr3:188941714-189325304	A549_8h_CTRL	A549_24_CTRL	OK	0.648503	0.301562	-2.15048	-1.10466	-0.486863	0.01895	1
XLOC_027312	XLOC_027312	AL133243.1	chr2:32357027-32618899	A549_8h_CTRL	A549_24_CTRL	OK	1.01568	0.471752	-2.153	-1.10635	-0.297032	0.5864	1
XLOC_025922	XLOC_025922	AC005339.2	chr19:4639517-4670370	A549_8h_CTRL	A549_24_CTRL	OK	1.75454	0.814181	-2.15498	-1.10767	-0.115077	0.5124	1
XLOC_037301	XLOC_037301	N4BP2	chr4:40042916-40158252	A549_8h_CTRL	A549_24_CTRL	OK	0.591003	0.274175	-2.15557	-1.10807	-0.963119	0.0438	1
XLOC_015177	XLOC_015177	RP11-1017G21.5	chr14:101948346-101949425	A549_8h_CTRL	A549_24_CTRL	OK	1.15799	0.537122	-2.15592	-1.1083	-1.45278	0.01475	1
XLOC_006686	XLOC_006686	RP11-119F19.4	chr10:79660890-79827602	A549_8h_CTRL	A549_24_CTRL	OK	1.42687	0.660336	-2.16082	-1.11159	-0.279093	0.5976	1
XLOC_028427	XLOC_028427	DFNB59	chr2:178413938-178461390	A549_8h_CTRL	A549_24_CTRL	OK	1.00007	0.461236	-2.16824	-1.11653	-0.214958	0.25135	1
XLOC_053789	XLOC_053789	RP13-258O15.1	chrX:92676518-92676954	A549_8h_CTRL	A549_24_CTRL	OK	0.655785	0.301648	-2.17401	-1.12036	-0.558353	0.30685	1
XLOC_015830	XLOC_015830	RP11-507E23.1	chr14:75574887-76084585	A549_8h_CTRL	A549_24_CTRL	OK	0.548518	0.251927	-2.17729	-1.12254	-0.09055	0.5627	1
XLOC_049293	XLOC_049293	RP11-152C15.1	chr8:70103797-70104179	A549_8h_CTRL	A549_24_CTRL	OK	1.04072	0.477066	-2.1815	-1.12531	-0.648531	0.26965	1
XLOC_020599	XLOC_020599	DBIL5P	chr17:744413-755336	A549_8h_CTRL	A549_24_CTRL	OK	0.8762	0.401221	-2.18383	-1.12686	-0.13694	0.35445	1
XLOC_003337	XLOC_003337	MYSM1	chr1:58654738-58700092	A549_8h_CTRL	A549_24_CTRL	OK	3.25177	1.48656	-2.18745	-1.12925	-0.621962	0.08965	1
XLOC_029283	XLOC_029283	MAP4K3	chr2:39249265-39717963	A549_8h_CTRL	A549_24_CTRL	OK	11.9715	5.47119	-2.1881	-1.12967	-0.779843	0.0324	1
XLOC_016864	XLOC_016864	AC100830.5	chr15:64687572-64719602	A549_8h_CTRL	A549_24_CTRL	OK	2.88517	1.31849	-2.18824	-1.12978	-0.187004	0.60835	1
XLOC_051079	XLOC_051079	IFNE	chr9:21455483-21559669	A549_8h_CTRL	A549_24_CTRL	OK	0.560337	0.255815	-2.1904	-1.13119	-0.558183	0.4287	1
XLOC_051926	XLOC_051926	RP11-83N9.5	chr9:136107807-136109424	A549_8h_CTRL	A549_24_CTRL	OK	1.27957	0.584012	-2.191	-1.13159	-1.29203	0.02085	1
XLOC_038262	XLOC_038262	RP11-478C6.4	chr4:337813-384864	A549_8h_CTRL	A549_24_CTRL	OK	39.041	17.8149	-2.19148	-1.13191	-0.338198	0.5821	1
XLOC_053821	XLOC_053821	HNRNPA1P27	chrX:100887635-100888590	A549_8h_CTRL	A549_24_CTRL	OK	0.66217	0.301784	-2.19419	-1.13369	-1.17263	0.0517	1
XLOC_007487	XLOC_007487	WT1-AS,WT1-AS_1,WT1-AS_3,WT1-AS_6,WT1-AS_7,WT1-AS_8	chr11:32387774-32458769	A549_8h_CTRL	A549_24_CTRL	OK	10.5055	4.77265	-2.20119	-1.13828	-0.751961	0.15735	1
XLOC_041240	XLOC_041240	CTC-436P18.3	chr5:61157708-61264929	A549_8h_CTRL	A549_24_CTRL	OK	1.29926	0.589358	-2.20453	-1.14047	-0.22282	0.3992	1
XLOC_004466	XLOC_004466	RP11-101E13.5	chr1:193012249-193091777	A549_8h_CTRL	A549_24_CTRL	OK	1.16045	0.525809	-2.20698	-1.14208	-0.208275	0.50545	1
XLOC_009793	XLOC_009793	CCDC82	chr11:96352768-96389923	A549_8h_CTRL	A549_24_CTRL	OK	12.7642	5.78316	-2.20713	-1.14217	-1.06205	0.1106	1
XLOC_038159	XLOC_038159	WDR17	chr4:176065833-176182818	A549_8h_CTRL	A549_24_CTRL	OK	1.06794	0.483633	-2.20816	-1.14285	-0.593024	0.14245	1
XLOC_005716	XLOC_005716	KIF20B	chr10:89701609-89774939	A549_8h_CTRL	A549_24_CTRL	OK	4.09433	1.85244	-2.21024	-1.1442	-1.41688	0.00835	1
XLOC_012484	XLOC_012484	EEA1	chr12:92721504-92929331	A549_8h_CTRL	A549_24_CTRL	OK	1.6309	0.737513	-2.21135	-1.14493	-1.03233	0.01215	1
XLOC_002033	XLOC_002033	RP11-448G4.2	chr1:197504747-197775696	A549_8h_CTRL	A549_24_CTRL	OK	1.0091	0.456284	-2.21156	-1.14507	-0.310747	0.6187	1
XLOC_038918	XLOC_038918	CENPE	chr4:103105805-103198409	A549_8h_CTRL	A549_24_CTRL	OK	2.83581	1.28216	-2.21174	-1.14518	-0.490313	0.15345	1
XLOC_025527	XLOC_025527	CTD-2616J11.16	chr19:51331535-51344117	A549_8h_CTRL	A549_24_CTRL	OK	1.91967	0.867409	-2.21311	-1.14607	-0.241695	0.44745	1
XLOC_003742	XLOC_003742	BCL2L15	chr1:113761831-113914086	A549_8h_CTRL	A549_24_CTRL	OK	4.95113	2.23388	-2.21638	-1.14821	-0.232547	0.30775	1
XLOC_047030	XLOC_047030	AC002075.4	chr7:93591572-93911265	A549_8h_CTRL	A549_24_CTRL	OK	3.10221	1.39809	-2.21889	-1.14984	-0.102727	0.4966	1
XLOC_014897	XLOC_014897	SNORA46	chr14:77426674-77469474	A549_8h_CTRL	A549_24_CTRL	OK	6.89488	3.1057	-2.22007	-1.15061	-0.205252	0.59175	1
XLOC_025123	XLOC_025123	ZNF181	chr19:34734154-34745378	A549_8h_CTRL	A549_24_CTRL	OK	1.81046	0.813072	-2.22669	-1.1549	-0.575665	0.12525	1
XLOC_034400	XLOC_034400	TTC21A	chr3:39051997-39138903	A549_8h_CTRL	A549_24_CTRL	OK	1.16473	0.521938	-2.23155	-1.15804	-0.218708	0.1051	1
XLOC_035252	XLOC_035252	RP11-550I24.2	chr3:157175222-157533619	A549_8h_CTRL	A549_24_CTRL	OK	1.03621	0.463842	-2.23397	-1.15961	-0.475729	0.16395	1
XLOC_003290	XLOC_003290	RP4-784A16.3	chr1:53226891-53328070	A549_8h_CTRL	A549_24_CTRL	OK	3.81105	1.69697	-2.2458	-1.16723	-0.144811	0.52925	1
XLOC_017913	XLOC_017913	RP11-138H8.8	chr15:70654553-70763593	A549_8h_CTRL	A549_24_CTRL	OK	0.996493	0.442327	-2.25284	-1.17174	-0.218901	0.5271	1
XLOC_017678	XLOC_017678	CEP152	chr15:48712927-48811909	A549_8h_CTRL	A549_24_CTRL	OK	3.42419	1.51947	-2.25354	-1.17219	-0.70951	0.0688	1
XLOC_008174	XLOC_008174	RPS28P7	chr11:81879850-82718082	A549_8h_CTRL	A549_24_CTRL	OK	9.22701	4.08843	-2.25686	-1.17432	-0.999749	0.09995	1
XLOC_049889	XLOC_049889	JAK2	chr9:4984389-5128183	A549_8h_CTRL	A549_24_CTRL	OK	1.27988	0.566457	-2.25945	-1.17597	-0.768194	0.0821	1
XLOC_048407	XLOC_048407	RIMS2	chr8:103483397-104256094	A549_8h_CTRL	A549_24_CTRL	OK	1.0843	0.479735	-2.26021	-1.17645	-0.632145	0.08515	1
XLOC_032587	XLOC_032587	TEKT4P2	chr21:9068360-9129752	A549_8h_CTRL	A549_24_CTRL	OK	0.958255	0.423907	-2.26053	-1.17666	-1.31586	0.0164	1
XLOC_000502	XLOC_000502	SNORA73B	chr1:28505942-28539300	A549_8h_CTRL	A549_24_CTRL	OK	65.1952	28.788	-2.26467	-1.1793	-0.224153	0.47995	1
XLOC_018404	XLOC_018404	AC141586.5	chr16:2603349-2643296	A549_8h_CTRL	A549_24_CTRL	OK	2.32104	1.0235	-2.26775	-1.18126	-0.841782	0.06345	1
XLOC_025068	XLOC_025068	CTC-448F2.3	chr19:29921181-29921653	A549_8h_CTRL	A549_24_CTRL	OK	0.732844	0.322954	-2.26919	-1.18218	-0.697481	0.2499	1
XLOC_008569	XLOC_008569	CCDC15	chr11:124954120-125041489	A549_8h_CTRL	A549_24_CTRL	OK	0.62176	0.273899	-2.27003	-1.18271	-0.985649	0.0325	1
XLOC_010209	XLOC_010209	HSPA8P5	chr12:4097450-4099519	A549_8h_CTRL	A549_24_CTRL	OK	0.549126	0.241687	-2.27205	-1.184	-1.53542	0.01115	1
XLOC_009816	XLOC_009816	MMP7	chr11:102520507-102530753	A549_8h_CTRL	A549_24_CTRL	OK	16.4998	7.25299	-2.2749	-1.1858	-1.96836	0.0011	0.577785
XLOC_000203	XLOC_000203	RN7SKP269	chr1:9922112-9985501	A549_8h_CTRL	A549_24_CTRL	OK	2.05765	0.902981	-2.27873	-1.18823	-0.188384	0.59225	1
XLOC_019570	XLOC_019570	EIF1P4	chr16:2817179-2826304	A549_8h_CTRL	A549_24_CTRL	OK	1.75555	0.768196	-2.28529	-1.19237	-0.901009	0.22215	1
XLOC_000907	XLOC_000907	EFCAB7	chr1:63440769-63660245	A549_8h_CTRL	A549_24_CTRL	OK	2.33156	1.01887	-2.28838	-1.19432	-0.212047	0.2561	1
XLOC_006030	XLOC_006030	FANK1	chr10:125896538-126009592	A549_8h_CTRL	A549_24_CTRL	OK	2.6849	1.16637	-2.30193	-1.20285	-1.40668	0.0026	0.854143
XLOC_000282	XLOC_000282	CHCHD2P6	chr1:15604596-15605043	A549_8h_CTRL	A549_24_CTRL	OK	2.40296	1.04271	-2.30453	-1.20448	-1.26668	0.03345	1
XLOC_011905	XLOC_011905	H3F3C	chr12:31791184-31792241	A549_8h_CTRL	A549_24_CTRL	OK	0.567189	0.245776	-2.30775	-1.20649	-1.18911	0.04525	1
XLOC_041051	XLOC_041051	CTD-2218G20.1	chr5:32887989-32888145	A549_8h_CTRL	A549_24_CTRL	OK	3.46851	1.50127	-2.31038	-1.20813	-1.95588	0.5064	1
XLOC_019991	XLOC_019991	AC026471.6	chr16:31483001-31509309	A549_8h_CTRL	A549_24_CTRL	OK	0.627611	0.271262	-2.31367	-1.21018	-0.114309	0.52435	1
XLOC_027400	XLOC_027400	AC012354.8	chr2:44996412-44996873	A549_8h_CTRL	A549_24_CTRL	OK	1.59	0.687157	-2.31388	-1.21032	-1.10437	0.06685	1
XLOC_017171	XLOC_017171	RP11-697E2.11	chr15:90249529-90314499	A549_8h_CTRL	A549_24_CTRL	OK	0.949284	0.409484	-2.31824	-1.21303	-0.0704996	0.50905	1
XLOC_017488	XLOC_017488	RP11-3D4.3	chr15:33310944-33866121	A549_8h_CTRL	A549_24_CTRL	OK	1.05644	0.455659	-2.31849	-1.21318	-1.0121	0.07295	1
XLOC_000439	XLOC_000439	PDIK1L	chr1:26111164-26125543	A549_8h_CTRL	A549_24_CTRL	OK	1.11608	0.480462	-2.32293	-1.21595	-1.26052	0.02945	1
XLOC_016536	XLOC_016536	RP11-83J16.1	chr15:34851781-34969839	A549_8h_CTRL	A549_24_CTRL	OK	1.42306	0.61252	-2.32329	-1.21617	-0.110863	0.56115	1
XLOC_041971	XLOC_041971	CTB-47B11.3	chr5:157260121-157575775	A549_8h_CTRL	A549_24_CTRL	OK	0.562037	0.241787	-2.32451	-1.21693	-0.139819	0.357	1
XLOC_023113	XLOC_023113	ABCA10,ABCA5	chr17:69147213-69327244	A549_8h_CTRL	A549_24_CTRL	OK	2.99565	1.28661	-2.32833	-1.2193	-0.852493	0.02275	1
XLOC_028489	XLOC_028489	GLS	chr2:190880796-191020960	A549_8h_CTRL	A549_24_CTRL	OK	60.8404	26.1271	-2.32863	-1.21948	-0.928295	0.0889	1
XLOC_034175	XLOC_034175	RP11-97C16.1	chr3:3126915-3179710	A549_8h_CTRL	A549_24_CTRL	OK	1.89137	0.811545	-2.33058	-1.22069	-0.265173	0.5973	1
XLOC_008368	XLOC_008368	CUL5	chr11:108008732-108147776	A549_8h_CTRL	A549_24_CTRL	OK	5.24525	2.25052	-2.33068	-1.22076	-0.447731	0.15115	1
XLOC_020274	XLOC_020274	RRAD	chr16:66921678-66925644	A549_8h_CTRL	A549_24_CTRL	OK	2.6605	1.14021	-2.33334	-1.2224	-1.17475	0.01515	1
XLOC_043788	XLOC_043788	HIST1H2AK	chr6:27837759-27865798	A549_8h_CTRL	A549_24_CTRL	OK	2.11736	0.906359	-2.33612	-1.22411	-0.527181	0.4922	1
XLOC_020652	XLOC_020652	CTD-3195I5.4	chr17:3714627-3801243	A549_8h_CTRL	A549_24_CTRL	OK	1.65725	0.709355	-2.33628	-1.22421	-0.149412	0.48975	1
XLOC_033924	XLOC_033924	RFPL3S	chr22:32354884-32385631	A549_8h_CTRL	A549_24_CTRL	OK	1.43322	0.612953	-2.33822	-1.22541	-1.05763	0.03165	1
XLOC_004420	XLOC_004420	EDEM3	chr1:184690230-184754913	A549_8h_CTRL	A549_24_CTRL	OK	3.99457	1.70788	-2.33891	-1.22583	-0.721241	0.01695	1
XLOC_036689	XLOC_036689	RARRES1	chr3:158696891-158829719	A549_8h_CTRL	A549_24_CTRL	OK	2.8533	1.21927	-2.34017	-1.22661	-0.294838	0.2418	1
XLOC_017757	XLOC_017757	MNS1	chr15:56244008-56465137	A549_8h_CTRL	A549_24_CTRL	OK	1.12389	0.480005	-2.34141	-1.22738	-0.78386	0.1066	1
XLOC_048149	XLOC_048149	GS1-44D20.1	chr8:69129597-69130345	A549_8h_CTRL	A549_24_CTRL	OK	1.36636	0.582379	-2.34617	-1.23031	-1.46167	0.021	1
XLOC_051188	XLOC_051188	RMRP	chr9:35657750-35658018	A549_8h_CTRL	A549_24_CTRL	OK	772.009	328.523	-2.34994	-1.23262	-2.2385	0.00015	0.14182
XLOC_028832	XLOC_028832	B3GNT7	chr2:231395542-231401164	A549_8h_CTRL	A549_24_CTRL	OK	0.870756	0.370375	-2.35101	-1.23328	-1.10132	0.0403	1
XLOC_017710	XLOC_017710	DMXL2	chr15:51414096-51622833	A549_8h_CTRL	A549_24_CTRL	OK	9.32031	3.96382	-2.35135	-1.23348	-0.755794	0.0761	1
XLOC_042381	XLOC_042381	HIST1H4A	chr6:26021678-26021990	A549_8h_CTRL	A549_24_CTRL	OK	3.25678	1.3831	-2.3547	-1.23554	-1.10598	0.0767	1
XLOC_035554	XLOC_035554	AC127904.2	chr3:196867855-196934714	A549_8h_CTRL	A549_24_CTRL	OK	0.702936	0.298499	-2.3549	-1.23567	-0.323248	0.56035	1
XLOC_053253	XLOC_053253	PIGA	chrX:15319450-15335580	A549_8h_CTRL	A549_24_CTRL	OK	35.6633	15.1171	-2.35914	-1.23826	-2.41358	0.066	1
XLOC_039006	XLOC_039006	PRSS12	chr4:118280037-118353003	A549_8h_CTRL	A549_24_CTRL	OK	0.730932	0.309696	-2.36016	-1.23889	-0.687003	0.1046	1
XLOC_025551	XLOC_025551	RPL37P23	chr19:52113090-52177002	A549_8h_CTRL	A549_24_CTRL	OK	8.48677	3.59486	-2.36081	-1.23928	-0.757561	0.18285	1
XLOC_010386	XLOC_010386	PTPRO	chr12:15107782-15597399	A549_8h_CTRL	A549_24_CTRL	OK	0.721784	0.305287	-2.36428	-1.2414	-0.832651	0.01195	1
XLOC_019938	XLOC_019938	GDPD3	chr16:30104809-30113856	A549_8h_CTRL	A549_24_CTRL	OK	2.34583	0.991133	-2.36682	-1.24295	-0.533135	0.1146	1
XLOC_025931	XLOC_025931	SNRPEP4	chr19:5576659-5576938	A549_8h_CTRL	A549_24_CTRL	OK	3.91582	1.64872	-2.37507	-1.24797	-1.04734	0.08515	1
XLOC_034351	XLOC_034351	RPL23AP43	chr3:32785645-32786116	A549_8h_CTRL	A549_24_CTRL	OK	1.21894	0.511407	-2.3835	-1.25308	-0.934379	0.1254	1
XLOC_040952	XLOC_040952	RPS26P28	chr5:16661913-16936276	A549_8h_CTRL	A549_24_CTRL	OK	0.827739	0.346794	-2.38683	-1.2551	-0.102754	0.5641	1
XLOC_015975	XLOC_015975	SCARNA13	chr14:95532296-95544724	A549_8h_CTRL	A549_24_CTRL	OK	5.79438	2.40909	-2.40522	-1.26617	-0.157711	0.42705	1
XLOC_025547	XLOC_025547	ZNF613	chr19:51927146-51948759	A549_8h_CTRL	A549_24_CTRL	OK	0.867026	0.359889	-2.40915	-1.26852	-0.771544	0.0309	1
XLOC_037415	XLOC_037415	KIAA1211	chr4:56049072-56328625	A549_8h_CTRL	A549_24_CTRL	OK	2.63963	1.09357	-2.41377	-1.27129	-0.622648	0.0685	1
XLOC_049827	XLOC_049827	MIR661	chr8:143915146-143976734	A549_8h_CTRL	A549_24_CTRL	OK	55.499	22.8429	-2.4296	-1.28072	-0.399247	0.6385	1
XLOC_015624	XLOC_015624	RP11-454L9.2	chr14:55366391-55411858	A549_8h_CTRL	A549_24_CTRL	OK	1.26203	0.518823	-2.43249	-1.28244	-0.285528	0.58495	1
XLOC_037864	XLOC_037864	INTU	chr4:127623270-127726737	A549_8h_CTRL	A549_24_CTRL	OK	1.15972	0.474843	-2.44232	-1.28826	-0.665899	0.07275	1
XLOC_030843	XLOC_030843	AC114730.8	chr2:241734578-241768816	A549_8h_CTRL	A549_24_CTRL	OK	0.638992	0.261357	-2.4449	-1.28978	-0.168609	0.50735	1
XLOC_002693	XLOC_002693	MIR6728	chr1:8861001-8879894	A549_8h_CTRL	A549_24_CTRL	OK	85.4743	34.8172	-2.45494	-1.29569	-0.0181254	0.60745	1
XLOC_019168	XLOC_019168	RPS12P27	chr16:67987393-68238102	A549_8h_CTRL	A549_24_CTRL	OK	1.8884	0.766963	-2.46218	-1.29994	-0.120186	0.5009	1
XLOC_041079	XLOC_041079	LMBRD2	chr5:36098411-36151961	A549_8h_CTRL	A549_24_CTRL	OK	1.35242	0.548971	-2.46355	-1.30074	-0.565403	0.1364	1
XLOC_041278	XLOC_041278	EEF1B2P2	chr5:68159217-68159893	A549_8h_CTRL	A549_24_CTRL	OK	0.552159	0.222638	-2.48008	-1.31038	-1.01219	0.22425	1
XLOC_007901	XLOC_007901	AP001462.6	chr11:64778953-64779405	A549_8h_CTRL	A549_24_CTRL	OK	0.865199	0.348839	-2.48022	-1.31047	-0.769199	0.22015	1
XLOC_028013	XLOC_028013	PAX8-AS1	chr2:113211521-113278950	A549_8h_CTRL	A549_24_CTRL	OK	1.42458	0.574283	-2.48062	-1.31071	-0.770654	0.01405	1
XLOC_024310	XLOC_024310	TCF4	chr18:55222197-55664787	A549_8h_CTRL	A549_24_CTRL	OK	3.71609	1.49346	-2.48824	-1.31513	-0.849984	5e-05	0.07091
XLOC_036061	XLOC_036061	FHIT	chr3:59749309-61251459	A549_8h_CTRL	A549_24_CTRL	OK	11.8289	4.74368	-2.49361	-1.31824	-0.676194	0.2085	1
XLOC_018486	XLOC_018486	RP11-77H9.5	chr16:8674564-8869012	A549_8h_CTRL	A549_24_CTRL	OK	1.26559	0.506377	-2.4993	-1.32152	-0.0977825	0.4492	1
XLOC_039632	XLOC_039632	LINC01021	chr5:27472291-27496401	A549_8h_CTRL	A549_24_CTRL	OK	1.21068	0.48391	-2.50187	-1.32301	-0.882557	0.0366	1
XLOC_052545	XLOC_052545	CHIC1	chrX:73563199-73687102	A549_8h_CTRL	A549_24_CTRL	OK	1.34664	0.537543	-2.50518	-1.32492	-1.23074	0.03635	1
XLOC_009432	XLOC_009432	KCNK7	chr11:65592854-65595996	A549_8h_CTRL	A549_24_CTRL	OK	0.772975	0.308357	-2.50675	-1.32582	-0.578457	0.0601	1
XLOC_010108	XLOC_010108	RP11-688I9.5	chr11:126355639-127006058	A549_8h_CTRL	A549_24_CTRL	OK	0.594821	0.236652	-2.51348	-1.32969	-0.285357	0.51155	1
XLOC_006354	XLOC_006354	RP11-8L18.2	chr10:34109559-34815325	A549_8h_CTRL	A549_24_CTRL	OK	1.0608	0.421459	-2.51697	-1.33169	-0.104085	0.5359	1
XLOC_024171	XLOC_024171	B4GALT6	chr18:31622246-31686823	A549_8h_CTRL	A549_24_CTRL	OK	4.21351	1.67136	-2.52101	-1.334	-0.977496	0.0471	1
XLOC_029862	XLOC_029862	AC092106.1	chr2:106253230-106253717	A549_8h_CTRL	A549_24_CTRL	OK	0.605304	0.240094	-2.52111	-1.33406	-0.866132	0.1316	1
XLOC_043098	XLOC_043098	AIM1	chr6:106360807-106629487	A549_8h_CTRL	A549_24_CTRL	OK	0.936868	0.370238	-2.53045	-1.33939	-0.632231	0.1395	1
XLOC_047394	XLOC_047394	RP11-383F6.1	chr7:139043519-139109719	A549_8h_CTRL	A549_24_CTRL	OK	0.606974	0.239537	-2.53395	-1.34138	-0.125493	0.5001	1
XLOC_022410	XLOC_022410	RPL21P123	chr17:29560546-30186475	A549_8h_CTRL	A549_24_CTRL	OK	0.862922	0.340304	-2.53574	-1.34241	-0.0738712	0.52755	1
XLOC_026522	XLOC_026522	RINL	chr19:38867833-38878279	A549_8h_CTRL	A549_24_CTRL	OK	1.94747	0.765964	-2.54251	-1.34625	-1.06875	0.01235	1
XLOC_000582	XLOC_000582	RPL5P4	chr1:35268966-35422058	A549_8h_CTRL	A549_24_CTRL	OK	1.08531	0.425403	-2.55125	-1.3512	-0.346562	0.5854	1
XLOC_012746	XLOC_012746	RNU4-1	chr12:120293096-120293237	A549_8h_CTRL	A549_24_CTRL	OK	5.00084	1.95496	-2.55803	-1.35503	-2.63243	0.48465	1
XLOC_003770	XLOC_003770	NAP1L4P1	chr1:116514534-116571039	A549_8h_CTRL	A549_24_CTRL	OK	0.634689	0.247355	-2.5659	-1.35946	-0.529974	0.6438	1
XLOC_037086	XLOC_037086	S100P	chr4:6693068-6697170	A549_8h_CTRL	A549_24_CTRL	OK	7.59328	2.94672	-2.57686	-1.36561	-1.26217	0.0403	1
XLOC_009401	XLOC_009401	PYGM	chr11:64746388-64760297	A549_8h_CTRL	A549_24_CTRL	OK	0.790129	0.306035	-2.58183	-1.36839	-0.801017	0.0927	1
XLOC_000482	XLOC_000482	RP3-426I6.2	chr1:27725978-27763122	A549_8h_CTRL	A549_24_CTRL	OK	0.613543	0.23744	-2.58399	-1.3696	-0.25762	0.5413	1
XLOC_041709	XLOC_041709	CTC-432M15.3,FNIP1,RAPGEF6	chr5:131423920-131797063	A549_8h_CTRL	A549_24_CTRL	OK	9.19316	3.55707	-2.58448	-1.36987	-1.6688	0.0001	0.1013
XLOC_017617	XLOC_017617	CATSPER2	chr15:43628502-43684339	A549_8h_CTRL	A549_24_CTRL	OK	2.79981	1.08314	-2.5849	-1.37011	-0.670093	0.1252	1
XLOC_041625	XLOC_041625	HMGN2P27	chr5:116083806-116412762	A549_8h_CTRL	A549_24_CTRL	OK	1.78141	0.688134	-2.58875	-1.37226	-0.179468	0.54615	1
XLOC_039917	XLOC_039917	FCHO2	chr5:72955980-73090522	A549_8h_CTRL	A549_24_CTRL	OK	4.66354	1.79817	-2.59349	-1.37489	-0.753091	0.0785	1
XLOC_009916	XLOC_009916	PIH1D2	chr11:112024813-112224699	A549_8h_CTRL	A549_24_CTRL	OK	0.804654	0.30941	-2.60061	-1.37885	-0.157572	0.18375	1
XLOC_026932	XLOC_026932	TMC4	chr19:54160107-54173250	A549_8h_CTRL	A549_24_CTRL	OK	0.737682	0.283241	-2.60443	-1.38097	-0.584199	0.0156	1
XLOC_026644	XLOC_026644	RN7SL368P	chr19:43646094-43670547	A549_8h_CTRL	A549_24_CTRL	OK	2.68962	1.03137	-2.60781	-1.38284	-0.212329	0.4701	1
XLOC_013649	XLOC_013649	TPTE2P1	chr13:24924676-24968487	A549_8h_CTRL	A549_24_CTRL	OK	0.734636	0.281472	-2.60998	-1.38404	-0.639601	0.2038	1
XLOC_024307	XLOC_024307	CCDC68	chr18:54901508-54959508	A549_8h_CTRL	A549_24_CTRL	OK	1.00823	0.386132	-2.6111	-1.38466	-1.14616	0.0081	1
XLOC_013661	XLOC_013661	SHISA2	chr13:26044596-26051031	A549_8h_CTRL	A549_24_CTRL	OK	4.09737	1.56722	-2.61442	-1.38649	-2.22138	0.0002	0.177275
XLOC_033293	XLOC_033293	CTA-292E10.6	chr22:28800682-28848559	A549_8h_CTRL	A549_24_CTRL	OK	0.7414	0.283107	-2.6188	-1.3889	-0.516432	0.06595	1
XLOC_034888	XLOC_034888	RP11-757F18.5	chr3:112133422-112135359	A549_8h_CTRL	A549_24_CTRL	OK	0.557733	0.212691	-2.62227	-1.39081	-1.592	0.01335	1
XLOC_016512	XLOC_016512	RP11-1000B6.3	chr15:32519847-32639949	A549_8h_CTRL	A549_24_CTRL	OK	1.34747	0.512147	-2.63102	-1.39563	-0.162454	0.5161	1
XLOC_040934	XLOC_040934	CTD-2165H16.4	chr5:14661807-14664604	A549_8h_CTRL	A549_24_CTRL	OK	0.568777	0.215876	-2.63474	-1.39766	-0.818519	0.10845	1
XLOC_045860	XLOC_045860	RPS26P31	chr7:122318424-122886759	A549_8h_CTRL	A549_24_CTRL	OK	0.638833	0.242269	-2.63687	-1.39883	-0.54138	0.3201	1
XLOC_012779	XLOC_012779	RP11-87C12.5	chr12:122007433-122062044	A549_8h_CTRL	A549_24_CTRL	OK	0.754446	0.285729	-2.64043	-1.40077	-0.262283	0.47125	1
XLOC_021103	XLOC_021103	AK4P1	chr17:31008496-31382116	A549_8h_CTRL	A549_24_CTRL	OK	0.606427	0.229003	-2.64812	-1.40497	-0.161072	0.4788	1
XLOC_043760	XLOC_043760	HIST1H3F	chr6:26250194-26250605	A549_8h_CTRL	A549_24_CTRL	OK	3.14821	1.18559	-2.6554	-1.40893	-1.4251	0.0201	1
XLOC_016028	XLOC_016028	RN7SL472P	chr14:102077179-102077472	A549_8h_CTRL	A549_24_CTRL	OK	3.40773	1.28292	-2.65623	-1.40938	-1.00932	0.06335	1
XLOC_009127	XLOC_009127	RP11-390K5.1	chr11:47191180-47191542	A549_8h_CTRL	A549_24_CTRL	OK	0.857208	0.322374	-2.65905	-1.41091	-0.892463	0.1918	1
XLOC_026502	XLOC_026502	ZNF573	chr19:37735832-37817300	A549_8h_CTRL	A549_24_CTRL	OK	7.18279	2.69381	-2.66641	-1.4149	-1.05916	0.04545	1
XLOC_051415	XLOC_051415	NMRK1	chr9:75060572-75088217	A549_8h_CTRL	A549_24_CTRL	OK	1.97917	0.737622	-2.68318	-1.42394	-1.52524	0.0019	0.690918
XLOC_050960	XLOC_050960	SPATA6L	chr9:4490443-4666674	A549_8h_CTRL	A549_24_CTRL	OK	0.693516	0.258399	-2.6839	-1.42433	-0.306085	0.02055	1
XLOC_039231	XLOC_039231	MAP9	chr4:155173715-155381694	A549_8h_CTRL	A549_24_CTRL	OK	0.792855	0.295122	-2.68653	-1.42574	-0.788984	0.02975	1
XLOC_043792	XLOC_043792	HIST1H4L	chr6:27873198-27873510	A549_8h_CTRL	A549_24_CTRL	OK	5.03336	1.86282	-2.70201	-1.43403	-1.39972	0.0239	1
XLOC_008283	XLOC_008283	CEP295	chr11:93661638-93814695	A549_8h_CTRL	A549_24_CTRL	OK	2.05829	0.761324	-2.70357	-1.43487	-0.389924	0.1092	1
XLOC_023378	XLOC_023378	BOD1P1	chr18:3411607-3459978	A549_8h_CTRL	A549_24_CTRL	OK	1.17953	0.434712	-2.71336	-1.44008	-0.151398	0.5068	1
XLOC_006778	XLOC_006778	SRP9P1	chr10:91798311-91865276	A549_8h_CTRL	A549_24_CTRL	OK	1.31947	0.484658	-2.72248	-1.44492	-0.157368	0.5111	1
XLOC_004963	XLOC_004963	RP11-488L18.10	chr1:247187280-247188526	A549_8h_CTRL	A549_24_CTRL	OK	1.60372	0.588894	-2.72327	-1.44534	-1.84855	0.00185	0.690439
XLOC_046929	XLOC_046929	CCL24	chr7:75811664-75823356	A549_8h_CTRL	A549_24_CTRL	OK	0.737475	0.270712	-2.72421	-1.44583	-0.944658	0.08835	1
XLOC_022999	XLOC_022999	WFDC21P	chr17:60079308-60091885	A549_8h_CTRL	A549_24_CTRL	OK	1.99957	0.731941	-2.73187	-1.44989	-0.942952	0.0055	1
XLOC_022257	XLOC_022257	RP11-28B23.1	chr17:18950344-19047637	A549_8h_CTRL	A549_24_CTRL	OK	8.05064	2.93547	-2.74254	-1.45551	-0.185915	0.46385	1
XLOC_041360	XLOC_041360	AC113404.1	chr5:76081945-76353939	A549_8h_CTRL	A549_24_CTRL	OK	0.648837	0.235172	-2.75899	-1.46414	-0.757182	0.12545	1
XLOC_005720	XLOC_005720	SNRPD2P1	chr10:89978716-89979070	A549_8h_CTRL	A549_24_CTRL	OK	0.614353	0.221293	-2.7762	-1.47311	-0.690399	0.4731	1
XLOC_048691	XLOC_048691	RP11-43A14.1	chr8:614745-1708474	A549_8h_CTRL	A549_24_CTRL	OK	0.806529	0.290516	-2.77619	-1.47311	-0.191677	0.4731	1
XLOC_045106	XLOC_045106	HOXA11-AS,HOXA11-AS1_1,HOXA11-AS1_2,HOXA11-AS1_3,HOXA11-AS1_4,HOXA11-AS1_5,HOXA11-AS1_6	chr7:27181509-27193448	A549_8h_CTRL	A549_24_CTRL	OK	1.46943	0.528196	-2.78198	-1.47611	-0.491666	0.05565	1
XLOC_003015	XLOC_003015	SPOCD1	chr1:31789129-31816051	A549_8h_CTRL	A549_24_CTRL	OK	2.19336	0.785721	-2.79153	-1.48106	-1.40763	0.00125	0.611293
XLOC_031550	XLOC_031550	RPS4XP2	chr20:4629426-4630219	A549_8h_CTRL	A549_24_CTRL	OK	1.07489	0.383766	-2.8009	-1.48589	-1.5622	0.01365	1
XLOC_045226	XLOC_045226	AC004692.5	chr7:42954134-43566001	A549_8h_CTRL	A549_24_CTRL	OK	0.652438	0.229123	-2.84754	-1.50972	-0.212898	0.48235	1
XLOC_007027	XLOC_007027	RP11-162A23.5	chr10:123171534-123171875	A549_8h_CTRL	A549_24_CTRL	OK	1.06618	0.372928	-2.85894	-1.51548	-0.821023	0.1817	1
XLOC_003621	XLOC_003621	FRRS1	chr1:99708702-99766631	A549_8h_CTRL	A549_24_CTRL	OK	0.834363	0.29164	-2.86093	-1.51649	-0.638443	0.0284	1
XLOC_010234	XLOC_010234	SCARNA10	chr12:6491885-6531955	A549_8h_CTRL	A549_24_CTRL	OK	7.77506	2.71753	-2.86108	-1.51656	-0.124126	0.34445	1
XLOC_045502	XLOC_045502	ABHD11-AS1	chr7:73735037-73736054	A549_8h_CTRL	A549_24_CTRL	OK	0.711219	0.248497	-2.86208	-1.51707	-1.04198	0.1747	1
XLOC_003494	XLOC_003494	TTLL7	chr1:83865027-83999150	A549_8h_CTRL	A549_24_CTRL	OK	2.78142	0.969864	-2.86785	-1.51996	-1.12906	0.0389	1
XLOC_009693	XLOC_009693	SYTL2	chr11:85694223-85811159	A549_8h_CTRL	A549_24_CTRL	OK	1.7437	0.607374	-2.87088	-1.5215	-1.06829	0.00165	0.66858
XLOC_013508	XLOC_013508	LINC00431	chr13:110965703-110990579	A549_8h_CTRL	A549_24_CTRL	OK	5.56132	1.93224	-2.87817	-1.52515	-1.79972	0.0042	1
XLOC_036751	XLOC_036751	RP11-373E16.1	chr3:170418864-170860380	A549_8h_CTRL	A549_24_CTRL	OK	0.727281	0.252254	-2.88313	-1.52764	-0.753158	0.34145	1
XLOC_033664	XLOC_033664	XXbac-B476C20.14	chr22:17787648-18024559	A549_8h_CTRL	A549_24_CTRL	OK	0.935888	0.32436	-2.88534	-1.52874	-0.115682	0.44215	1
XLOC_045462	XLOC_045462	LINC01372	chr7:67335975-67340024	A549_8h_CTRL	A549_24_CTRL	OK	0.712457	0.24585	-2.89793	-1.53502	-0.816833	0.1182	1
XLOC_004412	XLOC_004412	NCF2	chr1:183460873-183598246	A549_8h_CTRL	A549_24_CTRL	OK	4.29135	1.47598	-2.90746	-1.53975	-0.319487	0.19425	1
XLOC_045520	XLOC_045520	GTF2IRD2B	chr7:75092572-75149817	A549_8h_CTRL	A549_24_CTRL	OK	0.882906	0.303096	-2.91296	-1.54248	-0.89825	0.0315	1
XLOC_026524	XLOC_026524	CCER2	chr19:38908979-38912158	A549_8h_CTRL	A549_24_CTRL	OK	0.644872	0.221109	-2.91653	-1.54426	-1.05949	0.01235	1
XLOC_043624	XLOC_043624	BTF3P7	chr6:6794914-6795402	A549_8h_CTRL	A549_24_CTRL	OK	1.0752	0.366338	-2.93499	-1.55336	-1.22445	0.18695	1
XLOC_026875	XLOC_026875	ZNF615	chr19:51991331-52008230	A549_8h_CTRL	A549_24_CTRL	OK	0.750598	0.254621	-2.9479	-1.55969	-0.707402	0.00675	1
XLOC_032411	XLOC_032411	AP000695.6	chr21:36430359-36576569	A549_8h_CTRL	A549_24_CTRL	OK	1.18588	0.400499	-2.96101	-1.56608	-1.10795	0.067	1
XLOC_017948	XLOC_017948	C15orf59	chr15:73735430-73770613	A549_8h_CTRL	A549_24_CTRL	OK	1.07769	0.362674	-2.97151	-1.57119	-1.17416	0.0151	1
XLOC_020916	XLOC_020916	SNORD3A	chr17:19188015-19188714	A549_8h_CTRL	A549_24_CTRL	OK	0.633289	0.211365	-2.99619	-1.58313	-1.34399	0.18605	1
XLOC_014273	XLOC_014273	TMEM253	chr14:21016762-21104722	A549_8h_CTRL	A549_24_CTRL	OK	1.16261	0.387429	-3.00083	-1.58537	-0.271101	0.13605	1
XLOC_003110	XLOC_003110	SNORA55	chr1:39560815-39576790	A549_8h_CTRL	A549_24_CTRL	OK	7.63851	2.53727	-3.01052	-1.59002	-0.447752	0.50805	1
XLOC_043675	XLOC_043675	RP11-330A16.1	chr6:14597513-14599690	A549_8h_CTRL	A549_24_CTRL	OK	5.7409	1.90694	-3.01053	-1.59002	-2.92355	0.2401	1
XLOC_001379	XLOC_001379	CH17-373J23.1	chr1:145281115-145281462	A549_8h_CTRL	A549_24_CTRL	OK	1.41743	0.468974	-3.02241	-1.59569	-1.11536	0.0815	1
XLOC_051750	XLOC_051750	C5	chr9:120952334-121050276	A549_8h_CTRL	A549_24_CTRL	OK	1.10885	0.365769	-3.03156	-1.60006	-1.01228	0.0153	1
XLOC_029280	XLOC_029280	HSPE1P13	chr2:38981395-39124345	A549_8h_CTRL	A549_24_CTRL	OK	1.03503	0.341402	-3.0317	-1.60013	-0.225067	0.52235	1
XLOC_004668	XLOC_004668	UBBP2	chr1:217631323-217871696	A549_8h_CTRL	A549_24_CTRL	OK	2.14558	0.705973	-3.03918	-1.60368	-0.883417	0.29745	1
XLOC_021096	XLOC_021096	RN7SL138P	chr17:30959563-30959850	A549_8h_CTRL	A549_24_CTRL	OK	1.69034	0.554064	-3.0508	-1.60919	-1.34422	0.20555	1
XLOC_021650	XLOC_021650	SNHG25,SNORA50	chr17:64145969-64146476	A549_8h_CTRL	A549_24_CTRL	OK	21.1516	6.88264	-3.07318	-1.61973	-1.65696	0.0259	1
XLOC_040384	XLOC_040384	SNORA74A	chr5:138946719-139331677	A549_8h_CTRL	A549_24_CTRL	OK	1.80561	0.587375	-3.07403	-1.62013	-0.189767	0.5104	1
XLOC_016502	XLOC_016502	UBE2CP4	chr15:31326854-31435665	A549_8h_CTRL	A549_24_CTRL	OK	0.651384	0.210407	-3.09583	-1.63032	-0.144448	0.38795	1
XLOC_035366	XLOC_035366	PIK3CA	chr3:179148113-179267002	A549_8h_CTRL	A549_24_CTRL	OK	2.6144	0.841571	-3.10657	-1.63532	-0.953329	0.01495	1
XLOC_014972	XLOC_014972	SNORA11B	chr14:90847861-91225632	A549_8h_CTRL	A549_24_CTRL	OK	9.33893	2.99859	-3.11444	-1.63897	-1.07081	0.52395	1
XLOC_011641	XLOC_011641	CD163,CD163L1	chr12:7346684-7503893	A549_8h_CTRL	A549_24_CTRL	OK	3.10602	0.993549	-3.12619	-1.6444	-1.25596	0.00205	0.726828
XLOC_016641	XLOC_016641	CTD-2036P10.3	chr15:42738733-42920809	A549_8h_CTRL	A549_24_CTRL	OK	0.576576	0.184141	-3.13117	-1.6467	-0.397904	0.4013	1
XLOC_005769	XLOC_005769	ZNF518A	chr10:96129714-96271587	A549_8h_CTRL	A549_24_CTRL	OK	2.55272	0.81323	-3.13899	-1.6503	-1.14597	0.00655	1
XLOC_025456	XLOC_025456	CTB-60B18.12	chr19:49054274-49065076	A549_8h_CTRL	A549_24_CTRL	OK	1.19872	0.381703	-3.14045	-1.65098	-1.06559	0.12545	1
XLOC_026775	XLOC_026775	CTB-60B18.15	chr19:49050216-49050846	A549_8h_CTRL	A549_24_CTRL	OK	1.17552	0.373642	-3.14611	-1.65357	-1.44829	0.02335	1
XLOC_048466	XLOC_048466	RN7SL396P	chr8:119862661-119862956	A549_8h_CTRL	A549_24_CTRL	OK	5.5893	1.77006	-3.15769	-1.65887	-1.46776	0.0136	1
XLOC_031481	XLOC_031481	RNU1-134P	chr20:63895181-63936031	A549_8h_CTRL	A549_24_CTRL	OK	3.61815	1.14131	-3.17017	-1.66456	-0.389517	0.51325	1
XLOC_025417	XLOC_025417	CTD-2571L23.8	chr19:47607523-47743134	A549_8h_CTRL	A549_24_CTRL	OK	1.52848	0.47941	-3.18825	-1.67277	-0.132523	0.44155	1
XLOC_037543	XLOC_037543	CXCL8	chr4:73740505-73743716	A549_8h_CTRL	A549_24_CTRL	OK	1.47062	0.461165	-3.18892	-1.67308	-1.74877	0.00055	0.325004
XLOC_038292	XLOC_038292	MXD4	chr4:2247431-2262294	A549_8h_CTRL	A549_24_CTRL	OK	49.4861	15.5034	-3.19195	-1.67444	-0.315339	0.1476	1
XLOC_042380	XLOC_042380	HIST1H3A	chr6:26020489-26020900	A549_8h_CTRL	A549_24_CTRL	OK	3.78258	1.18498	-3.1921	-1.6745	-1.74884	0.0074	1
XLOC_015295	XLOC_015295	RPPH1	chr14:20343047-20357905	A549_8h_CTRL	A549_24_CTRL	OK	49.9238	15.5971	-3.20084	-1.67845	-1.23581	0.081	1
XLOC_009495	XLOC_009495	RPL37P2	chr11:67682771-67683058	A549_8h_CTRL	A549_24_CTRL	OK	1.85519	0.579161	-3.20324	-1.67953	-0.937385	0.11475	1
XLOC_036978	XLOC_036978	LINC01063	chr3:196631497-196632587	A549_8h_CTRL	A549_24_CTRL	OK	0.726761	0.226856	-3.20362	-1.6797	-1.03193	0.3868	1
XLOC_017762	XLOC_017762	RP11-323F24.4	chr15:56630180-56918571	A549_8h_CTRL	A549_24_CTRL	OK	0.887115	0.276774	-3.2052	-1.68041	-0.243923	0.40825	1
XLOC_022521	XLOC_022521	CCL5	chr17:35868966-35885863	A549_8h_CTRL	A549_24_CTRL	OK	0.58382	0.181372	-3.21891	-1.68657	-1.12009	0.0108	1
XLOC_010982	XLOC_010982	GLIPR1	chr12:75480679-75511636	A549_8h_CTRL	A549_24_CTRL	OK	29.4978	9.10565	-3.23951	-1.69577	-1.06381	0.0416	1
XLOC_004028	XLOC_004028	S100A5	chr1:153537146-153541765	A549_8h_CTRL	A549_24_CTRL	OK	1.44312	0.445283	-3.24091	-1.6964	-1.4471	0.197	1
XLOC_006855	XLOC_006855	RP11-483F11.7	chr10:99651988-99653905	A549_8h_CTRL	A549_24_CTRL	OK	1.05278	0.323763	-3.2517	-1.7012	-1.04663	0.31165	1
XLOC_026822	XLOC_026822	CTD-2568A17.1	chr19:50776140-50795224	A549_8h_CTRL	A549_24_CTRL	OK	1.0123	0.308974	-3.27633	-1.71208	-0.8862	0.2535	1
XLOC_004770	XLOC_004770	FAM96AP2	chr1:228114996-228115473	A549_8h_CTRL	A549_24_CTRL	OK	0.627354	0.191376	-3.27812	-1.71287	-1.10445	0.0879	1
XLOC_006555	XLOC_006555	RP11-474D14.2	chr10:67921898-68075348	A549_8h_CTRL	A549_24_CTRL	OK	1.08781	0.331522	-3.28126	-1.71425	-0.26169	0.417	1
XLOC_028813	XLOC_028813	RN7SL834P	chr2:230415941-230580006	A549_8h_CTRL	A549_24_CTRL	OK	1.24312	0.378302	-3.28605	-1.71636	-0.263519	0.42755	1
XLOC_051006	XLOC_051006	RP11-272P10.2	chr9:13105703-13279590	A549_8h_CTRL	A549_24_CTRL	OK	0.872458	0.264649	-3.29666	-1.721	-0.260858	0.42285	1
XLOC_045163	XLOC_045163	BMPER	chr7:33904910-34155872	A549_8h_CTRL	A549_24_CTRL	OK	2.38412	0.721768	-3.30317	-1.72385	-1.15554	0.01765	1
XLOC_000381	XLOC_000381	CDC42-IT1	chr1:22052626-22092946	A549_8h_CTRL	A549_24_CTRL	OK	0.584166	0.176123	-3.31681	-1.72979	-0.125509	0.34905	1
XLOC_035406	XLOC_035406	SNORA81	chr3:183447607-183456013	A549_8h_CTRL	A549_24_CTRL	OK	1.95785	0.587375	-3.33322	-1.73691	-0.859546	0.47325	1
XLOC_030095	XLOC_030095	NCKAP5	chr2:132671798-133568463	A549_8h_CTRL	A549_24_CTRL	OK	1.72934	0.516834	-3.34603	-1.74245	-0.8849	0.04215	1
XLOC_014886	XLOC_014886	RP11-7F17.1	chr14:76968682-76969145	A549_8h_CTRL	A549_24_CTRL	OK	1.14261	0.340941	-3.35134	-1.74474	-1.07349	0.139	1
XLOC_015488	XLOC_015488	SLC25A21	chr14:36320752-37173811	A549_8h_CTRL	A549_24_CTRL	OK	2.46044	0.728586	-3.37701	-1.75574	-0.586389	0.2119	1
XLOC_032876	XLOC_032876	RSPH1	chr21:42472485-42581440	A549_8h_CTRL	A549_24_CTRL	OK	0.559049	0.164029	-3.40823	-1.76903	-0.371504	0.1906	1
XLOC_015595	XLOC_015595	NID2	chr14:51989474-52069228	A549_8h_CTRL	A549_24_CTRL	OK	3.22643	0.944254	-3.41691	-1.77269	-0.632181	0.02525	1
XLOC_039065	XLOC_039065	RP11-130C6.1	chr4:128552589-128553416	A549_8h_CTRL	A549_24_CTRL	OK	0.561816	0.164172	-3.42212	-1.77489	-0.634611	0.2311	1
XLOC_012141	XLOC_012141	KRT4	chr12:52806548-52814551	A549_8h_CTRL	A549_24_CTRL	OK	0.648306	0.189119	-3.42803	-1.77738	-0.817945	0.0176	1
XLOC_010472	XLOC_010472	SMCO2	chr12:27466809-27502185	A549_8h_CTRL	A549_24_CTRL	OK	1.14441	0.324227	-3.52966	-1.81952	-0.845373	0.02645	1
XLOC_046350	XLOC_046350	AC092610.12	chr7:4797054-4883719	A549_8h_CTRL	A549_24_CTRL	OK	0.70241	0.197153	-3.56277	-1.833	-0.261734	0.42335	1
XLOC_041412	XLOC_041412	CTD-2248H3.1	chr5:80947696-81301560	A549_8h_CTRL	A549_24_CTRL	OK	3.96576	1.10349	-3.59383	-1.84552	-0.457287	0.44055	1
XLOC_000819	XLOC_000819	RP4-631H13.6	chr1:52895909-52927212	A549_8h_CTRL	A549_24_CTRL	OK	3.34003	0.92675	-3.60402	-1.84961	-0.957235	0.43395	1
XLOC_009056	XLOC_009056	RP4-607I7.1	chr11:35132654-35138032	A549_8h_CTRL	A549_24_CTRL	OK	0.559326	0.155183	-3.6043	-1.84972	-0.923687	0.28015	1
XLOC_027456	XLOC_027456	EML6	chr2:54723498-54972025	A549_8h_CTRL	A549_24_CTRL	OK	0.665654	0.184479	-3.60829	-1.85132	-0.69894	0.0108	1
XLOC_015778	XLOC_015778	RP1-146I3.1	chr14:72926331-72959703	A549_8h_CTRL	A549_24_CTRL	OK	1.1191	0.309648	-3.6141	-1.85364	-0.285489	0.39775	1
XLOC_012226	XLOC_012226	RP11-121C6.4	chr12:56413646-56414045	A549_8h_CTRL	A549_24_CTRL	OK	0.65411	0.180361	-3.62667	-1.85865	-0.941708	0.29	1
XLOC_003859	XLOC_003859	U1	chr1:144551778-144551943	A549_8h_CTRL	A549_24_CTRL	OK	43.7185	12.0461	-3.62927	-1.85968	-2.97042	0.01255	1
XLOC_010811	XLOC_010811	RP11-977G19.11	chr12:56271698-56334053	A549_8h_CTRL	A549_24_CTRL	OK	2.26697	0.623103	-3.63819	-1.86322	-0.108134	0.243	1
XLOC_000382	XLOC_000382	RP1-224A6.9	chr1:22100612-22101360	A549_8h_CTRL	A549_24_CTRL	OK	0.592109	0.160432	-3.69072	-1.8839	-1.14909	0.1218	1
XLOC_008124	XLOC_008124	SNORD15B	chr11:75399485-75422280	A549_8h_CTRL	A549_24_CTRL	OK	14.1101	3.81388	-3.69967	-1.8874	-0.303108	0.54025	1
XLOC_006836	XLOC_006836	Y_RNA	chr10:97356357-97426076	A549_8h_CTRL	A549_24_CTRL	OK	16.4289	4.4313	-3.70747	-1.89043	-1.00362	0.4655	1
XLOC_043750	XLOC_043750	HIST1H2BB	chr6:26043276-26043657	A549_8h_CTRL	A549_24_CTRL	OK	4.50373	1.21417	-3.70931	-1.89115	-2.15825	0.0066	1
XLOC_049734	XLOC_049734	LRRC6	chr8:132571952-132675617	A549_8h_CTRL	A549_24_CTRL	OK	0.678253	0.178263	-3.80479	-1.92781	-0.545009	0.07835	1
XLOC_028250	XLOC_028250	TNFAIP6	chr2:151357591-151380048	A549_8h_CTRL	A549_24_CTRL	OK	1.46835	0.385874	-3.80526	-1.928	-1.75086	0.0004	0.270133
XLOC_035052	XLOC_035052	RN7SL752P	chr3:129555174-129606818	A549_8h_CTRL	A549_24_CTRL	OK	2.89537	0.754653	-3.83669	-1.93986	-0.254584	0.3399	1
XLOC_000201	XLOC_000201	RP11-84A14.4	chr1:9922112-9985501	A549_8h_CTRL	A549_24_CTRL	OK	0.862771	0.224668	-3.8402	-1.94118	-0.279477	0.42385	1
XLOC_014827	XLOC_014827	RP11-109N23.6	chr14:72960594-72961993	A549_8h_CTRL	A549_24_CTRL	OK	1.41622	0.367597	-3.85264	-1.94585	-1.0697	0.2977	1
XLOC_023389	XLOC_023389	RP11-183C12.1	chr18:4459229-4459458	A549_8h_CTRL	A549_24_CTRL	OK	1.43965	0.373354	-3.85599	-1.9471	-1.32113	0.2355	1
XLOC_046585	XLOC_046585	ELMO1	chr7:36854360-37449249	A549_8h_CTRL	A549_24_CTRL	OK	0.634735	0.164015	-3.86998	-1.95233	-0.607391	0.0001	0.1013
XLOC_040289	XLOC_040289	CSF2	chr5:132073789-132076170	A549_8h_CTRL	A549_24_CTRL	OK	1.27246	0.324813	-3.91752	-1.96994	-1.82315	0.0155	1
XLOC_015518	XLOC_015518	RP11-305B6.1	chr14:43995780-44384545	A549_8h_CTRL	A549_24_CTRL	OK	0.589616	0.150311	-3.92264	-1.97183	-1.29169	0.26125	1
XLOC_010098	XLOC_010098	RP11-50B3.1	chr11:126179496-126179698	A549_8h_CTRL	A549_24_CTRL	OK	2.21536	0.564605	-3.92373	-1.97223	-1.72223	0.24045	1
XLOC_010107	XLOC_010107	RP11-688I9.4	chr11:126355639-127006058	A549_8h_CTRL	A549_24_CTRL	OK	0.953887	0.235859	-4.04431	-2.01589	-0.198587	0.3113	1
XLOC_037762	XLOC_037762	EGF	chr4:109912883-110012266	A549_8h_CTRL	A549_24_CTRL	OK	0.660973	0.161597	-4.09026	-2.03219	-0.627638	0.00125	0.611293
XLOC_038890	XLOC_038890	TRMT10A	chr4:99546708-99625913	A549_8h_CTRL	A549_24_CTRL	OK	3.15879	0.771201	-4.09594	-2.03419	-1.35455	0.00355	1
XLOC_009663	XLOC_009663	ARL6IP1P3	chr11:80653428-80653988	A549_8h_CTRL	A549_24_CTRL	OK	0.583005	0.14197	-4.10654	-2.03792	-1.30467	0.1239	1
XLOC_019542	XLOC_019542	SNORD60	chr16:2154796-2155358	A549_8h_CTRL	A549_24_CTRL	OK	79.8034	18.9212	-4.21767	-2.07645	-0.367007	0.24305	1
XLOC_022904	XLOC_022904	TMEM92-AS1	chr17:50281576-50287855	A549_8h_CTRL	A549_24_CTRL	OK	0.551462	0.129525	-4.25757	-2.09003	-1.23124	0.0552	1
XLOC_045681	XLOC_045681	MYH16	chr7:99238793-99311130	A549_8h_CTRL	A549_24_CTRL	OK	1.09374	0.255239	-4.28516	-2.09935	-0.929184	0.0091	1
XLOC_036251	XLOC_036251	RP11-381E24.1	chr3:108543366-108543875	A549_8h_CTRL	A549_24_CTRL	OK	1.42749	0.332326	-4.29545	-2.10281	-1.58146	0.11195	1
XLOC_010585	XLOC_010585	RP11-446N19.1	chr12:46383678-46876159	A549_8h_CTRL	A549_24_CTRL	OK	0.934618	0.217347	-4.30012	-2.10437	-0.966844	0.1818	1
XLOC_037342	XLOC_037342	RP11-700J17.2	chr4:44622064-44726595	A549_8h_CTRL	A549_24_CTRL	OK	0.617275	0.138916	-4.44351	-2.1517	-0.286013	0.359	1
XLOC_012697	XLOC_012697	RP11-411G2.1	chr12:114929756-114929935	A549_8h_CTRL	A549_24_CTRL	OK	4.10192	0.921414	-4.45177	-2.15438	-1.25152	0.2556	1
XLOC_024258	XLOC_024258	MTCO2P2	chr18:47808956-47931146	A549_8h_CTRL	A549_24_CTRL	OK	1.89329	0.42529	-4.45176	-2.15438	-0.234152	0.40825	1
XLOC_050094	XLOC_050094	RPL36AP33	chr9:35490126-35563899	A549_8h_CTRL	A549_24_CTRL	OK	1.35872	0.305084	-4.45359	-2.15497	-0.200298	0.421	1
XLOC_022132	XLOC_022132	RP11-85B7.5	chr17:9244665-9244897	A549_8h_CTRL	A549_24_CTRL	OK	1.74033	0.385479	-4.51472	-2.17464	-1.57218	0.2526	1
XLOC_006585	XLOC_006585	RP11-367H5.8	chr10:70198987-70199239	A549_8h_CTRL	A549_24_CTRL	OK	1.25715	0.276938	-4.53946	-2.18253	-0.971978	0.23085	1
XLOC_042905	XLOC_042905	LYPLA1P3	chr6:71165075-71165770	A549_8h_CTRL	A549_24_CTRL	OK	0.666832	0.139409	-4.78328	-2.258	-1.20638	0.04005	1
XLOC_040591	XLOC_040591	AC008697.1	chr5:159310932-159871384	A549_8h_CTRL	A549_24_CTRL	OK	0.974102	0.203533	-4.78597	-2.25881	-0.996599	0.00855	1
XLOC_020634	XLOC_020634	RP11-74E22.6	chr17:2688472-2688960	A549_8h_CTRL	A549_24_CTRL	OK	0.786618	0.164172	-4.79143	-2.26046	-0.876881	0.24355	1
XLOC_022490	XLOC_022490	CCT6B	chr17:34927858-35121522	A549_8h_CTRL	A549_24_CTRL	OK	0.946821	0.196773	-4.81174	-2.26656	-0.232515	0.0778	1
XLOC_033250	XLOC_033250	CRIP1P4	chr22:24712291-24712520	A549_8h_CTRL	A549_24_CTRL	OK	2.08585	0.401841	-5.19073	-2.37594	-1.95493	0.1839	1
XLOC_019898	XLOC_019898	RP11-1348G14.5	chr16:28820569-28822033	A549_8h_CTRL	A549_24_CTRL	OK	0.790705	0.148971	-5.30778	-2.40811	-1.60646	0.12885	1
XLOC_050476	XLOC_050476	RP11-2B6.3	chr9:94166288-94204568	A549_8h_CTRL	A549_24_CTRL	OK	1.82001	0.334256	-5.44496	-2.44492	-0.810584	0.49475	1
XLOC_053871	XLOC_053871	LL0XNC01-116E7.2	chrX:103917410-103966712	A549_8h_CTRL	A549_24_CTRL	OK	2.14243	0.393109	-5.44996	-2.44625	-1.48064	0.06085	1
XLOC_020601	XLOC_020601	RP11-676J12.9	chr17:795305-795794	A549_8h_CTRL	A549_24_CTRL	OK	1.69004	0.310002	-5.45171	-2.4467	-1.54926	0.0847	1
XLOC_050678	XLOC_050678	RP11-542K23.9	chr9:122471357-122475817	A549_8h_CTRL	A549_24_CTRL	OK	2.92123	0.529549	-5.51645	-2.46374	-1.76167	0.25145	1
XLOC_003341	XLOC_003341	RP4-794H19.1	chr1:58785159-58903747	A549_8h_CTRL	A549_24_CTRL	OK	1.13311	0.204508	-5.54066	-2.47006	-1.00701	0.0015	0.664781
XLOC_040331	XLOC_040331	RN7SL541P	chr5:134517809-134518092	A549_8h_CTRL	A549_24_CTRL	OK	2.26193	0.395045	-5.72575	-2.51746	-2.05359	0.25285	1
XLOC_019193	XLOC_019193	RP11-140H17.2	chr16:69565093-69704666	A549_8h_CTRL	A549_24_CTRL	OK	0.879853	0.147378	-5.97004	-2.57774	-0.250874	0.32145	1
XLOC_006876	XLOC_006876	RP11-108L7.4	chr10:100969457-100994401	A549_8h_CTRL	A549_24_CTRL	OK	0.958804	0.130768	-7.3321	-2.87423	-0.186501	0.3304	1
XLOC_028470	XLOC_028470	GAPDHP59	chr2:187001875-187565760	A549_8h_CTRL	A549_24_CTRL	OK	1.75584	0.233177	-7.53007	-2.91266	-0.512744	0.40945	1
XLOC_026776	XLOC_026776	CGB7,CTB-60B18.23,NTF4	chr19:49054274-49065076	A549_8h_CTRL	A549_24_CTRL	OK	0.744549	0.0961338	-7.74492	-2.95325	-0.670728	5e-05	0.07091
XLOC_032249	XLOC_032249	AP001347.6,ERLEC1P1	chr21:14027420-14210891	A549_8h_CTRL	A549_24_CTRL	OK	0.676261	0.0870322	-7.77024	-2.95796	-1.01848	0.004	1
XLOC_007322	XLOC_007322	SNORA23	chr11:9384621-9448126	A549_8h_CTRL	A549_24_CTRL	OK	6.22979	0.785273	-7.93328	-2.98792	-0.602922	0.3521	1
XLOC_047777	XLOC_047777	NPM2	chr8:22024124-22036897	A549_8h_CTRL	A549_24_CTRL	OK	1.38114	0.162372	-8.50602	-3.08849	-0.546202	0.0957	1
XLOC_048320	XLOC_048320	RP11-347C18.3	chr8:94813310-95116455	A549_8h_CTRL	A549_24_CTRL	OK	0.73729	0.0700047	-10.532	-3.39671	-0.291773	0.08605	1
XLOC_003324	XLOC_003324	RP11-377K22.2	chr1:56494746-56645301	A549_8h_CTRL	A549_24_CTRL	OK	25.1405	2.1645	-11.6149	-3.5379	-0.866496	0.2181	1
XLOC_043345	XLOC_043345	RP11-137J7.3	chr6:142058329-142089219	A549_8h_CTRL	A549_24_CTRL	OK	1.50396	0.122288	-12.2985	-3.62041	-1.4371	0.0769	1
XLOC_041404	XLOC_041404	CTC-325J23.2	chr5:80626227-80876460	A549_8h_CTRL	A549_24_CTRL	OK	0.668997	0.047909	-13.9639	-3.80363	-0.225809	0.23805	1
XLOC_000874	XLOC_000874	LINC01358	chr1:58933642-59240555	A549_8h_CTRL	A549_24_CTRL	OK	1.73074	0.0704406	-24.5702	-4.61884	-0.491332	5e-05	0.07091
XLOC_006696	XLOC_006696	RP11-369J21.13,TMEM254-AS1	chr10:80046859-80092557	A549_8h_CTRL	A549_24_CTRL	OK	7.66947	0.219619	-34.9217	-5.12606	-1.40408	0.0051	1
XLOC_037654	XLOC_037654	FAM13A-AS1,FAM13A-AS1_1,FAM13A-AS1_2	chr4:88709788-89111398	A549_8h_CTRL	A549_24_CTRL	OK	4.25337	0.0573154	-74.2099	-6.21354	-0.363358	0.00745	1
XLOC_025583	XLOC_025583	ZNF813	chr19:53467734-53496255	A549_8h_CTRL	A549_24_CTRL	OK	4.4829	0.002789	-1607.35	-10.6505	-0.0518713	0.13315	1

## Sheet: FC(+-2) 16HBE14o C1305 24h 10uM
test_id	gene_id	gene	locus	sample_1	sample_2	status	16HBE_24h_CTRL FPKM	8h_10uM_C1305 FPKM	8h_10uM_C1305 vs. 16HBE_24h_CTRL fold change	log2(fold_change)	test_stat	p_value	q_value
XLOC_008512	XLOC_008512	GRIK4	chr11:120511758-120988904	16HBE_24h_CTRL	8h_10uM_C1305	OK	0.0183901	6.04034	328.456	8.35956	0.29744	0.1154	0.999388
XLOC_033466	XLOC_033466	CACNA1I	chr22:39570752-39689737	16HBE_24h_CTRL	8h_10uM_C1305	OK	0.0366446	1.76699	48.2197	5.59155	0.554533	0.04765	0.999388
XLOC_035705	XLOC_035705	EFHB	chr3:19879471-19947025	16HBE_24h_CTRL	8h_10uM_C1305	OK	0.0236548	0.923281	39.0314	5.28656	0.592694	0.03315	0.999388
XLOC_020324	XLOC_020324	SMPD3	chr16:68310973-68448688	16HBE_24h_CTRL	8h_10uM_C1305	OK	0.156811	5.94755	37.9281	5.24519	1.20045	0.0008	0.250506
XLOC_011363	XLOC_011363	CABP1	chr12:120629610-120667324	16HBE_24h_CTRL	8h_10uM_C1305	OK	0.0306614	1.07403	35.0287	5.13047	1.23325	0.06935	0.999388
XLOC_020090	XLOC_020090	ANKRD26P1	chr16:46469340-46569097	16HBE_24h_CTRL	8h_10uM_C1305	OK	0.013642	0.473126	34.6816	5.11609	0.371812	0.04495	0.999388
XLOC_041734	XLOC_041734	FSTL4	chr5:133160437-133612564	16HBE_24h_CTRL	8h_10uM_C1305	OK	0.0139114	0.444318	31.9391	4.99725	0.352884	0.00765	0.793496
XLOC_015670	XLOC_015670	HIF1A-AS1	chr14:61681040-61796428	16HBE_24h_CTRL	8h_10uM_C1305	OK	0.338563	9.19566	27.1609	4.76346	0.372027	0.40265	0.999388
XLOC_033658	XLOC_033658	AC004019.13	chr22:17563438-17590994	16HBE_24h_CTRL	8h_10uM_C1305	OK	0.0310179	0.83391	26.8848	4.74872	1.1512	0.17855	0.999388
XLOC_009401	XLOC_009401	PYGM	chr11:64746388-64760297	16HBE_24h_CTRL	8h_10uM_C1305	OK	0.042125	1.12999	26.8247	4.74549	0.835791	0.039	0.999388
XLOC_032010	XLOC_032010	KCNB1	chr20:49219294-49484297	16HBE_24h_CTRL	8h_10uM_C1305	OK	0.0548882	1.44499	26.3261	4.71842	0.128837	0.16215	0.999388
XLOC_019530	XLOC_019530	RPL3L	chr16:1943973-1957606	16HBE_24h_CTRL	8h_10uM_C1305	OK	0.0768819	1.95723	25.4576	4.67002	1.9815	0.01185	0.892219
XLOC_044111	XLOC_044111	TCTE1	chr6:44270465-44378957	16HBE_24h_CTRL	8h_10uM_C1305	OK	0.0177099	0.44064	24.881	4.63697	0.436287	0.4184	0.999388
XLOC_010832	XLOC_010832	GLI1	chr12:57460134-57520517	16HBE_24h_CTRL	8h_10uM_C1305	OK	0.086857	2.15157	24.7714	4.6306	0.427593	0.0473	0.999388
XLOC_028430	XLOC_028430	RP11-65L3.4,TTN-AS1	chr2:178521182-179050086	16HBE_24h_CTRL	8h_10uM_C1305	OK	0.02636	0.633753	24.0422	4.5875	0.147887	5e-05	0.0360783
XLOC_038603	XLOC_038603	SRD5A3-AS1	chr4:55346108-55395847	16HBE_24h_CTRL	8h_10uM_C1305	OK	0.0919743	2.17415	23.6387	4.56308	0.534449	5e-05	0.0360783
XLOC_051533	XLOC_051533	RP11-165J3.6	chr9:93435331-93437121	16HBE_24h_CTRL	8h_10uM_C1305	OK	0.103845	2.44596	23.554	4.5579	2.63187	0.21585	0.999388
XLOC_044819	XLOC_044819	RP3-393E18.2	chr6:159586954-159589169	16HBE_24h_CTRL	8h_10uM_C1305	OK	0.028191	0.592314	21.0107	4.39305	2.53053	0.216	0.999388
XLOC_013492	XLOC_013492	LINC00370	chr13:109281972-109287733	16HBE_24h_CTRL	8h_10uM_C1305	OK	0.102378	2.15072	21.0076	4.39284	2.53041	0.216	0.999388
XLOC_001468	XLOC_001468	CIART	chr1:150282542-150287093	16HBE_24h_CTRL	8h_10uM_C1305	OK	0.0950885	1.89845	19.9651	4.31941	1.86701	0.008	0.809561
XLOC_021307	XLOC_021307	KLHL10	chr17:41825180-41848384	16HBE_24h_CTRL	8h_10uM_C1305	OK	0.027355	0.532016	19.4486	4.28159	0.32658	0.15675	0.999388
XLOC_011553	XLOC_011553	SLC6A13	chr12:220620-262873	16HBE_24h_CTRL	8h_10uM_C1305	OK	0.0400225	0.766957	19.1631	4.26026	0.456105	0.00745	0.793496
XLOC_020735	XLOC_020735	ATP1B2	chr17:7646626-7657768	16HBE_24h_CTRL	8h_10uM_C1305	OK	0.133789	2.52154	18.8471	4.23628	2.11194	0.02335	0.999388
XLOC_012164	XLOC_012164	HOXC-AS1	chr12:53981508-54056030	16HBE_24h_CTRL	8h_10uM_C1305	OK	0.146823	2.71924	18.5205	4.21106	0.367564	0.2653	0.999388
XLOC_025440	XLOC_025440	SEC1P	chr19:48637941-48682245	16HBE_24h_CTRL	8h_10uM_C1305	OK	0.0242205	0.440114	18.1711	4.18358	0.331427	0.257	0.999388
XLOC_046499	XLOC_046499	CTB-119C2.1	chr7:26152239-26187125	16HBE_24h_CTRL	8h_10uM_C1305	OK	0.335263	5.97667	17.8268	4.15598	0.850573	0.1621	0.999388
XLOC_013508	XLOC_013508	LINC00431	chr13:110965703-110990579	16HBE_24h_CTRL	8h_10uM_C1305	OK	0.308541	5.2203	16.9193	4.0806	1.51904	0.0101	0.854819
XLOC_012202	XLOC_012202	MMP19	chr12:55743279-55842966	16HBE_24h_CTRL	8h_10uM_C1305	OK	0.195814	3.14778	16.0754	4.00678	0.276048	0.17265	0.999388
XLOC_022974	XLOC_022974	TEX14	chr17:58519836-58692055	16HBE_24h_CTRL	8h_10uM_C1305	OK	0.107325	1.70957	15.9289	3.99357	1.84942	0.00895	0.846822
XLOC_021500	XLOC_021500	CACNA1G	chr17:50556206-50631940	16HBE_24h_CTRL	8h_10uM_C1305	OK	0.0564639	0.896046	15.8694	3.98817	1.99283	5e-05	0.0360783
XLOC_049807	XLOC_049807	MAFA	chr8:143419181-143430406	16HBE_24h_CTRL	8h_10uM_C1305	OK	0.189246	2.83989	15.0063	3.9075	3.60689	0.0033	0.536929
XLOC_001384	XLOC_001384	CD160	chr1:145719470-145824077	16HBE_24h_CTRL	8h_10uM_C1305	OK	0.0523251	0.781294	14.9315	3.90029	0.21029	0.3302	0.999388
XLOC_043762	XLOC_043762	HIST1H2APS4	chr6:26272020-26272701	16HBE_24h_CTRL	8h_10uM_C1305	OK	0.106015	1.55223	14.6416	3.872	2.20209	0.2172	0.999388
XLOC_014412	XLOC_014412	REM2	chr14:22883164-22887686	16HBE_24h_CTRL	8h_10uM_C1305	OK	0.0449523	0.646215	14.3756	3.84555	1.91983	0.1184	0.999388
XLOC_010472	XLOC_010472	SMCO2	chr12:27466809-27502185	16HBE_24h_CTRL	8h_10uM_C1305	OK	0.191991	2.73491	14.245	3.83239	1.97205	0.01575	0.999388
XLOC_048999	XLOC_048999	RBPMS-AS1	chr8:30382118-30572261	16HBE_24h_CTRL	8h_10uM_C1305	OK	0.0919827	1.30852	14.2257	3.83043	0.532822	0.326	0.999388
XLOC_000229	XLOC_000229	RP1-69M21.2	chr1:11609530-11613355	16HBE_24h_CTRL	8h_10uM_C1305	OK	0.0468632	0.656395	14.0066	3.80804	2.16722	0.21675	0.999388
XLOC_024039	XLOC_024039	RP11-973H7.4	chr18:12738964-12750068	16HBE_24h_CTRL	8h_10uM_C1305	OK	0.138411	1.93832	14.0041	3.80778	2.16869	0.21255	0.999388
XLOC_002919	XLOC_002919	RP1-317E23.3	chr1:25800175-25859458	16HBE_24h_CTRL	8h_10uM_C1305	OK	0.0964217	1.33567	13.8524	3.79206	0.413281	0.20205	0.999388
XLOC_038281	XLOC_038281	SPON2	chr4:1166931-1208962	16HBE_24h_CTRL	8h_10uM_C1305	OK	0.0324965	0.439325	13.5191	3.75693	0.231167	0.0001	0.0572276
XLOC_030794	XLOC_030794	COL6A3	chr2:237324002-237414375	16HBE_24h_CTRL	8h_10uM_C1305	OK	0.0384117	0.507706	13.2175	3.72438	0.554745	0.05905	0.999388
XLOC_002993	XLOC_002993	MATN1	chr1:30711276-30726827	16HBE_24h_CTRL	8h_10uM_C1305	OK	0.0441568	0.581298	13.1644	3.71857	1.27086	0.14125	0.999388
XLOC_009787	XLOC_009787	SESN3	chr11:95150538-95234104	16HBE_24h_CTRL	8h_10uM_C1305	OK	0.100817	1.29473	12.8424	3.68284	1.86083	0.0023	0.463144
XLOC_024613	XLOC_024613	CATSPERD	chr19:5720676-5778734	16HBE_24h_CTRL	8h_10uM_C1305	OK	0.0400862	0.510664	12.7391	3.6712	0.732694	0.24635	0.999388
XLOC_014277	XLOC_014277	RP11-524O1.4	chr14:21384291-21384920	16HBE_24h_CTRL	8h_10uM_C1305	OK	0.11894	1.51428	12.7315	3.67033	2.08238	0.21765	0.999388
XLOC_000336	XLOC_000336	RP1-43E13.2	chr1:19210500-19260128	16HBE_24h_CTRL	8h_10uM_C1305	OK	0.499772	6.15018	12.306	3.62128	0.32992	0.4052	0.999388
XLOC_020174	XLOC_020174	IRX3	chr16:54283303-54289568	16HBE_24h_CTRL	8h_10uM_C1305	OK	0.0757853	0.932609	12.3059	3.62128	1.53555	0.02955	0.999388
XLOC_034517	XLOC_034517	RP13-131K19.6	chr3:49024324-49029706	16HBE_24h_CTRL	8h_10uM_C1305	OK	0.268917	3.25157	12.0914	3.5959	0.253977	0.45175	0.999388
XLOC_023910	XLOC_023910	AC139100.4	chr18:80147923-80247546	16HBE_24h_CTRL	8h_10uM_C1305	OK	0.220797	2.60029	11.7768	3.55788	1.12896	0.27005	0.999388
XLOC_027294	XLOC_027294	LBH	chr2:30231530-30323730	16HBE_24h_CTRL	8h_10uM_C1305	OK	1.03903	12.1069	11.6521	3.54252	2.92811	0.0001	0.0572276
XLOC_046275	XLOC_046275	EN2	chr7:155458128-155464831	16HBE_24h_CTRL	8h_10uM_C1305	OK	0.0953422	1.1028	11.5668	3.53192	3.71638	0.01175	0.892219
XLOC_019965	XLOC_019965	RP11-146F11.1	chr16:30697706-30776307	16HBE_24h_CTRL	8h_10uM_C1305	OK	0.215984	2.4943	11.5485	3.52964	0.250863	0.22925	0.999388
XLOC_046231	XLOC_046231	ASIC3	chr7:151048291-151052756	16HBE_24h_CTRL	8h_10uM_C1305	OK	0.652554	7.51909	11.5226	3.52639	3.22416	0.00015	0.0803032
XLOC_011874	XLOC_011874	RP11-996F15.2	chr12:29149102-29381189	16HBE_24h_CTRL	8h_10uM_C1305	OK	0.116486	1.33499	11.4605	3.5186	0.633871	0.39435	0.999388
XLOC_044347	XLOC_044347	PKMP3	chr6:85659891-85660606	16HBE_24h_CTRL	8h_10uM_C1305	OK	0.098982	1.13422	11.4589	3.51838	1.99038	0.21835	0.999388
XLOC_003594	XLOC_003594	RP11-148B18.4	chr1:94148987-94334848	16HBE_24h_CTRL	8h_10uM_C1305	OK	0.130238	1.49228	11.4581	3.51829	0.233045	0.4198	0.999388
XLOC_037324	XLOC_037324	DCAF4L1	chr4:41981695-41986467	16HBE_24h_CTRL	8h_10uM_C1305	OK	0.0666114	0.75635	11.3547	3.50521	3.68603	0.0118	0.892219
XLOC_018241	XLOC_018241	PGPEP1L	chr15:98648970-99135593	16HBE_24h_CTRL	8h_10uM_C1305	OK	0.039617	0.428793	10.8235	3.43609	0.247163	0.2465	0.999388
XLOC_046978	XLOC_046978	AC074183.3,AC074183.4	chr7:84939334-84940256	16HBE_24h_CTRL	8h_10uM_C1305	OK	0.0705058	0.76307	10.8228	3.436	1.65373	0.1864	0.999388
XLOC_022118	XLOC_022118	LINC00324	chr17:8220641-8224043	16HBE_24h_CTRL	8h_10uM_C1305	OK	0.107964	1.15139	10.6646	3.41475	3.23634	0.02595	0.999388
XLOC_038557	XLOC_038557	TXK	chr4:48066392-48134256	16HBE_24h_CTRL	8h_10uM_C1305	OK	0.157053	1.61976	10.3135	3.36646	2.13588	0.01055	0.858274
XLOC_006621	XLOC_006621	CFAP70	chr10:73110374-73358859	16HBE_24h_CTRL	8h_10uM_C1305	OK	0.138025	1.42347	10.3131	3.36642	0.743478	0.039	0.999388
XLOC_020664	XLOC_020664	SMTNL2	chr17:4583998-4608319	16HBE_24h_CTRL	8h_10uM_C1305	OK	0.147767	1.51959	10.2837	3.36229	1.44357	0.0227	0.999388
XLOC_033863	XLOC_033863	AC002059.10	chr22:29312932-29319679	16HBE_24h_CTRL	8h_10uM_C1305	OK	0.184796	1.88194	10.1839	3.34821	1.35645	0.12505	0.999388
XLOC_036865	XLOC_036865	THPO	chr3:184371934-184378144	16HBE_24h_CTRL	8h_10uM_C1305	OK	0.0545762	0.555355	10.1758	3.34707	0.654446	0.24135	0.999388
XLOC_003937	XLOC_003937	RP11-196G18.22	chr1:149844497-149849024	16HBE_24h_CTRL	8h_10uM_C1305	OK	0.387118	3.85408	9.95583	3.31554	4.51889	0.00055	0.20284
XLOC_041886	XLOC_041886	C5orf46	chr5:147870681-147906538	16HBE_24h_CTRL	8h_10uM_C1305	OK	0.136916	1.35455	9.89329	3.30644	1.5511	0.16075	0.999388
XLOC_021935	XLOC_021935	RPL23AP87	chr17:83211995-83240804	16HBE_24h_CTRL	8h_10uM_C1305	OK	0.0494082	0.487905	9.87498	3.30378	1.06725	0.1662	0.999388
XLOC_048641	XLOC_048641	RP11-429J17.2	chr8:143684451-143713898	16HBE_24h_CTRL	8h_10uM_C1305	OK	0.0864466	0.843939	9.76255	3.28726	0.843355	0.2875	0.999388
XLOC_030484	XLOC_030484	SATB2	chr2:199269499-199476935	16HBE_24h_CTRL	8h_10uM_C1305	OK	0.0524534	0.510643	9.73517	3.28321	0.746356	0.0093	0.846822
XLOC_021338	XLOC_021338	AOC2	chr17:42844599-42850707	16HBE_24h_CTRL	8h_10uM_C1305	OK	0.278318	2.67135	9.59819	3.26276	3.95623	0.0019	0.43795
XLOC_048073	XLOC_048073	RPL37P6	chr8:56588384-56588787	16HBE_24h_CTRL	8h_10uM_C1305	OK	0.252917	2.41437	9.5461	3.25491	1.82711	0.2204	0.999388
XLOC_016517	XLOC_016517	SCG5	chr15:32641675-32697098	16HBE_24h_CTRL	8h_10uM_C1305	OK	0.10192	0.970184	9.51907	3.25082	1.01351	0.013	0.925546
XLOC_008715	XLOC_008715	CDKN1C	chr11:2883212-2885881	16HBE_24h_CTRL	8h_10uM_C1305	OK	0.183904	1.74528	9.49017	3.24643	2.68193	0.0086	0.839562
XLOC_017969	XLOC_017969	CYP1A1	chr15:74719541-74725610	16HBE_24h_CTRL	8h_10uM_C1305	OK	1.46938	13.514	9.19708	3.20118	4.24139	5e-05	0.0360783
XLOC_043405	XLOC_043405	ULBP1	chr6:149964006-149973710	16HBE_24h_CTRL	8h_10uM_C1305	OK	1.77758	16.2955	9.16724	3.19649	5.87541	5e-05	0.0360783
XLOC_030207	XLOC_030207	NR4A2	chr2:156324431-156342348	16HBE_24h_CTRL	8h_10uM_C1305	OK	0.485872	4.45196	9.16282	3.19579	2.83457	5e-05	0.0360783
XLOC_014494	XLOC_014494	CTD-2213F21.2	chr14:31248627-31457510	16HBE_24h_CTRL	8h_10uM_C1305	OK	0.100404	0.9186	9.14904	3.19361	0.365222	0.20975	0.999388
XLOC_012249	XLOC_012249	ARHGAP9	chr12:57460134-57520517	16HBE_24h_CTRL	8h_10uM_C1305	OK	0.0663558	0.604464	9.10944	3.18736	0.155542	0.0254	0.999388
XLOC_019813	XLOC_019813	DNAH3	chr16:20933110-21180616	16HBE_24h_CTRL	8h_10uM_C1305	OK	0.0503307	0.453353	9.00748	3.17112	0.955695	0.1288	0.999388
XLOC_011236	XLOC_011236	FAM222A	chr12:109714227-109773508	16HBE_24h_CTRL	8h_10uM_C1305	OK	1.82387	16.412	8.99845	3.16967	4.43071	5e-05	0.0360783
XLOC_052837	XLOC_052837	ZCCHC12	chrX:118823789-118826968	16HBE_24h_CTRL	8h_10uM_C1305	OK	0.0500171	0.445837	8.91369	3.15602	2.41133	0.10795	0.999388
XLOC_040366	XLOC_040366	RP11-325L7.1	chr5:137814332-138051961	16HBE_24h_CTRL	8h_10uM_C1305	OK	0.0482907	0.430429	8.91329	3.15596	0.297364	0.47125	0.999388
XLOC_024113	XLOC_024113	UBE2CP2	chr18:22699480-23026488	16HBE_24h_CTRL	8h_10uM_C1305	OK	0.164966	1.47005	8.91123	3.15563	0.254753	0.47265	0.999388
XLOC_008742	XLOC_008742	AC090804.1	chr11:3854317-4093210	16HBE_24h_CTRL	8h_10uM_C1305	OK	0.176441	1.57227	8.91102	3.15559	0.317175	0.4931	0.999388
XLOC_023872	XLOC_023872	RP11-17M16.2	chr18:76358189-76495190	16HBE_24h_CTRL	8h_10uM_C1305	OK	0.0508564	0.451874	8.88529	3.15142	0.375112	0.4301	0.999388
XLOC_041201	XLOC_041201	ANKRD55	chr5:56099677-56233359	16HBE_24h_CTRL	8h_10uM_C1305	OK	0.0771252	0.662906	8.59519	3.10353	0.980391	0.02815	0.999388
XLOC_053693	XLOC_053693	XIST,XIST_intron,Xist_exon4	chrX:73792204-73852753	16HBE_24h_CTRL	8h_10uM_C1305	OK	73.2483	627.838	8.57137	3.09953	0.751828	0.1362	0.999388
XLOC_047792	XLOC_047792	RP11-459E5.1	chr8:22687658-23083619	16HBE_24h_CTRL	8h_10uM_C1305	OK	0.173571	1.48277	8.54273	3.0947	0.194628	0.3259	0.999388
XLOC_023257	XLOC_023257	CTD-2047H16.4	chr17:80260865-80438086	16HBE_24h_CTRL	8h_10uM_C1305	OK	0.114395	0.966409	8.448	3.07861	0.304448	0.14605	0.999388
XLOC_003021	XLOC_003021	RP4-622L5.7	chr1:32200385-32208687	16HBE_24h_CTRL	8h_10uM_C1305	OK	0.11618	0.975161	8.39354	3.06927	0.618046	0.3417	0.999388
XLOC_011624	XLOC_011624	ACRBP	chr12:6638074-6647460	16HBE_24h_CTRL	8h_10uM_C1305	OK	0.0833665	0.691193	8.29102	3.05155	0.882464	0.01865	0.999388
XLOC_051951	XLOC_051951	NCLP1	chr9:136791354-136841187	16HBE_24h_CTRL	8h_10uM_C1305	OK	0.0576311	0.477009	8.27694	3.0491	0.260607	0.43355	0.999388
XLOC_007142	XLOC_007142	PANO1	chr11:790474-812880	16HBE_24h_CTRL	8h_10uM_C1305	OK	0.0686696	0.568368	8.27685	3.04908	0.254815	0.43305	0.999388
XLOC_043606	XLOC_043606	RP11-530A18.1	chr6:5065794-5066982	16HBE_24h_CTRL	8h_10uM_C1305	OK	0.0514757	0.426042	8.27657	3.04903	1.68856	0.2288	0.999388
XLOC_018123	XLOC_018123	RP11-158M2.3	chr15:85380570-85750281	16HBE_24h_CTRL	8h_10uM_C1305	OK	0.133234	1.10269	8.27634	3.04899	0.323585	0.4738	0.999388
XLOC_007814	XLOC_007814	RP11-881M11.2	chr11:60906788-60909742	16HBE_24h_CTRL	8h_10uM_C1305	OK	0.0835039	0.691082	8.27604	3.04894	1.68851	0.2288	0.999388
XLOC_049809	XLOC_049809	RP11-661A12.5	chr8:143541972-143549729	16HBE_24h_CTRL	8h_10uM_C1305	OK	0.171664	1.42045	8.27459	3.04869	1.69079	0.2374	0.999388
XLOC_053121	XLOC_053121	SLC6A8	chrX:153669729-153696593	16HBE_24h_CTRL	8h_10uM_C1305	OK	3.77057	31.1008	8.2483	3.0441	3.80498	5e-05	0.0360783
XLOC_049550	XLOC_049550	KB-1460A1.5	chr8:101166804-101169629	16HBE_24h_CTRL	8h_10uM_C1305	OK	0.32885	2.70961	8.23965	3.04258	4.01253	0.0017	0.403046
XLOC_024630	XLOC_024630	TNFSF9	chr19:6530998-6535928	16HBE_24h_CTRL	8h_10uM_C1305	OK	0.90186	7.37622	8.1789	3.03191	4.32954	0.0008	0.250506
XLOC_025110	XLOC_025110	CHST8	chr19:33621954-33773509	16HBE_24h_CTRL	8h_10uM_C1305	OK	0.105232	0.855773	8.13225	3.02365	1.78512	0.03975	0.999388
XLOC_017234	XLOC_017234	RP11-522B15.3	chr15:96354236-96405189	16HBE_24h_CTRL	8h_10uM_C1305	OK	0.185325	1.46424	7.90093	2.98202	2.45643	0.00315	0.536929
XLOC_044981	XLOC_044981	AC005532.5	chr7:7255153-7277779	16HBE_24h_CTRL	8h_10uM_C1305	OK	0.119782	0.938495	7.83503	2.96993	1.34052	0.1375	0.999388
XLOC_026661	XLOC_026661	CEACAM22P	chr19:44537057-44718759	16HBE_24h_CTRL	8h_10uM_C1305	OK	0.0925897	0.715627	7.72901	2.95028	0.3657	0.2177	0.999388
XLOC_012017	XLOC_012017	COL2A1	chr12:47972964-48004486	16HBE_24h_CTRL	8h_10uM_C1305	OK	0.0856562	0.659601	7.70056	2.94496	0.940989	0.02085	0.999388
XLOC_041974	XLOC_041974	SOX30	chr5:157625678-157671480	16HBE_24h_CTRL	8h_10uM_C1305	OK	0.138553	1.06438	7.68211	2.9415	2.53649	0.0319	0.999388
XLOC_034590	XLOC_034590	CACNA1D	chr3:53283427-53846390	16HBE_24h_CTRL	8h_10uM_C1305	OK	0.118155	0.904258	7.65315	2.93606	0.374182	0.00375	0.570963
XLOC_025873	XLOC_025873	AC006538.1	chr19:2714566-2740152	16HBE_24h_CTRL	8h_10uM_C1305	OK	0.110082	0.841044	7.64016	2.9336	0.676846	0.30365	0.999388
XLOC_012351	XLOC_012351	RPSAP12	chr12:68552994-68553882	16HBE_24h_CTRL	8h_10uM_C1305	OK	0.0740026	0.565349	7.63958	2.93349	1.62602	0.23385	0.999388
XLOC_001100	XLOC_001100	RP11-148B18.1	chr1:94148987-94334848	16HBE_24h_CTRL	8h_10uM_C1305	OK	0.0829577	0.63375	7.63944	2.93347	0.189517	0.4102	0.999388
XLOC_033534	XLOC_033534	RP1-32I10.10	chr22:44365550-44366284	16HBE_24h_CTRL	8h_10uM_C1305	OK	0.125719	0.960344	7.63881	2.93334	1.62593	0.23385	0.999388
XLOC_022506	XLOC_022506	RP11-686D22.10	chr17:35464248-35537861	16HBE_24h_CTRL	8h_10uM_C1305	OK	0.141895	1.08387	7.63854	2.9333	1.04311	0.27855	0.999388
XLOC_011922	XLOC_011922	RP11-8P13.5	chr12:32790744-32896840	16HBE_24h_CTRL	8h_10uM_C1305	OK	0.226954	1.73331	7.63727	2.93306	0.225752	0.4613	0.999388
XLOC_019178	XLOC_019178	HSPE1P5	chr16:68636188-68722616	16HBE_24h_CTRL	8h_10uM_C1305	OK	0.656439	5.00945	7.63125	2.93192	0.131693	0.42845	0.999388
XLOC_030752	XLOC_030752	NPPC	chr2:231921819-231926403	16HBE_24h_CTRL	8h_10uM_C1305	OK	0.17024	1.29415	7.60191	2.92637	1.96788	0.1262	0.999388
XLOC_004102	XLOC_004102	PAQR6	chr1:156212981-156248117	16HBE_24h_CTRL	8h_10uM_C1305	OK	0.481943	3.63454	7.54143	2.91484	0.738012	0.0319	0.999388
XLOC_004430	XLOC_004430	RP4-635A23.6	chr1:185292383-185294372	16HBE_24h_CTRL	8h_10uM_C1305	OK	0.0567923	0.415829	7.32193	2.87222	2.16107	0.11505	0.999388
XLOC_000792	XLOC_000792	RP11-191G24.1	chr1:51354262-51561629	16HBE_24h_CTRL	8h_10uM_C1305	OK	0.31704	2.32034	7.31876	2.8716	0.227515	0.37625	0.999388
XLOC_028685	XLOC_028685	AC012668.2	chr2:215530446-215843722	16HBE_24h_CTRL	8h_10uM_C1305	OK	0.166044	1.19551	7.19996	2.84799	0.920181	0.21075	0.999388
XLOC_000976	XLOC_000976	MSH4	chr1:75796881-75913238	16HBE_24h_CTRL	8h_10uM_C1305	OK	0.066238	0.474457	7.16291	2.84055	2.62901	0.03685	0.999388
XLOC_045903	XLOC_045903	RP11-274B21.9	chr7:128690450-128691717	16HBE_24h_CTRL	8h_10uM_C1305	OK	0.238278	1.69907	7.13062	2.83403	2.77307	0.02755	0.999388
XLOC_019693	XLOC_019693	CTD-3088G3.8	chr16:11359844-11523588	16HBE_24h_CTRL	8h_10uM_C1305	OK	0.0757415	0.532902	7.0358	2.81471	0.742607	0.06135	0.999388
XLOC_026551	XLOC_026551	CTC-471F3.5	chr19:40023383-40025502	16HBE_24h_CTRL	8h_10uM_C1305	OK	0.276231	1.93461	7.00359	2.80809	3.25348	0.0089	0.846822
XLOC_000635	XLOC_000635	RP1-118J21.5	chr1:39895425-39902256	16HBE_24h_CTRL	8h_10uM_C1305	OK	0.0870876	0.609854	7.00277	2.80792	0.528214	0.51365	0.999388
XLOC_028024	XLOC_028024	RP11-395L14.17	chr2:113657907-113658675	16HBE_24h_CTRL	8h_10uM_C1305	OK	0.0897056	0.628183	7.00272	2.80792	1.55233	0.23595	0.999388
XLOC_036401	XLOC_036401	RP11-88I21.1	chr3:127284080-127284681	16HBE_24h_CTRL	8h_10uM_C1305	OK	0.127297	0.891357	7.00218	2.80781	1.55227	0.23595	0.999388
XLOC_014670	XLOC_014670	CHMP4BP1	chr14:55262766-55361918	16HBE_24h_CTRL	8h_10uM_C1305	OK	0.263178	1.84281	7.00214	2.8078	0.439068	0.51465	0.999388
XLOC_035041	XLOC_035041	RP11-434H6.6	chr3:129087568-129161293	16HBE_24h_CTRL	8h_10uM_C1305	OK	0.279876	1.9597	7.00203	2.80777	0.366215	0.49285	0.999388
XLOC_053115	XLOC_053115	RP11-66N11.8	chrX:153587918-153604353	16HBE_24h_CTRL	8h_10uM_C1305	OK	0.144317	1.0105	7.00195	2.80776	0.3405	0.4706	0.999388
XLOC_011381	XLOC_011381	RP13-941N14.1	chr12:121400040-121593504	16HBE_24h_CTRL	8h_10uM_C1305	OK	0.148543	1.04008	7.00188	2.80775	0.229227	0.4691	0.999388
XLOC_010344	XLOC_010344	RP11-267J23.4	chr12:12049843-12267012	16HBE_24h_CTRL	8h_10uM_C1305	OK	0.401867	2.81245	6.99846	2.80704	0.275387	0.5003	0.999388
XLOC_024849	XLOC_024849	CYP4F12	chr19:15672756-15697174	16HBE_24h_CTRL	8h_10uM_C1305	OK	0.0683437	0.478258	6.99784	2.80691	0.492699	0.00825	0.824801
XLOC_000148	XLOC_000148	LINC01134	chr1:3900371-3917225	16HBE_24h_CTRL	8h_10uM_C1305	OK	0.15308	1.06529	6.95904	2.79889	1.55969	0.10505	0.999388
XLOC_049787	XLOC_049787	ARC	chr8:142611043-142614472	16HBE_24h_CTRL	8h_10uM_C1305	OK	0.22173	1.54117	6.95066	2.79715	2.58605	0.00975	0.846822
XLOC_025059	XLOC_025059	CTB-32O4.2	chr19:29205320-29215815	16HBE_24h_CTRL	8h_10uM_C1305	OK	0.100155	0.689	6.87934	2.78228	0.233355	0.35615	0.999388
XLOC_048224	XLOC_048224	RP11-48B3.4	chr8:80541299-80543104	16HBE_24h_CTRL	8h_10uM_C1305	OK	0.158283	1.08838	6.87616	2.78161	2.71691	0.03315	0.999388
XLOC_024283	XLOC_024283	CFAP53	chr18:50227192-50266522	16HBE_24h_CTRL	8h_10uM_C1305	OK	0.0923198	0.626972	6.79131	2.76369	2.32954	0.0721	0.999388
XLOC_044075	XLOC_044075	RP11-7K24.3	chr6:42092232-42094259	16HBE_24h_CTRL	8h_10uM_C1305	OK	0.695119	4.70899	6.77437	2.76009	3.85559	0.0023	0.463144
XLOC_037076	XLOC_037076	MSX1	chr4:4859665-4863936	16HBE_24h_CTRL	8h_10uM_C1305	OK	0.584963	3.87099	6.6175	2.72629	3.34549	0.00235	0.463144
XLOC_033246	XLOC_033246	BCRP3	chr22:24632914-24653356	16HBE_24h_CTRL	8h_10uM_C1305	OK	0.0619744	0.406658	6.56171	2.71407	0.757169	0.0529	0.999388
XLOC_006769	XLOC_006769	ANKRD1	chr10:90912095-90921276	16HBE_24h_CTRL	8h_10uM_C1305	OK	4.22629	27.6537	6.54326	2.71001	5.22525	5e-05	0.0360783
XLOC_021662	XLOC_021662	RP11-583F2.1	chr17:64927633-64934203	16HBE_24h_CTRL	8h_10uM_C1305	OK	0.127934	0.833553	6.51549	2.70388	0.879801	0.1734	0.999388
XLOC_032325	XLOC_032325	AP001596.6	chr21:26378551-26573284	16HBE_24h_CTRL	8h_10uM_C1305	OK	0.36897	2.38743	6.47053	2.69388	1.71532	0.2177	0.999388
XLOC_047156	XLOC_047156	RELN	chr7:103297421-103989516	16HBE_24h_CTRL	8h_10uM_C1305	OK	0.116701	0.754829	6.46806	2.69333	0.197823	0.26505	0.999388
XLOC_021036	XLOC_021036	SPAG5-AS1	chr17:28455751-28645454	16HBE_24h_CTRL	8h_10uM_C1305	OK	0.11279	0.725659	6.43372	2.68565	0.188361	0.16255	0.999388
XLOC_008057	XLOC_008057	FOLR3	chr11:72114868-72139892	16HBE_24h_CTRL	8h_10uM_C1305	OK	0.092816	0.596991	6.43198	2.68526	0.734594	0.1096	0.999388
XLOC_016887	XLOC_016887	SMAD6	chr15:66702227-66782848	16HBE_24h_CTRL	8h_10uM_C1305	OK	0.115085	0.739771	6.42804	2.68438	1.17388	0.0367	0.999388
XLOC_042437	XLOC_042437	HIST1H2AL,HIST1H2BN	chr6:27837759-27865798	16HBE_24h_CTRL	8h_10uM_C1305	OK	0.293604	1.8747	6.38513	2.67472	1.60832	0.0473	0.999388
XLOC_027975	XLOC_027975	RPL5P9	chr2:110732572-111118222	16HBE_24h_CTRL	8h_10uM_C1305	OK	0.148438	0.945004	6.36632	2.67046	0.434334	0.513	0.999388
XLOC_020909	XLOC_020909	SNORD3B-1	chr17:19061911-19062669	16HBE_24h_CTRL	8h_10uM_C1305	OK	0.0913204	0.581354	6.36609	2.67041	1.46763	0.24285	0.999388
XLOC_031971	XLOC_031971	SPATA25	chr20:45886488-45887635	16HBE_24h_CTRL	8h_10uM_C1305	OK	0.091485	0.582402	6.36609	2.67041	1.46763	0.24285	0.999388
XLOC_034161	XLOC_034161	AC002056.3	chr22:50754674-50755434	16HBE_24h_CTRL	8h_10uM_C1305	OK	0.0909928	0.579269	6.3661	2.67041	1.46763	0.24285	0.999388
XLOC_016543	XLOC_016543	ANP32AP1	chr15:35181798-35546193	16HBE_24h_CTRL	8h_10uM_C1305	OK	0.0949081	0.60419	6.36605	2.6704	0.446193	0.52955	0.999388
XLOC_051175	XLOC_051175	DNAJB5-AS1	chr9:34985409-34989379	16HBE_24h_CTRL	8h_10uM_C1305	OK	0.0928242	0.590926	6.36608	2.6704	1.46762	0.24285	0.999388
XLOC_030209	XLOC_030209	CDK7PS	chr2:157210846-157211539	16HBE_24h_CTRL	8h_10uM_C1305	OK	0.103421	0.658375	6.36597	2.67037	1.46761	0.24285	0.999388
XLOC_046742	XLOC_046742	RP11-760D2.7	chr7:56567905-56568858	16HBE_24h_CTRL	8h_10uM_C1305	OK	0.108742	0.692237	6.36587	2.67036	1.4676	0.24285	0.999388
XLOC_002191	XLOC_002191	RP11-543B16.2	chr1:211207238-211207897	16HBE_24h_CTRL	8h_10uM_C1305	OK	0.333372	2.12219	6.36583	2.67035	2.21576	0.08685	0.999388
XLOC_011315	XLOC_011315	MAP1LC3B2	chr12:116548104-116576448	16HBE_24h_CTRL	8h_10uM_C1305	OK	0.221762	1.4117	6.36583	2.67035	1.45196	0.05405	0.999388
XLOC_025221	XLOC_025221	AC104534.2	chr19:38815421-38852347	16HBE_24h_CTRL	8h_10uM_C1305	OK	0.558211	3.55329	6.3655	2.67027	0.271105	0.4352	0.999388
XLOC_040464	XLOC_040464	CTD-2050E21.2	chr5:143559218-143562548	16HBE_24h_CTRL	8h_10uM_C1305	OK	0.157293	1.00121	6.36525	2.67022	1.46752	0.24285	0.999388
XLOC_023353	XLOC_023353	RP11-672L10.5	chr18:856525-857045	16HBE_24h_CTRL	8h_10uM_C1305	OK	0.15977	1.01697	6.36521	2.67021	1.46752	0.24285	0.999388
XLOC_001150	XLOC_001150	RP4-549L20.3	chr1:100872371-100895998	16HBE_24h_CTRL	8h_10uM_C1305	OK	0.223951	1.42532	6.36443	2.67003	0.347628	0.53335	0.999388
XLOC_032905	XLOC_032905	H2AFZP1	chr21:44012318-44106552	16HBE_24h_CTRL	8h_10uM_C1305	OK	0.263369	1.67606	6.36392	2.66992	0.207088	0.47055	0.999388
XLOC_001379	XLOC_001379	CH17-373J23.1	chr1:145281115-145281462	16HBE_24h_CTRL	8h_10uM_C1305	OK	0.34892	2.22014	6.36289	2.66968	1.46723	0.24285	0.999388
XLOC_035055	XLOC_035055	TMCC1-AS1	chr3:129893870-129918575	16HBE_24h_CTRL	8h_10uM_C1305	OK	0.295624	1.87345	6.33727	2.66386	1.50128	0.0646	0.999388
XLOC_042315	XLOC_042315	RBM24	chr6:17281345-17293875	16HBE_24h_CTRL	8h_10uM_C1305	OK	1.57899	9.99866	6.33231	2.66273	3.81785	5e-05	0.0360783
XLOC_000228	XLOC_000228	DISP3	chr1:11479165-11537584	16HBE_24h_CTRL	8h_10uM_C1305	OK	0.43714	2.76334	6.32141	2.66025	2.50471	0.0226	0.999388
XLOC_045569	XLOC_045569	MAGI2-AS3	chr7:78017056-79471208	16HBE_24h_CTRL	8h_10uM_C1305	OK	0.365791	2.29738	6.28058	2.65089	0.848151	0.02995	0.999388
XLOC_022229	XLOC_022229	RASD1	chr17:17494436-17496395	16HBE_24h_CTRL	8h_10uM_C1305	OK	0.25333	1.58667	6.26325	2.64691	2.66221	0.02845	0.999388
XLOC_001313	XLOC_001313	FAM46C	chr1:117605933-117628372	16HBE_24h_CTRL	8h_10uM_C1305	OK	0.164575	1.02458	6.22561	2.63822	3.44473	0.0042	0.611432
XLOC_018258	XLOC_018258	RP11-526I2.5	chr15:100547764-100550153	16HBE_24h_CTRL	8h_10uM_C1305	OK	0.0928056	0.576116	6.20777	2.63408	2.43295	0.0446	0.999388
XLOC_041422	XLOC_041422	RP11-78C3.1	chr5:82919375-82921119	16HBE_24h_CTRL	8h_10uM_C1305	OK	0.65456	4.04792	6.18418	2.62858	2.76334	0.026	0.999388
XLOC_040082	XLOC_040082	LINC01554	chr5:95835942-95860133	16HBE_24h_CTRL	8h_10uM_C1305	OK	0.28626	1.76571	6.1682	2.62485	2.37435	0.01675	0.999388
XLOC_043989	XLOC_043989	GRM4	chr6:34018644-34155622	16HBE_24h_CTRL	8h_10uM_C1305	OK	0.16863	1.03694	6.1492	2.6204	1.64615	0.00345	0.545297
[truncated: 2,229 more rows]

## Sheet: FC(+-2) HTC116 C1305 24h 10uM
test_id	gene_id	gene	locus	sample_1	sample_2	status	HTC_24h_CTRL FPKM	24h_10uM_C1305 FPKM	24h_10uM_C1305 vs. HTC_24h_CTRL fold change	log2(fold_change)	test_stat	p_value	q_value
[truncated: 1,768 more rows]

[truncated: 4 more sheets: Final Stage Selection, Final selection UPREG, Final selection DOWNREG, Compund]
